# Supplementary material for: Proteomic Analysis Reveals a Novel Function of the Kinase Sat4p in Saccharomyces cerevisiae Mitochondria
Source: PLoS One. 2014 Aug 12;9(8):e103956. doi: 10.1371/journal.pone.0103956 (PMC4138037; doi:10.1371/journal.pone.0103956)
Supplement: Table S1 — List of contaminant ion masses excluded from processed mass spectra. Masses were regarded as background and/or calibrant masses. (XLS) [file pone.0103956.s005.xls]

## Sheet: contaminants
Supplemental Table S1: List of contaminant ion masses excluded from processed mass spectra.
Masses were regarded as background and/or calibrant masses.
Contaminant/Calibrant	m/z
Trypsin Promega	842.509
Trypsin Promega	906.504
Trypsin Promega	952.389
Trypsin Promega	1006.49
Trypsin Promega	1045.56
Trypsin Promega	1469.73
Trypsin Promega	1713.81
Trypsin Promega	1736.84
Trypsin Promega	1768.8
Trypsin Promega	1774.9
Trypsin Promega	2083.01
Trypsin Promega	2158.03
Trypsin Promega	2211.1
Trypsin Promega	2283.18
Trypsin Promega	3013.32
Trypsin Promega	2408.15
T_bovine	659.38
T_bovine	2163.06
T_bovine	2273.16
T_bovine	2289.16
Keratin	1066.44
Keratin	1232.62
Keratin	1277.7
Keratin	1307.68
Keratin	1399.53
Keratin	1383.69
Keratin	1475.78
Keratin	1638.86
Keratin	1791.73
Keratin	2150.08
Keratin	2184.1
Keratin	2383.93
Keratin	2501.25
Keratin	2510.13
Keratin	2705.16
Keratin	2932.52
Keratin	3264.52
Keratin	2825.41
Keratin 1/II	1179.6
Keratin 1/II	1300.53
Keratin 1/II	1716.85
Keratin 1/II	1993.98
Keratin 10	1165.59
Keratin 10	2825.41
Matrix	568.13
Matrix	855.1
Matrix	1060.1
Coomassie	804.28
Coomassie	818.3
AngioII	1046.54
AngioI	1296.68
SubP	1347.74
Bomb	1619.82
ACTH1-17	2093.09
ACTH18-39	2465.2
