# Supplementary material for: Proteomic Analysis Reveals a Novel Function of the Kinase Sat4p in Saccharomyces cerevisiae Mitochondria
Source: PLoS One. 2014 Aug 12;9(8):e103956. doi: 10.1371/journal.pone.0103956 (PMC4138037; doi:10.1371/journal.pone.0103956)
Supplement: Table S2 — Peak lists of all spots identified by MALDI-TOF-MS. Lists were generated as described in the “materials and methods” section. Each spot is also listed in a separate worksheet containing a table summarizing features of detected peaks (m/z, signal-to noise value, quality factor, resolution, intensity, area) and a table listing matched peptides. Identification of spot 12 was confirmed by MS/MS of m/z 1745.10, according details are given in the worksheet. (XLS) [file pone.0103956.s006.xls]

## Sheet: title
Supplemental Table S2: Peak lists of all spots identified by MALDI-TOF-MS.
Lists were generated as described in the “materials and methods” section. Each spot is also listed in a separate worksheet containing a table summarizing features of detected peaks (m/z, signal-to noise value, quality factor, resolution, intensity, area) and a table listing matched peptides. Identification of spot 12 was confirmed by MS/MS of m/z 1745.10, according details are given in the worksh…

## Sheet: peak_lists
spot 1	spot 2	spot 3	spot 4	spot 5	spot 7	spot 12	spot 13	spot 14	spot 16
802.442	802.497	832.312	832.3	816.41	804.364	839.198	831.425	815.681	838.524
822.315	804.381	839.077	834.31	861.113	805.394	840.66	838.432	825.64	839.174
831.444	832.311	870.312	881.249	867.452	825.918	1049.66	861.052	832.454	845.186
832.26	833.088	903.391	1008.54	870.377	839.077	1066.19	864.275	839.227	870.397
861.441	833.337	921.4	1079.49	929.479	845.45	1327.94	870.285	855.194	966.613
920.397	834.335	922.464	1097.55	965.516	870.32	1361.97	966.526	864.455	1066.17
922.455	839.084	973.443	1109.56	966.534	908.503	1745.1	1075.29	870.606	1100.66
937.438	861.474	979.443	1126.52	995.545	917.539	1759.12	1100.55	881.404	1128.59
973.457	870.307	994.474	1142.55	997.503	920.518	1802.18	1128.48	900.783	1147.69
982.564	903.406	1051.59	1158.6	1024.56	960.526	1831.18	1147.57	927.7	1185.62
994.493	921.419	1053.52	1259.68	1110.6	1018.55	2232.4	1195.69	984.647	1216.71
1053.54	922.468	1066.07	1329.63	1128.51	1037.6	2385.28	1216.6	1026.71	1235.63
1169.63	973.459	1088.61	1350.66	1136.58	1066.13		1278.52	1066.23
1186.66	974.554	1186.63	1419.69	1148.58	1075.37		1323.6	1087.73
1238.67	994.482	1238.63	1473.83	1164.57	1126.64		1344.69	1162.76
1269.63	1051.58	1269.6	1490.79	1191.59	1202.65		1371.69	1227.86
1285.62	1053.53	1394.73	1529.78	1195.71	1274.74		1499.79	1329.94
1314.72	1066.07	1448.75	1607.78	1216.61	1330.75		1759.89	1443.94
1353.68	1066.63	1481.75	1646.85	1239.77	1385.74		1795.93	1802.12
1394.75	1186.63	1482.75	1650.91	1255.69	1417.83		1801.92	1832.1
1448.76	1221.61	1591.87	1704.88	1292.67	1423.7		1821.84	1921.1
1481.74	1238.64	1601.88	1729.93	1323.62	1574.9		2143.17	2171.34
1482.75	1269.61	1651.74	1876.96	1344.71	1667.03		2384.96	2189.31
1532.66	1314.71	1724.71	1880.83	1393.74	1763.87			2807.68
1569.86	1394.74	1741.88	1913.88	1394.77	1933.12			2907.65
1573.71	1448.77	1833.87	1928.85	1449.78
1634.67	1482.76	1875.85	1976.05	1512.82
1651.69	1569.9	2251.06	1978.04	1516.82
1724.64	1651.76	2352.13	1990.03	1544.81
1741.79	1724.73	2811.38	2072.09	1593.75
1762.56	1741.9		2177.16	1654.82
1833.74	1828.81		2192.13	1724.93
1875.61	1833.9		2202.09	1742.83
1876.73	1875.87		2274.1	1758.88
1891.61	1898.88		2292.97	1781.95
2209.74	1991.01		2315.16	1801.94
2219.58	2203.09		2349.18	1811.9
2250.6	2220.03		2536.26	1868.94
2266.58	2251.1		2562.44	1879.21
2330.59	2352.14		2650.3	1902.98
2345.57	2377.14		2773.39	1920
2368.53	2676.29		3266.71	1935.99
2375.53	2811.43		3563.93	2089.97
2508.51	3138.53		3702.2	2105.07
2674.33	3295.62			2144.19
2698.29				2159.15
2810.28				2243.2
2833.23				2247.21
3136.86				2264.19
3294.69				2384.99
3406.67				2521.18
3421.64

## Sheet: spot 1
spot 1
m/z	SN	Quality Factor	Resolution	Intensity	Area
802.442	20.8	1291	9783	628.78	85
822.315	33.3	1109	10594	1053.06	143
831.444	28.3	704	11828	853.22	102
832.26	53.5	1533	10107	1612.26	278
861.441	106.9	10291	11647	3352.35	454
920.397	22	161	11386	905.95	141
922.455	250.9	63138	11353	10553.8	1737
937.438	50.6	2929	9711	2367.03	450
973.457	230.2	14820	9040	10796.1	2211
982.564	29.2	6197	12281	1301.47	195
994.493	325.4	3512	10233	14175	2711
1053.54	375.5	113519	11813	12859.9	2411
1169.63	25.6	1363	12218	652.24	134
1186.66	202.8	41958	12720	5486.97	1140
1238.67	528.3	125902	12476	18388.9	4383
1269.63	69.8	26718	12893	2910.66	642
1285.62	55.1	18970	13061	2113.93	460
1314.72	28.5	1516	7850	861.74	328
1353.68	26.9	2972	13673	691.04	161
1394.75	187.7	116484	13849	5066.56	1327
1448.76	359.8	167485	13883	12727.2	3629
1481.74	60	4107	14450	2509.9	682
1482.75	92.1	44314	14065	4018.75	1136
1532.66	32.4	8789	14325	1247.94	370
1569.86	54.5	11936	13874	2097.79	631
1573.71	20.1	2301	14688	762.61	229
1634.67	20.4	2526	13529	898.34	319
1651.69	329.1	73334	13408	17171.6	6586
1724.64	500.2	19278	10780	39230.6	18636
1741.79	21.9	4469	14371	1577.83	620
1762.56	24.6	3441	14590	1626.08	680
1833.74	85.4	2018	11593	5593.88	3065
1875.61	41.3	170	11907	3449.61	1237
1876.73	205.6	6066	11805	17002	9813
1891.61	84	15493	14309	6441.32	3022
2209.74	13.6	4302	5500	515.73	695
2219.58	63.4	25056	16110	2602.08	1203
2250.6	81.3	20931	17862	3272.33	1616
2266.58	142.9	55520	17429	5331.57	2624
2330.59	15.4	297	15290	412.25	195
2345.57	25.4	1795	17677	648.23	295
2368.53	14.7	288	19431	324.37	151
2375.53	43.4	14935	17926	959.36	465
2508.51	13.8	264	19172	185.75	87
2674.33	46.1	639	18003	705.48	384
2698.29	15.4	260	18629	260.8	138
2810.28	148.3	30384	18717	1972.72	1154
2833.23	15.6	305	15406	188.58	117
3136.86	50.3	3378	19104	424.95	261
3294.69	11.3	118	24869	84.71	56
3406.67	14.7	241	19839	114.87	91
3421.64	28.2	3470	21431	214.47	150
ACON_YEAST		Score: 188	Expect: 1.2e-15
Aconitate hydratase, mitochondrial [Saccharomyces cerevisiae]
Mr: 85714
pI: 8.17
Number of mass values searched: 52
Number of mass values matched: 24
Sequence Coverage: 25%
Start - End	Observed	Mr(expt)	Mr(calc)	ppm	Miss	Sequence	Modification
43 - 52	1186.66	1185.65	1185.64	14	0	K.QNVETLDIVR.K
43 - 53	1314.72	1313.71	1313.73	-15	1	K.QNVETLDIVRK.R
54 - 64	1394.75	1393.74	1393.75	-2	1	K.RLNRPFTYAEK.I
55 - 64	1238.67	1237.66	1237.65	13	0	R.LNRPFTYAEK.I
234 - 241	920.397	919.39	919.422	-35	0	K.MNGWTSPK.D
247 - 254	802.442	801.435	801.496	-76	0	K.LAGITTVK.G
298 - 308	1269.63	1268.62	1268.61	9	0	K.SMIEYLEATGR.G
298 - 308	1285.62	1284.61	1284.6	9	0	K.SMIEYLEATGR.G	Oxidation (M)
361 - 375	1741.79	1740.78	1740.9	-68	1	K.MKEVAVANNWPLDVR.V
363 - 375	1482.75	1481.74	1481.76	-13	0	K.EVAVANNWPLDVR.V
409 - 421	1448.76	1447.75	1447.77	-9	0	K.TIFTVTPGSEQIR.A
427 - 434	937.438	936.431	936.455	-26	0	R.DGQLETFK.E
460 - 471	1353.68	1352.67	1352.67	2	1	K.GDKNTIVSSYNR.N
463 - 471	1053.54	1052.53	1052.53	7	0	K.NTIVSSYNR.N
533 - 548	1724.64	1723.63	1723.74	-67	0	R.GYDAGENTYQAPPADR.S
562 - 574	1569.86	1568.85	1568.91	-35	0	R.LQLLKPFKPWDGK.D
589 - 602	1573.71	1572.7	1572.76	-36	0	K.TTTDHISMAGPWLK.Y	Oxidation (M)
631 - 638	973.457	972.45	972.455	-6	0	K.NVYTGEYK.G
646 - 653	994.493	993.485	993.488	-3	1	R.DYRDQGIK.W
654 - 668	1651.69	1650.68	1650.76	-50	0	K.WVVIGDENFGEGSSR.E
669 - 676	922.455	921.448	921.467	-21	0	R.EHAALEPR.F
691 - 698	982.564	981.557	981.561	-4	1	R.IHETNLKK.Q
708 - 714	822.315	821.308	821.356	-58	0	K.NPADYDK.I
708 - 720	1532.66	1531.65	1531.69	-24	1	K.NPADYDKINPDDR.I
No match to: 831.4441, 832.2595, 861.4406, 1169.6346, 1481.7455, 1634.6666, 1762.5634, 1833.7367, 1875.6056, 1876.7353, 1891.6135, 2209.7346, 2219.5775, 2250.6037, 2266.5821, 2330.5922, 2345.5661, 2368.5280, 2375.5279, 2508.5124, 2674.3318, 2698.2881, 2810.2846, 2833.2314, 3136.8622, 3294.6909, 3406.6734, 3421.6425

## Sheet: spot 2
spot 2
m/z	SN	Quality Factor	Resolution	Intensity	Area
802.497	15.6	595	7081	2242.97	406
804.381	20.6	508	3930	2920.47	1035
832.311	161.8	28637	4917	25058.3	7883
833.088	19.8	283	4788	3082.49	1096
833.337	40.1	252	5497	6337.7	871
834.335	20.1	873	4611	3107.64	1190
839.084	27.5	1859	9507	4314.22	648
861.474	40.5	11683	6886	6900.48	1681
870.307	16	2091	7466	2736.42	582
903.406	16.1	415	6393	2366.7	699
921.419	17.2	242	7134	2306.75	505
922.468	96.7	17918	7395	12964	3037
973.459	74.1	5476	6712	9844.02	2905
974.554	35.9	2108	6000	4702.83	1005
994.482	141.5	6149	7750	19451.9	5346
1051.58	35.9	819	8227	4588.29	1242
1053.53	130.5	18981	8178	16444.5	4485
1066.07	37.3	7601	10140	4613.59	1043
1066.63	17	435	6424	2094.92	679
1186.63	84.1	27280	9076	6681.51	1886
1221.61	15	730	7778	1313.63	456
1238.64	171.2	70272	8933	14939.3	4715
1269.61	98.9	74214	9456	8464.83	2694
1314.71	12.6	879	7117	1000.49	445
1394.74	43.6	16992	9826	2894.42	1019
1448.77	147.4	120751	9721	10580.6	4230
1482.76	42.6	22087	9908	3181.76	1297
1569.9	27.9	6316	9534	2072.06	922
1651.76	249.4	70284	9779	20844.6	11199
1724.73	167.1	65486	9371	16949.1	9648
1741.9	27.8	8273	9196	2746.09	1593
1828.81	11.1	827	10150	776.31	462
1833.9	26.4	13884	9825	1826.81	1043
1875.87	71.5	749	7308	4791.91	4092
1898.88	30.8	12896	7486	2019.37	1506
1991.01	21.4	8558	10348	994.33	668
2203.09	13.5	3032	10285	483.75	335
2220.03	17.5	544	11072	637.19	438
2251.1	36.9	13112	11050	1289.32	906
2352.14	19.8	4487	12341	604.11	395
2377.14	11	297	11498	324.95	216
2676.29	30.2	2170	11229	763.6	632
2811.43	33.9	5732	10852	715.94	687
3138.53	22.9	4674	12737	310.46	315
3295.62	10.6	316	13852	133.67	150
ACON_YEAST		Score: 211	Expect: 6.1e-18
Aconitate hydratase, mitochondrial [Saccharomyces cerevisiae]
Mr: 85714
pI: 8.17
Number of mass values searched: 45
Number of mass values matched: 22
Sequence Coverage: 31%
Start - End	Observed	Mr(expt)	Mr(calc)	ppm	Miss	Sequence	Modification
28 - 42	1833.9	1832.89	1832.91	-8	0	K.VNQNLLEDHSFINYK.Q
43 - 52	1186.63	1185.63	1185.64	-8	0	K.QNVETLDIVR.K
43 - 53	1314.71	1313.7	1313.73	-20	1	K.QNVETLDIVRK.R
54 - 64	1394.74	1393.74	1393.75	-7	1	K.RLNRPFTYAEK.I
55 - 64	1238.64	1237.64	1237.65	-8	0	R.LNRPFTYAEK.I
247 - 254	802.497	801.489	801.496	-8	0	K.LAGITTVK.G
298 - 308	1269.61	1268.6	1268.61	-3	0	K.SMIEYLEATGR.G
361 - 375	1741.9	1740.9	1740.9	-1	1	K.MKEVAVANNWPLDVR.V
363 - 375	1482.76	1481.76	1481.76	-4	0	K.EVAVANNWPLDVR.V
409 - 421	1448.76	1447.76	1447.77	-7	0	K.TIFTVTPGSEQIR.A
427 - 454	3138.53	3137.52	3137.47	15	1	R.DGQLETFKEFGGIVLANACGPCIGQWDR.R
435 - 454	2220.03	2219.03	2219.03	1	0	K.EFGGIVLANACGPCIGQWDR.R
463 - 471	1053.53	1052.52	1052.53	-4	0	K.NTIVSSYNR.N
477 - 503	2811.43	2810.43	2810.4	10	0	R.NDGNPQTHAFVASPELVTAFAIAGDLR.F
513 - 532	2251.1	2250.09	2250.09	2	1	K.DKDGNEFMLKPPHGDGLPQR.G
533 - 548	1724.73	1723.73	1723.74	-9	0	R.GYDAGENTYQAPPADR.S
562 - 574	1569.9	1568.9	1568.91	-7	0	R.LQLLKPFKPWDGK.D
631 - 638	973.459	972.452	972.455	-4	0	K.NVYTGEYK.G
646 - 653	994.482	993.474	993.488	-14	1	R.DYRDQGIK.W
654 - 668	1651.76	1650.75	1650.76	-7	0	K.WVVIGDENFGEGSSR.E
669 - 676	922.468	921.461	921.467	-7	0	R.EHAALEPR.F
677 - 686	1066.63	1065.63	1065.62	3	0	R.FLGGFAIITK.S
No match to: 804.3814, 832.3115, 833.0885, 833.3373, 834.3346, 839.0843, 861.4736, 870.3066, 903.4064, 921.4190, 974.5544, 1051.5788, 1066.0739, 1221.6129, 1828.8098, 1875.8698, 1898.8767, 1991.0046, 2203.0914, 2352.1414, 2377.1377, 2676.2911, 3295.6251

## Sheet: spot 3
spot 3
m/z	SN	Quality Factor	Resolution	Intensity	Area
832.312	92.4	5221	6639	9163.59	2063
839.077	19.3	1457	11636	2079.96	245
870.312	28.1	4838	8496	3308.32	619
903.391	21.1	737	9320	2154.16	429
921.4	26.1	235	8882	2416.28	421
922.464	74.8	7901	7453	6867.6	1410
973.443	144.4	10110	10656	13189.9	2508
979.443	12.1	419	5092	1112.59	418
994.474	164.5	5488	9588	15468.4	3771
1051.59	20.6	818	8722	1828.69	447
1053.52	102.5	30854	9776	9383.48	2045
1066.07	23.8	5607	10704	2088.57	425
1088.61	23.9	3638	9861	1980.6	437
1186.63	41.8	5243	11183	2573.18	598
1238.63	198.9	108341	10570	12762.1	3481
1269.6	71	42154	10704	4436.69	1198
1394.73	46.3	15014	11285	2505.17	747
1448.75	113.4	70869	10647	6609.41	2301
1481.75	24.7	4442	11533	1476.88	497
1482.75	32.5	4912	10398	1914.29	734
1591.87	16.4	345	9484	1095.82	606
1601.88	19.4	4067	9708	1334.41	567
1651.74	309.3	17967	11178	24319.1	11193
1724.71	239.5	14792	10836	22122.7	10876
1741.88	26	5717	10468	2254.46	1101
1833.87	28.5	5868	11195	1569.14	757
1875.85	117.6	379	8075	6235.15	4644
2251.06	51.8	10879	12284	1483.73	911
2352.13	22.7	3812	14140	561.41	329
2811.38	18.3	2589	15409	262.57	184
ACON_YEAST		Score: 105	Expect: 2.4e-07
Aconitate hydratase, mitochondrial [Saccharomyces cerevisiae]
Mr: 85714
pI: 8.17
Number of mass values searched: 30
Number of mass values matched: 12
Sequence Coverage: 19%
Start - End	Observed	Mr(expt)	Mr(calc)	ppm	Miss	Sequence	Modification
43 - 52	1186.63	1185.62	1185.64	-14	0	K.QNVETLDIVR.K
55 - 64	1238.63	1237.62	1237.65	-18	0	R.LNRPFTYAEK.I
298 - 308	1269.6	1268.59	1268.61	-11	0	K.SMIEYLEATGR.G
361 - 375	1741.88	1740.87	1740.9	-13	1	K.MKEVAVANNWPLDVR.V
363 - 375	1482.75	1481.74	1481.76	-16	0	K.EVAVANNWPLDVR.V
376 - 392	1875.85	1874.84	1874.81	13	0	R.VGLIGSCTNSSYEDMSR.S
409 - 421	1448.75	1447.75	1447.77	-14	0	K.TIFTVTPGSEQIR.A
463 - 471	1053.52	1052.51	1052.53	-13	0	K.NTIVSSYNR.N
477 - 503	2811.38	2810.37	2810.4	-11	0	R.NDGNPQTHAFVASPELVTAFAIAGDLR.F
513 - 532	2251.06	2250.05	2250.09	-13	1	K.DKDGNEFMLKPPHGDGLPQR.G
631 - 638	973.443	972.436	972.455	-20	0	K.NVYTGEYK.G
669 - 676	922.464	921.457	921.467	-11	0	R.EHAALEPR.F
No match to: 832.3120, 839.0773, 870.3124, 903.3909, 921.4004, 979.4426, 994.4741, 1051.5866, 1066.0717, 1088.6090, 1394.7255, 1481.7458, 1591.8688, 1601.8786, 1651.7364, 1724.7142, 1833.8692, 2352.1273

## Sheet: spot 4
spot 4
m/z	SN	Quality Factor	Resolution	Intensity	Area
832.3	175.3	5312	9258	9196.26	1575
834.31	15.6	589	8954	822.81	161
881.249	17	1052	10894	912.42	137
1008.54	85	5922	10777	4029.85	763
1079.49	15.7	998	9860	781.75	175
1097.55	19.3	2434	10013	958.03	208
1109.56	18	3061	10609	882.63	204
1126.52	31.5	2062	11099	1573.97	344
1142.55	26.9	2130	10604	1370.48	314
1158.6	11.5	402	6104	573.95	238
1259.68	40.5	4819	11753	2035.38	492
1329.63	37.2	2934	12352	1933.95	494
1350.66	32.1	994	10023	1722.56	521
1419.69	20.8	1163	11127	1195.77	352
1473.83	112.1	51923	10623	6777.47	2352
1490.79	287.5	56384	10985	16696.9	5961
1529.78	15.9	1254	10992	881.36	319
1607.78	20.2	2987	10845	1450.43	628
1646.85	285.7	52728	11196	22375	10365
1650.91	79	22696	9472	6164.97	2891
1704.88	12	61	10852	885.6	407
1729.93	21.3	4621	12121	1515.55	626
1876.96	34.4	5626	9660	2638.77	1717
1880.83	30.2	9798	10101	2312.45	1342
1913.88	43.9	33797	11130	3686.95	2028
1928.85	27.1	540	9406	2145.89	1227
1976.05	12.6	814	11481	802.56	442
1978.04	19.3	6830	11431	1216.11	622
1990.03	32.2	1075	12022	1903.68	1008
2072.09	98.6	96396	11946	5803.16	3298
2177.16	10.4	394	9234	804.76	556
2192.13	70.2	31163	10869	5659.15	3914
2202.09	25.7	1479	10706	2106.32	1391
2274.1	24.8	1069	13805	2049.04	1113
2292.97	124.7	10408	11398	9887.35	7149
2315.16	29	7832	12056	2264.98	1477
2349.18	10.1	306	8209	674.69	753
2536.26	17.3	2646	12123	715.46	498
2562.44	122.9	27873	12197	4807.78	3610
2650.3	16.5	3354	10433	517.78	432
2773.39	88.4	30971	13245	2534.67	1998
3266.71	84.6	7250	14453	1272.6	1175
3563.93	33.9	4104	14637	455.18	467
3702.2	22.2	2453	15448	233.6	248
DHSA_YEAST		Score: 170	Expect: 7.7e-14
Succinate dehydrogenase [ubiquinone] flavoprotein subunit, mitochondrial [Saccharomyces cerevisiae]
Mr: 70812
pI: 7.14
Number of mass values searched: 44
Number of mass values matched: 15
Sequence Coverage: 35%
Start - End	Observed	Mr(expt)	Mr(calc)	ppm	Miss	Sequence	Modification
46 - 66	2315.16	2314.15	2314.12	16	0	K.YHIIDHEYDCVVIGAGGAGLR.A
67 - 77	1097.55	1096.54	1096.56	-11	0	R.AAFGLAEAGYK.T
89 - 107	1876.96	1875.95	1875.94	6	0	R.SHTVAAQGGINAALGNMHK.D
112 - 119	1079.49	1078.48	1078.49	-9	0	K.WHMYDTVK.G
120 - 135	1880.83	1879.82	1879.82	2	0	K.GSDWLGDQDSIHYMTR.E
136 - 153	2072.1	2071.09	2071.07	7	1	R.EAPKSIIELEHYGVPFSR.T
140 - 153	1646.85	1645.84	1645.85	-3	0	K.SIIELEHYGVPFSR.T
170 - 179	1142.55	1141.54	1141.55	-8	1	K.EYGKGAQAYR.T
187 - 201	1650.91	1649.9	1649.9	0	0	R.TGHALLHTLYGQALR.H
243 - 252	1008.54	1007.53	1007.54	-7	0	K.TIIATGGYGR.A
253 - 273	2292.97	2291.96	2291.94	12	0	R.AYFSCTSAHTCTGDGNAMVSR.A
304 - 320	1913.88	1912.87	1912.87	-3	1	R.GEGGFLVNSEGERFMER.Y
445 - 458	1473.83	1472.83	1472.84	-6	0	R.LGANSLLDLVVFGR.A
459 - 483	2562.44	2561.44	2561.4	15	0	R.AVAHTVADTLQPGLPHKPLPSDLGK.E
620 - 638	2192.13	2191.12	2191.09	14	1	R.VIDHTLDEKECPSVPPTVR.A
No match to: 832.2999, 834.3105, 881.2489, 1109.5571, 1126.5215, 1158.6010, 1259.6792, 1329.6352, 1350.6559, 1419.6938, 1490.7935, 1529.7798, 1607.7758, 1704.8789, 1729.9348, 1928.8501, 1976.0460, 1978.0438, 1990.0300, 2177.1572, 2202.0850, 2274.1042, 2349.1848, 2536.2629, 2650.3021, 2773.3920, 3266.7128, 3563.9316, 3702.1946

## Sheet: spot 5
spot 5
m/z	SN	Quality Factor	Resolution	Intensity	Area
816.41	37.6	8757	6500	3402.24	783
861.113	18.7	1375	7315	1782.94	387
867.452	16	368	6359	1555.69	359
870.377	11.5	1958	3193	1113.23	469
929.479	31.4	7012	6871	2649.8	655
965.516	21.3	2032	7022	1750.6	433
966.534	18.4	560	7580	1543.1	352
995.545	17.4	1021	7368	1429.09	379
997.503	73.2	21233	8705	5960.27	1351
1024.56	17.2	3186	7891	1370.05	341
1110.6	21	339	7661	2138.05	594
1128.51	17.6	548	8466	2007.25	561
1136.58	113.1	85321	8778	13648.1	3961
1148.58	20.8	5134	8050	2727.08	839
1164.57	474.4	94853	7814	57341.6	18593
1191.59	13.8	1375	7713	1492.1	502
1195.71	15.6	3506	8160	1643.15	473
1216.61	92.4	53810	9026	8883.99	2703
1239.77	31.9	5670	9298	2857.96	820
1255.69	100.9	161548	8498	8791.46	2893
1292.67	33.2	6716	9820	2758.55	855
1323.62	21.7	3081	8897	1680.38	563
1344.71	17.9	5144	10353	1390.99	424
1393.74	20.8	553	8750	1502.1	555
1394.77	25.4	1032	9253	1823.01	611
1449.78	163	195478	9223	11467.1	4826
1512.82	51	13331	9779	3870.36	1606
1516.82	43.3	13654	9817	3338.39	1395
1544.81	197.7	139352	9693	15804.1	7278
1593.75	16.3	2430	8417	1251.31	653
1654.82	17.7	1651	10327	1375.67	655
1724.93	349.2	131102	9278	36359	22424
1742.83	15.8	458	6215	1648.08	2054
1758.88	208.4	106938	9720	21882.3	13419
1781.95	21.3	4208	9781	2249.72	1360
1801.94	14	9339	8966	1498.78	926
1811.9	486.6	55370	8719	52502.7	37964
1868.94	17.4	401	10637	1791.33	1059
1879.21	35.2	11004	4013	3498.46	5362
1902.98	16.4	6060	9677	1634.86	995
1920	96.6	65848	10188	9174.06	6415
1935.99	83.7	15337	9014	7326.76	5247
2089.97	15	2015	5045	814.73	1098
2105.07	144	46803	10021	8105.13	6150
2144.19	12.3	343	11277	680	417
2159.15	10.9	233	10555	582.15	346
2243.2	12.4	663	7802	558.37	549
2247.21	22.4	785	9766	996.26	725
2264.19	19	833	10018	793.55	562
2384.99	10.1	415	8482	307.25	305
2521.18	47.3	693	10946	1354.98	1150
ACEB_YEAST		Score: 159	Expect: 9.7e-13
Mitochondrial 2-methylisocitrate lyase [Saccharomyces cerevisiae]
Mr: 65277
pI: 7.21
Number of mass values searched: 51
Number of mass values matched: 20
Sequence Coverage: 32%
Start - End	Observed	Mr(expt)	Mr(calc)	ppm	Miss	Sequence	Modification
59 - 73	1724.93	1723.93	1723.93	1	1	R.FKNISRPYSATDVVK.H
61 - 73	1449.78	1448.77	1448.76	5	0	K.NISRPYSATDVVK.H
74 - 92	2105.07	2104.06	2104.05	9	1	K.HRGSLPANTSIYPSSYQAR.K
76 - 92	1811.9	1810.9	1810.88	6	0	R.GSLPANTSIYPSSYQAR.K
93 - 103	1394.77	1393.76	1393.76	2	1	R.KLFNLLEENFK.N
104 - 124	2247.21	2246.2	2246.18	8	0	K.NGTPLHTLGVIDPVQMSQLAR.C
171 - 177	867.452	866.444	866.436	10	0	K.AQQLHDR.K
171 - 178	995.545	994.538	994.531	7	1	K.AQQLHDRK.A
222 - 237	1654.82	1653.81	1653.83	-7	1	K.GAAGIHLEDQMVGGKR.C	Oxidation (M)
238 - 255	1920	1918.99	1918.99	3	0	R.CGHLSGAVLVPTATHLMR.L
238 - 255	1935.99	1934.98	1934.98	-1	0	R.CGHLSGAVLVPTATHLMR.L	Oxidation (M)
283 - 297	1758.88	1757.87	1757.87	0	1	K.LLSSSSDPRDHEFIR.G
292 - 297	816.41	815.403	815.393	13	0	R.DHEFIR.G
292 - 301	1255.69	1254.69	1254.68	3	1	R.DHEFIRGIIR.D
298 - 310	1512.82	1511.81	1511.81	3	1	R.GIIRDNVVPWSEK.L
347 - 359	1593.75	1592.74	1592.74	3	1	K.QFTASEFESYKEK.K
371 - 379	1110.6	1109.59	1109.59	3	1	R.AYLSLREMK.L
380 - 390	1239.77	1238.76	1238.76	0	1	K.LLAQEVTPLKK.I
434 - 441	929.479	928.472	928.461	11	0	K.TPDLEQAR.S
478 - 485	965.516	964.509	964.502	7	0	K.SFVWDLAK.E
No match to: 861.1133, 870.3771, 966.5342, 997.5033, 1024.5624, 1128.5075, 1136.5784, 1148.5810, 1164.5719, 1191.5906, 1195.7099, 1216.6138, 1292.6697, 1323.6200, 1344.7114, 1393.7423, 1516.8153, 1544.8120, 1742.8272, 1781.9510, 1801.9359, 1868.9414, 1879.2148, 1902.9781, 2089.9656, 2144.1933, 2159.1534, 2243.2000, 2264.1899, 2384.9940, 2521.1853

## Sheet: spot 7
spot 7
m/z	SN	Quality Factor	Resolution	Intensity	Area
804.364	24.8555	2157.23	7126.85	6746.75	1391.02
805.394	17.4871	791.425	6267.2	4811.55	894.551
825.918	13.6174	253.772	3399.71	4372.4	2216.47
839.077	19.4145	1510.16	7850.3	6791.79	1047.97
845.45	19.8426	121.099	6416.56	7341.46	1477.47
870.32	19.0808	1108.34	6791.79	6173.44	1627.9
908.503	88.161	25207.6	6793.73	22693.5	5744.48
917.539	19.1134	583.394	7890.36	4788.78	1038.35
920.518	18.8937	2541.91	6441.84	4710	1175.68
960.526	18.4808	783.43	8564.14	4189.18	904.125
1018.55	23.014	1045.79	7714.66	4675.85	1078.84
1037.6	16.3308	930.97	6497.03	3201.95	1195.36
1066.13	29.9266	7020.94	8654.37	5726.12	1354.44
1075.37	28.7662	1635.05	7203.74	5455.8	1923.56
1126.64	23.789	336.715	7404.64	4623.17	1424.67
1202.65	23.5352	2217.22	7850.99	4431.98	1392.58
1274.74	69.9488	27657.8	7813.79	12028.7	4491.14
1330.75	42.0881	6750.49	8658.5	6788.18	2529.64
1385.74	58.0291	8159.04	8024.45	9302.04	3891.43
1417.83	14.2483	2143.51	8857.85	2325.41	894.342
1423.7	14.4113	1973.97	9096.84	2376.69	816.605
1574.9	16.6482	2820.91	8533.23	1944.66	1017.47
1667.03	24.7331	4101.85	8551.24	2659.2	1551.77
1763.87	18.5895	3981.33	8251.17	2035.36	1273.23
1933.12	16.3605	2664.69	9484.62	1511.48	1075.99
LYS4_YEAST				Score: 180 Expect: 4.4e-14
Lys4p [Saccharomyces cerevisiae]
Mr: 67975
pI: 6.12
Number of mass values searched: 25
Number of mass values matched: 15
Sequence Coverage: 24%
Start - End	Observed	Mr(expt)	Mr(calc)	ppm	Miss	Sequence		Modification
578-584	804.364	803.357	803.381	-30.64	0	K.WDVADAK.V
321-327	805.394	804.386	804.413	-33.08	1	R.KSGAWEK.L
616-623	845.45	844.443	844.444	-1.92	0	K.GGLEGWVK.S
197-204	9085.03	907.496	907.462	36.5	0	K.LGTNNHPR.I
559-566	9205.17	919.51	919.476	36.9	1	R.EKYQGAPK.E
222-230	1018.55	1017.54	1017.49	56.0	1	K.ADKDAHYAK.K
33-41	1126.64	1125.63	1125.58	42.2	1	K.YKNIENFAK.K
43-52	1202.65	1201.64	1201.57	56.2	0	K.HHIDHYPAGR.G
433-443	1274.74	1273.73	1273.67	52.6	0	K.QSVEILEGFPR.E
42-52	1330.75	1329.75	1329.67	57.9	1	K.KHHIDHYPAGR.G
467-477	1385.74	1384.73	1384.65	57.0	1	K.YTYQDDVPKEK.M
251-264	1574.9	1573.9	1573.79	64.3	0	K.VSNTVQDLSQQDIK.I
523-538	1667.03	1666.02	1665.88	84.0	0	K.GINLVVSGSFGNIFSR.N
478-491	1763.87	1762.87	1762.71	87.8	0	K.MAQVCMENYDAEFR.T
494-512	1933.12	1932.12	1931.95	87.2	0	K.VHPGDIVVSGFNFGTGSSR.E
No match to: 825.9176, 839.0774, 870.3200, 917.5387, 960.5262, 1037.5990, 1066.1319,
1075.3701, 1417.8339, 1423.6971

## Sheet: spot 12
spot 12
m/z	SN	Quality Factor	Resolution	Intensity	Area
839.198	15.4	1894	8076	1058.64	182
840.66	35.5	4790	6033	2472	611
1049.66	18	1750	7510	990.74	280
1066.19	22.2	4517	7098	1217.85	348
1327.94	17.5	3366	8427	819.91	294
1361.97	44.3	17628	8035	2165.47	869
1745.1	459.4	4666	6717	26879.5	23009
1759.12	17.1	804	7889	946.21	598
1802.18	11.6	1189	8275	511.95	365
1831.18	15.1	1815	9240	585.77	397
2232.4	56.2	4738	8974	1614.98	1378
2385.28	10.5	258	9678	232.79	210
ODO2_YEAST		Score: 53	Expect: 0.039
Dihydrolipoyllysine-residue succinyltransferase component of 2-oxoglutarate dehydrogenase complex, mitochondrial [Saccharomyces cerevisiae]
Mr: 50456
pI: 8.88
Number of mass values searched: 12
Number of mass values matched: 5
Sequence Coverage: 10%
Start - End	Observed	Mr(expt)	Mr(calc)	ppm	Miss	Sequence	Modification
218 - 233	1745.1	1744.09	1743.86	135	0	K.AQEPPVASNSFTPFPR.T
218 - 237	2232.4	2231.39	2231.1	133	1	K.AQEPPVASNSFTPFPRTETR.V
291 - 299	1049.66	1048.65	1048.51	138	0	K.FGFMGLFSK.A	Oxidation (M)
337 - 344	840.66	839.653	839.523	155	0	K.GLVTPVVR.N
437 - 448	1361.97	1360.96	1360.77	140	1	R.LLDGREAVTFLK.T
No match to: 839.1979, 1066.1946, 1327.9406, 1759.1189, 1802.1780, 1831.1829, 2385.2763
Mr(expt)	Mr(calc)	Score	Expect	Sequence confirmed by MS/MS
1744.0937	1743.8580	91	7.3e-09	K.AQEPPVASNSFTPFPR.T			score >29 (p<0.01) indicating identity

## Sheet: spot 13
spot 13
m/z	SN	Quality Factor	Resolution	Intensity	Area
831.425	12.9	554	4709	677.64	196
838.432	27.8	3808	8855	1526.42	266
861.052	61	3728	10611	3497.26	502
864.275	24.9	2798	9536	1467.13	231
870.285	61.5	5779	10704	3510.08	526
966.526	25.7	4560	10055	1120.96	208
1075.29	25.7	2378	12572	1183.63	195
1100.55	33.5	715	9611	1539.97	379
1128.48	38.4	5639	11477	1716.1	393
1147.57	68.2	52247	10220	3026.12	747
1195.69	99.3	74102	11324	5078.71	1242
1216.6	379.1	16078	9694	20614.4	6131
1278.52	24.1	269	10939	1112.69	282
1323.6	42.2	14199	11429	1677.92	489
1344.69	95.6	31835	10692	3791.28	1168
1371.69	23.6	1863	13074	920.71	263
1499.79	25.8	4644	11326	879.3	294
1759.89	74.3	17197	12720	2707.7	1240
1795.93	15.8	383	10568	633.79	322
1801.92	122.9	12442	12308	5060.26	2508
1821.84	19.1	1942	12506	830.44	432
2143.17	42.9	3888	13486	901.87	487
2384.96	11.3	384	12909	154.44	94
LSP1_YEAST		Score: 134	Expect: 3.1e-10
Sphingolipid long chain base-responsive protein LSP1 [Saccharomyces cerevisiae]
Mr: 38048
pI: 4.62
Number of mass values searched: 23
Number of mass values matched: 11
Sequence Coverage: 29%
Start - End	Observed	Mr(expt)	Mr(calc)	ppm	Miss	Sequence	Modification
12 - 29	1759.89	1758.89	1758.92	-17	0	R.APTAAELQAPPPPPSSTK.S
36 - 43	838.432	837.424	837.434	-12	0	K.ASIASSFR.K
36 - 44	966.526	965.518	965.529	-11	1	K.ASIASSFRK.N
45 - 56	1216.6	1215.59	1215.6	-9	0	K.NAAGNFGPELAR.K
45 - 57	1344.69	1343.69	1343.69	-6	1	K.NAAGNFGPELARK.L
71 - 80	1147.57	1146.57	1146.58	-14	1	R.AMEVVASERR.E
134 - 143	1100.55	1099.55	1099.56	-15	0	R.NIEASVQPSR.D
134 - 145	1371.69	1370.68	1370.69	-4	1	R.NIEASVQPSRDR.K
166 - 175	1195.69	1194.68	1194.7	-12	0	K.IPVLEQELVR.A
176 - 192	1801.92	1800.92	1800.92	-3	0	R.AEAESLVAEAQLSNITR.E
197 - 207	1323.6	1322.59	1322.6	-4	0	K.AAYSYMFDSLR.E
No match to: 831.4246, 861.0522, 864.2754, 870.2847, 1075.2928, 1128.4781, 1278.5159, 1499.7884, 1795.9273, 1821.8364, 2143.1728, 2384.9602

[truncated: 2 more sheets: spot 14, spot 16]
