# Supplementary material for: Proteomic Analysis Reveals a Novel Function of the Kinase Sat4p in Saccharomyces cerevisiae Mitochondria
Source: PLoS One. 2014 Aug 12;9(8):e103956. doi: 10.1371/journal.pone.0103956 (PMC4138037; doi:10.1371/journal.pone.0103956)
Supplement: Table S3 — Proteins identified by nanoLC-MS/MS. Accession numbers, sequence coverage, number of unique peptides, scores, and lists of identified sequences are listed. (XLS) [file pone.0103956.s007.xls]

## Sheet: title
Supplemental Table S3: Proteins identified by nanoLC-MS/MS.
Accession numbers, sequence coverage, numbers of unique peptides, scores, and lists of identified sequences are listed.

## Sheet: spot 6
Accession	Coverage	# PSMs	# Unique Peptides	# AAs	MW [kDa]	calc. pI	Score	Description
P19262	57.88	2374	17	463	50.3993	8.85107	7131.97	Dihydrolipoyllysine-residue succinyltransferase component of 2-oxoglutarate dehydrogenase complex, mitochondrial [ODO2_YEAST]
	Sequence	Modific.	Probability	SpScore	XCorr	Δ Score	Rank	Charge	m/z [Da]	MH+ [Da]	ΔM [ppm]	First Scan	RT [min]	Intensity	Ions Matched
	LYKDEIIKK		47.6928	1130.54	2.84791	1	1	2	575.348	1149.69	-0.0344099	4117	28.5497	229799	14/16	201103025__UG#02_45%_DDDT-MSA.RAW
	LYKDEIIKK		22.0729	820.807	2.21183	1	1	2	575.348	1149.69	0.071767	4129	28.6304	2.21181e+06	12/16	201103025__UG#02_45%_DDDT-MSA.RAW
	LYKDEIIKK		25.9385	1116.43	3.02514	1	1	2	575.348	1149.69	0.602651	4152	28.8476	11770018	14/16	201103025__UG#02_45%_DDDT-MSA.RAW
	LYKDEIIKK		23.2964	881.874	2.87126	1	1	2	575.348	1149.69	0.602651	4161	28.9394	13800971	13/16	201103025__UG#02_45%_DDDT-MSA.RAW
	LYKDEIIKK		40.2897	1217.95	2.89206	1	1	2	575.348	1149.69	0.602651	4179	29.1196	17839688	14/16	201103025__UG#02_45%_DDDT-MSA.RAW
	LYKDEIIKK		34.9016	898.865	2.65841	1	1	2	575.348	1149.69	0.496474	4188	29.2114	16127460	13/16	201103025__UG#02_45%_DDDT-MSA.RAW
	LYKDEIIKK		35.1825	1176.77	3.07239	1	1	2	575.348	1149.69	0.708828	4206	29.3921	15564227	14/16	201103025__UG#02_45%_DDDT-MSA.RAW
	LYKDEIIKK		23.5806	1115.45	2.83388	1	1	2	575.348	1149.69	0.602651	4215	29.484	13901835	14/16	201103025__UG#02_45%_DDDT-MSA.RAW
	LYKDEIIKK		37.1606	1126.56	2.98681	1	1	2	575.348	1149.69	0.602651	4233	29.6654	12602371	14/16	201103025__UG#02_45%_DDDT-MSA.RAW
	LYKDEIIKK		11.9125	908.839	2.542	1	1	2	575.348	1149.69	0.496474	4246	29.7834	11680572	13/16	201103025__UG#02_45%_DDDT-MSA.RAW
	LYKDEIIKK		39.0225	1113.5	2.90722	1	1	2	575.348	1149.69	0.602651	4260	29.939	10234800	14/16	201103025__UG#02_45%_DDDT-MSA.RAW
	LYKDEIIKK		30.756	932.964	2.60702	1	1	2	575.348	1149.69	0.602651	4275	30.0699	8937972	13/16	201103025__UG#02_45%_DDDT-MSA.RAW
	LYKDEIIKK		38.0276	1089.59	2.78289	1	1	2	575.348	1149.69	0.390298	4296	30.3082	7546444	14/16	201103025__UG#02_45%_DDDT-MSA.RAW
	LYKDEIIKK		18.8119	925.697	2.65023	1	1	2	575.348	1149.69	0.708828	4313	30.4212	8.22933e+06	13/16	201103025__UG#02_45%_DDDT-MSA.RAW
	KLYKDEIIK		36.754	1131.52	3.19188	0.241379	1	2	575.348	1149.69	0.815005	4332	30.6756	17486076	14/16	201103025__UG#02_45%_DDDT-MSA.RAW
	LYKDEIIKK		14.8721	722.758	2.41776		2	2	575.348	1149.69	0.815005	4332	30.6756	17486076	12/16	201103025__UG#02_45%_DDDT-MSA.RAW
	KLYKDEIIK		13.4636	749.222	2.87662	0.0520833	1	2	575.348	1149.69	0.815005	4340	30.727	22436996	13/16	201103025__UG#02_45%_DDDT-MSA.RAW
	LYKDEIIKK		5.26361	569.862	2.72692		2	2	575.348	1149.69	0.815005	4340	30.727	22436996	12/16	201103025__UG#02_45%_DDDT-MSA.RAW
	KLYKDEIIK		44.4524	486.27	2.02267	0.00990099	1	1	1149.69	1149.69	0.455082	4353	30.8475	254358	11/16	201103025__UG#02_45%_DDDT-MSA.RAW
	LYKDEIIKK		11.219	460.061	2.00131		2	1	1149.69	1149.69	0.455082	4353	30.8475	254358	11/16	201103025__UG#02_45%_DDDT-MSA.RAW
	KLYKDEIIK		36.1243	997.334	3.21619	0.267081	1	2	575.348	1149.69	0.815005	4359	30.9526	27674598	14/16	201103025__UG#02_45%_DDDT-MSA.RAW
	LYKDEIIKK		6.92126	775.302	2.36246		2	2	575.348	1149.69	0.815005	4359	30.9526	27674598	13/16	201103025__UG#02_45%_DDDT-MSA.RAW
	KLYKDEIIK		11.3775	877.854	2.90616	0.199313	1	2	575.348	1149.69	0.708828	4367	31.0041	26749844	14/16	201103025__UG#02_45%_DDDT-MSA.RAW
	LYKDEIIKK		1	425.186	2.33201		2	2	575.348	1149.69	0.708828	4367	31.0041	26749844	11/16	201103025__UG#02_45%_DDDT-MSA.RAW
	LYKDEIIKK		11.2054	390.242	2.04742	0.097561	1	1	1149.69	1149.69	0.0303743	4378	31.141	457902	10/16	201103025__UG#02_45%_DDDT-MSA.RAW
	KLYKDEIIK		44.4272	545.207	1.85349		2	1	1149.69	1149.69	0.0303743	4378	31.141	457902	12/16	201103025__UG#02_45%_DDDT-MSA.RAW
	KLYKDEIIK		47.0142	970.387	2.89461	0.245675	1	2	575.348	1149.69	0.815005	4386	31.2258	28394116	14/16	201103025__UG#02_45%_DDDT-MSA.RAW
	LYKDEIIKK		12.618	743.549	2.17967		2	2	575.348	1149.69	0.815005	4386	31.2258	28394116	13/16	201103025__UG#02_45%_DDDT-MSA.RAW
	KLYKDEIIK		1	1004.18	2.34609	0.0553191	1	2	575.348	1149.69	0.708828	4394	31.2768	26655048	14/16	201103025__UG#02_45%_DDDT-MSA.RAW
	LYKDEIIKK		1	574.659	2.22418		2	2	575.348	1149.69	0.708828	4394	31.2768	26655048	12/16	201103025__UG#02_45%_DDDT-MSA.RAW
	KLYKDEIIK		35.5269	881.779	2.9451	1	1	2	575.348	1149.69	0.708828	4413	31.4987	22062874	14/16	201103025__UG#02_45%_DDDT-MSA.RAW
	KLYKDEIIK		21.3399	969.885	2.64898	0.0641509	1	2	575.348	1149.69	0.815005	4421	31.5504	21363916	14/16	201103025__UG#02_45%_DDDT-MSA.RAW
	LYKDEIIKK		1	609.644	2.4819		2	2	575.348	1149.69	0.815005	4421	31.5504	21363916	12/16	201103025__UG#02_45%_DDDT-MSA.RAW
	LYKDEIIKK		12.5935	518.183	2.18695	0.150685	1	1	1149.69	1149.69	0.242728	4443	31.7626	351046	11/16	201103025__UG#02_45%_DDDT-MSA.RAW
	KLYKDEIIK		5.33927	509.039	1.8615		2	1	1149.69	1149.69	0.242728	4443	31.7626	351046	11/16	201103025__UG#02_45%_DDDT-MSA.RAW
	KLYKDEIIK		35.3255	930.741	2.99071	1	1	2	575.348	1149.69	0.921182	4449	31.8346	19453390	14/16	201103025__UG#02_45%_DDDT-MSA.RAW
	KLYKDEIIK		16.8329	908.207	2.73603	0.040146	1	2	575.348	1149.69	0.602651	4457	31.8859	16461430	14/16	201103025__UG#02_45%_DDDT-MSA.RAW
	LYKDEIIKK		2.93046	411.534	2.62677		2	2	575.348	1149.69	0.602651	4457	31.8859	16461430	10/16	201103025__UG#02_45%_DDDT-MSA.RAW
	KLYKDEIIK		35.9008	912.201	2.84137	0.0669014	1	2	575.348	1149.69	0.602651	4485	32.1436	14945850	14/16	201103025__UG#02_45%_DDDT-MSA.RAW
	LYKDEIIKK		14.2927	908.552	2.65032		2	2	575.348	1149.69	0.602651	4485	32.1436	14945850	14/16	201103025__UG#02_45%_DDDT-MSA.RAW
	KLYKDEIIK		1.13598	936.436	2.26757	0.061674	1	2	575.348	1149.69	0.708828	4493	32.1955	15800936	14/16	201103025__UG#02_45%_DDDT-MSA.RAW
	LYKDEIIKK		15.7882	626.461	2.12729		2	2	575.348	1149.69	0.708828	4493	32.1955	15800936	12/16	201103025__UG#02_45%_DDDT-MSA.RAW
	KLYKDEIIK		28.3847	475.146	1.75019	1	1	1	1149.69	1149.69	0.242728	4514	32.402	187954	11/16	201103025__UG#02_45%_DDDT-MSA.RAW
	KLYKDEIIK		35.5779	956.082	2.96171	0.273649	1	2	575.348	1149.69	0.708828	4521	32.4808	13387989	14/16	201103025__UG#02_45%_DDDT-MSA.RAW
	LYKDEIIKK		23.6501	543.917	2.14859		2	2	575.348	1149.69	0.708828	4521	32.4808	13387989	12/16	201103025__UG#02_45%_DDDT-MSA.RAW
	LYKDEIIKK		15.2198	655.018	2.28447	1	1	2	575.348	1149.69	0.815005	4529	32.5327	13150930	12/16	201103025__UG#02_45%_DDDT-MSA.RAW
	KLYKDEIIK		40.3853	1035.89	3.27234	0.256881	1	2	575.348	1149.69	0.708828	4557	32.7881	12253411	14/16	201103025__UG#02_45%_DDDT-MSA.RAW
	LYKDEIIKK		17.3662	884.644	2.43217		2	2	575.348	1149.69	0.708828	4557	32.7881	12253411	14/16	201103025__UG#02_45%_DDDT-MSA.RAW
	LYKDEIIKK		1	652.385	2.45801	0.0243902	1	2	575.348	1149.69	0.708828	4566	32.8458	12086732	12/16	201103025__UG#02_45%_DDDT-MSA.RAW
	KLYKDEIIK		1	646.309	2.39818		2	2	575.348	1149.69	0.708828	4566	32.8458	12086732	12/16	201103025__UG#02_45%_DDDT-MSA.RAW
	KLYKDEIIK		39.8169	970.159	3.08416	0.12987	1	2	575.348	1149.69	0.177944	4594	33.1598	12698654	14/16	201103025__UG#02_45%_DDDT-MSA.RAW
	LYKDEIIKK		16.9732	759.767	2.67599		2	2	575.348	1149.69	0.177944	4594	33.1598	12698654	13/16	201103025__UG#02_45%_DDDT-MSA.RAW
	KLYKDEIIK		25.6071	1080.99	2.38645	1	1	2	575.348	1149.69	0.177944	4598	33.1845	12698654	14/16	201103025__UG#02_45%_DDDT-MSA.RAW
	LYKDEIIKK		21.6725	509.008	2.29654	0.0652174	1	1	1149.69	1149.69	0.348905	4624	33.3881	206013	11/16	201103025__UG#02_45%_DDDT-MSA.RAW
	KLYKDEIIK		21.6725	451.167	2.15467		2	1	1149.69	1149.69	0.348905	4624	33.3881	206013	11/16	201103025__UG#02_45%_DDDT-MSA.RAW
	KLYKDEIIK		33.9421	989.486	3.08994	0.145631	1	2	575.348	1149.69	-0.0344099	4630	33.4596	11349878	14/16	201103025__UG#02_45%_DDDT-MSA.RAW
	LYKDEIIKK		12.9739	919.857	2.64124		2	2	575.348	1149.69	-0.0344099	4630	33.4596	11349878	14/16	201103025__UG#02_45%_DDDT-MSA.RAW
	LYKDEIIKK		1.79159	626.122	2.58359	0.0658915	1	2	575.348	1149.69	-0.0344099	4634	33.5172	11349878	12/16	201103025__UG#02_45%_DDDT-MSA.RAW
	KLYKDEIIK		8.55248	941.341	2.41174		2	2	575.348	1149.69	-0.0344099	4634	33.5172	11349878	14/16	201103025__UG#02_45%_DDDT-MSA.RAW
	KLYKDEIIK		43.8806	1079.11	3.14318	0.299363	1	2	575.348	1149.69	-0.0344099	4657	33.7286	10643590	14/16	201103025__UG#02_45%_DDDT-MSA.RAW
	LYKDEIIKK		19.8015	778.629	2.20275		2	2	575.348	1149.69	-0.0344099	4657	33.7286	10643590	13/16	201103025__UG#02_45%_DDDT-MSA.RAW
	LYKDEIIKK		11.9728	759.837	2.26295	0.0663717	1	2	575.348	1149.69	-0.0344099	4662	33.7929	10643590	12/16	201103025__UG#02_45%_DDDT-MSA.RAW
	KLYKDEIIK		3.42639	1021.56	2.11204		2	2	575.348	1149.69	-0.0344099	4662	33.7929	10643590	13/16	201103025__UG#02_45%_DDDT-MSA.RAW
	KLYKDEIIK		39.387	950.157	3.2051	0.137072	1	2	575.348	1149.69	-0.0344099	4684	33.9978	9843823	14/16	201103025__UG#02_45%_DDDT-MSA.RAW
	LYKDEIIKK		16.6765	771.357	2.76837		2	2	575.348	1149.69	-0.0344099	4684	33.9978	9843823	13/16	201103025__UG#02_45%_DDDT-MSA.RAW
	LYKDEIIKK		2.78649	628.38	2.78018	0.111511	1	2	575.348	1149.69	-0.0344099	4689	34.0614	9843823	12/16	201103025__UG#02_45%_DDDT-MSA.RAW
	KLYKDEIIK		2.78649	970.973	2.46516		2	2	575.348	1149.69	-0.0344099	4689	34.0614	9843823	14/16	201103025__UG#02_45%_DDDT-MSA.RAW
	KLYKDEIIK		35.8468	1011.89	3.14277	0.143312	1	2	575.347	1149.69	-0.140587	4711	34.2675	9118087	14/16	201103025__UG#02_45%_DDDT-MSA.RAW
	LYKDEIIKK		14.2561	668.956	2.69103		2	2	575.347	1149.69	-0.140587	4711	34.2675	9118087	12/16	201103025__UG#02_45%_DDDT-MSA.RAW
	KLYKDEIIK		1.96386	921.387	2.40497	1	1	2	575.347	1149.69	-0.140587	4716	34.3317	9118087	14/16	201103025__UG#02_45%_DDDT-MSA.RAW
	KLYKDEIIK		34.3846	1006.36	3.19113	0.206897	1	2	575.348	1149.69	0.071767	4738	34.5397	8504164	14/16	201103025__UG#02_45%_DDDT-MSA.RAW
	LYKDEIIKK		13.2703	936.352	2.52572		2	2	575.348	1149.69	0.071767	4738	34.5397	8504164	14/16	201103025__UG#02_45%_DDDT-MSA.RAW
	LYKDEIIKK		1	576.416	2.19511	1	1	2	575.348	1149.69	0.071767	4743	34.6034	8504164	12/16	201103025__UG#02_45%_DDDT-MSA.RAW
	KLYKDEIIK		38.0356	939.43	2.94647	0.172881	1	2	575.348	1149.69	0.177944	4765	34.841	8798414	14/16	201103025__UG#02_45%_DDDT-MSA.RAW
	LYKDEIIKK		15.7475	457.609	2.44488		2	2	575.348	1149.69	0.177944	4765	34.841	8798414	11/16	201103025__UG#02_45%_DDDT-MSA.RAW
	KLYKDEIIK		4.48618	832.392	2.36925	0.0295359	1	2	575.348	1149.69	0.177944	4770	34.8724	8798414	13/16	201103025__UG#02_45%_DDDT-MSA.RAW
	LYKDEIIKK		4.48618	481.303	2.30207		2	2	575.348	1149.69	0.177944	4770	34.8724	8798414	11/16	201103025__UG#02_45%_DDDT-MSA.RAW
	KLYKDEIIK		34.9633	1185.68	3.14718	0.184127	1	2	575.348	1149.69	0.071767	4792	35.1148	7321837	14/16	201103025__UG#02_45%_DDDT-MSA.RAW
	LYKDEIIKK		23.1331	725.448	2.57078		2	2	575.348	1149.69	0.071767	4792	35.1148	7321837	12/16	201103025__UG#02_45%_DDDT-MSA.RAW
	LYKDEIIK		18.9182	733.031	2.53834	1	1	2	511.3	1021.59	-0.158903	4799	35.1602	4880507	12/14	201103025__UG#02_45%_DDDT-MSA.RAW
	KLYKDEIIK		36.5565	1092.08	3.34153	0.176647	1	2	575.348	1149.69	0.071767	4819	35.3855	7022642	14/16	201103025__UG#02_45%_DDDT-MSA.RAW
	LYKDEIIKK		7.13181	695.462	2.75463		2	2	575.348	1149.69	0.071767	4819	35.3855	7022642	12/16	201103025__UG#02_45%_DDDT-MSA.RAW
	LYKDEIIK		26.6862	687.22	2.71785	1	1	2	511.3	1021.59	-0.278393	4826	35.4308	9805354	12/14	201103025__UG#02_45%_DDDT-MSA.RAW
	TVKELIEDPRK		15.684	995.123	2.97234	1	1	3	443.257	1327.76	-0.20763	4832	35.5006	537854	22/40	201103025__UG#02_45%_DDDT-MSA.RAW
	LYKDEIIK		16.7849	840.072	2.26435	1	1	2	511.3	1021.59	0.0203324	4840	35.5865	10514407	13/14	201103025__UG#02_45%_DDDT-MSA.RAW
	KLYKDEIIK		38.4708	1114.06	3.15589	0.177215	1	2	575.348	1149.69	-0.0344099	4846	35.6564	5985842	14/16	201103025__UG#02_45%_DDDT-MSA.RAW
	LYKDEIIKK		26.0906	540.743	2.59663		2	2	575.348	1149.69	-0.0344099	4846	35.6564	5985842	11/16	201103025__UG#02_45%_DDDT-MSA.RAW
	LYKDEIIK		23.9293	885.615	2.49754	1	1	2	511.3	1021.59	-0.158903	4853	35.7015	9201159	13/14	201103025__UG#02_45%_DDDT-MSA.RAW
	TVKELIEDPRK		14.0203	1377.36	3.00431	1	1	3	443.258	1327.76	0.343993	4868	35.8942	418706	24/40	201103025__UG#02_45%_DDDT-MSA.RAW
	LYKDEIIK		19.6758	881.442	2.22101	1	1	2	511.3	1021.59	0.139823	4869	35.901	8474470	13/14	201103025__UG#02_45%_DDDT-MSA.RAW
	KLYKDEIIK		37.9764	923.175	3.37756	0.239645	1	2	575.348	1149.69	-0.0344099	4873	35.9579	5446419	14/16	201103025__UG#02_45%_DDDT-MSA.RAW
	LYKDEIIKK		15.7069	839.503	2.5719		2	2	575.348	1149.69	-0.0344099	4873	35.9579	5446419	14/16	201103025__UG#02_45%_DDDT-MSA.RAW
	LYKDEIIK		26.9776	676.448	2.68162	1	1	2	511.3	1021.59	-0.158903	4880	36.0665	6380565	12/14	201103025__UG#02_45%_DDDT-MSA.RAW
	KLYKDEIIK		39.3193	1056.28	3.50185	0.24	1	2	575.347	1149.69	-0.140587	4894	36.312	4.51601e+06	14/16	201103025__UG#02_45%_DDDT-MSA.RAW
	LYKDEIIKK		8.51457	838.886	2.66168		2	2	575.347	1149.69	-0.140587	4894	36.312	4.51601e+06	13/16	201103025__UG#02_45%_DDDT-MSA.RAW
	LYKDEIIK		24.1929	733.214	2.46421	1	1	2	511.3	1021.59	-0.278393	4898	36.3376	4.95773e+06	12/14	201103025__UG#02_45%_DDDT-MSA.RAW
	KLYKDEIIK		35.7126	985.747	3.22542	0.210526	1	2	575.347	1149.69	-0.246764	4911	36.5439	4361340	14/16	201103025__UG#02_45%_DDDT-MSA.RAW
	LYKDEIIKK		14.1653	660.125	2.55101		2	2	575.347	1149.69	-0.246764	4911	36.5439	4361340	12/16	201103025__UG#02_45%_DDDT-MSA.RAW
	LYKDEIIK		24.9992	865.443	2.60161	1	1	2	511.3	1021.59	-0.158903	4916	36.6073	4006556	13/14	201103025__UG#02_45%_DDDT-MSA.RAW
	KLYKDEIIK		28.7882	947.958	3.07302	0.166124	1	2	575.347	1149.69	-0.246764	4929	36.8145	3.84645e+06	14/16	201103025__UG#02_45%_DDDT-MSA.RAW
	LYKDEIIKK		9.6031	569.168	2.56093		2	2	575.347	1149.69	-0.246764	4929	36.8145	3.84645e+06	12/16	201103025__UG#02_45%_DDDT-MSA.RAW
	LYKDEIIK		21.6655	731.495	2.60436	1	1	2	511.3	1021.59	-0.397883	4934	36.9103	3.6312e+06	12/14	201103025__UG#02_45%_DDDT-MSA.RAW
	KLYKDEIIK		34.2394	957.672	3.03303	0.115512	1	2	575.348	1149.69	-0.0344099	4947	37.1183	3501458	14/16	201103025__UG#02_45%_DDDT-MSA.RAW
	LYKDEIIKK		13.173	938.478	2.68056		2	2	575.348	1149.69	-0.0344099	4947	37.1183	3501458	14/16	201103025__UG#02_45%_DDDT-MSA.RAW
	LYKDEIIK		25.2733	730.884	2.36684	1	1	2	511.3	1021.59	-0.397883	4952	37.182	3.50926e+06	12/14	201103025__UG#02_45%_DDDT-MSA.RAW
	KLYKDEIIK		34.5604	1068.1	3.32686	0.222222	1	2	575.348	1149.69	-0.0344099	4965	37.3903	3.55903e+06	14/16	201103025__UG#02_45%_DDDT-MSA.RAW
	LYKDEIIKK		13.3883	971.36	2.58515		2	2	575.348	1149.69	-0.0344099	4965	37.3903	3.55903e+06	14/16	201103025__UG#02_45%_DDDT-MSA.RAW
	LYKDEIIK		30.4012	747.533	2.63264	1	1	2	511.3	1021.59	-0.218648	4971	37.4914	3.29973e+06	12/14	201103025__UG#02_45%_DDDT-MSA.RAW
	KLYKDEIIK		29.7828	750.742	3.10794	0.163987	1	2	575.347	1149.69	-0.352941	4983	37.6628	2.902e+06	13/16	201103025__UG#02_45%_DDDT-MSA.RAW
	LYKDEIIKK		10.24	903.975	2.59919		2	2	575.347	1149.69	-0.352941	4983	37.6628	2.902e+06	14/16	201103025__UG#02_45%_DDDT-MSA.RAW
	LYKDEIIK		24.1929	713.377	2.4491	1	1	2	511.3	1021.59	-0.158903	4988	37.7263	3.03364e+06	12/14	201103025__UG#02_45%_DDDT-MSA.RAW
	KLYKDEIIK		36.1801	1046.29	2.99591	0.11	1	2	575.348	1149.69	-0.0344099	5002	37.9736	2.70253e+06	14/16	201103025__UG#02_45%_DDDT-MSA.RAW
	LYKDEIIKK		24.1572	1018.03	2.67281		2	2	575.348	1149.69	-0.0344099	5002	37.9736	2.70253e+06	14/16	201103025__UG#02_45%_DDDT-MSA.RAW
	LYKDEIIK		16.5408	763.671	2.44321	1	1	2	511.3	1021.59	-0.218648	5006	37.9996	2.99023e+06	12/14	201103025__UG#02_45%_DDDT-MSA.RAW
	KLYKDEIIK		38.6451	780.226	3.2691	0.0672783	1	2	575.347	1149.69	-0.140587	5020	38.2465	2.42861e+06	13/16	201103025__UG#02_45%_DDDT-MSA.RAW
	LYKDEIIKK		16.1658	937.87	3.05077		2	2	575.347	1149.69	-0.140587	5020	38.2465	2.42861e+06	14/16	201103025__UG#02_45%_DDDT-MSA.RAW
	LYKDEIIK		28.4823	844.254	2.4817	1	1	2	511.3	1021.59	-0.218648	5024	38.3049	3.15339e+06	13/14	201103025__UG#02_45%_DDDT-MSA.RAW
	KLYKDEIIK		44.7262	1102.3	3.03524	0.0953947	1	2	575.347	1149.69	-0.140587	5037	38.5132	2.71679e+06	14/16	201103025__UG#02_45%_DDDT-MSA.RAW
	LYKDEIIKK		20.3948	887.606	2.74841		2	2	575.347	1149.69	-0.140587	5037	38.5132	2.71679e+06	13/16	201103025__UG#02_45%_DDDT-MSA.RAW
	LYKDEIIK		28.1748	886.413	2.48783	1	1	2	511.3	1021.59	-0.278393	5043	38.5819	3.24212e+06	13/14	201103025__UG#02_45%_DDDT-MSA.RAW
	KLYKDEIIK		43.5407	947.865	3.10643	0.138264	1	2	575.347	1149.69	-0.140587	5055	38.7852	2.39236e+06	14/16	201103025__UG#02_45%_DDDT-MSA.RAW
	LYKDEIIKK		19.5635	749.893	2.67599		2	2	575.347	1149.69	-0.140587	5055	38.7852	2.39236e+06	13/16	201103025__UG#02_45%_DDDT-MSA.RAW
	LYKDEIIK		24.459	745.437	2.84892	1	1	2	511.3	1021.59	-0.158903	5061	38.8539	2.82016e+06	12/14	201103025__UG#02_45%_DDDT-MSA.RAW
	KLYKDEIIK		38.1111	1019.14	3.1677	0.195584	1	2	575.347	1149.69	-0.140587	5083	39.0903	2.17434e+06	14/16	201103025__UG#02_45%_DDDT-MSA.RAW
	LYKDEIIKK		15.7993	898.773	2.54912		2	2	575.347	1149.69	-0.140587	5083	39.0903	2.17434e+06	13/16	201103025__UG#02_45%_DDDT-MSA.RAW
	LYKDEIIK		30.7341	740.913	2.38189	1	1	2	511.3	1021.59	-0.278393	5088	39.1533	2.55461e+06	12/14	201103025__UG#02_45%_DDDT-MSA.RAW
	KLYKDEIIK		26.9407	949.357	2.895	0.131034	1	2	575.347	1149.69	-0.140587	5110	39.4891	1.83421e+06	14/16	201103025__UG#02_45%_DDDT-MSA.RAW
	LYKDEIIKK		16.7376	954.624	2.5203		2	2	575.347	1149.69	-0.140587	5110	39.4891	1.83421e+06	14/16	201103025__UG#02_45%_DDDT-MSA.RAW
	LYKDEIIK		27.8707	744.931	2.43134	1	1	2	511.3	1021.59	-0.218648	5115	39.5206	2.03156e+06	12/14	201103025__UG#02_45%_DDDT-MSA.RAW
	KLYKDEIIK		22.7945	943.892	3.27512	0.213415	1	2	575.348	1149.69	0.071767	5129	39.7684	1.89917e+06	14/16	201103025__UG#02_45%_DDDT-MSA.RAW
	LYKDEIIKK		13.3883	812.275	2.58157		2	2	575.348	1149.69	0.071767	5129	39.7684	1.89917e+06	13/16	201103025__UG#02_45%_DDDT-MSA.RAW
	LYKDEIIK		26.6862	751.066	2.55672	1	1	2	511.3	1021.59	-0.278393	5133	39.7941	1.92024e+06	12/14	201103025__UG#02_45%_DDDT-MSA.RAW
	KLYKDEIIK		26.7335	1020.59	3.18202	0.166667	1	2	575.347	1149.69	-0.140587	5145	39.9989	1.88072e+06	14/16	201103025__UG#02_45%_DDDT-MSA.RAW
	LYKDEIIKK		16.5688	665.919	2.64699		2	2	575.347	1149.69	-0.140587	5145	39.9989	1.88072e+06	12/16	201103025__UG#02_45%_DDDT-MSA.RAW
	LYKDEIIK		26.9776	926.629	2.3369	1	1	2	511.3	1021.59	-0.278393	5151	40.0693	1.90248e+06	13/14	201103025__UG#02_45%_DDDT-MSA.RAW
	KLYKDEIIK		21.8497	989.899	3.09686	0.254839	1	2	575.347	1149.69	-0.140587	5164	40.2801	1.9184e+06	14/16	201103025__UG#02_45%_DDDT-MSA.RAW
	LYKDEIIKK		12.635	773.716	2.31214		2	2	575.347	1149.69	-0.140587	5164	40.2801	1.9184e+06	13/16	201103025__UG#02_45%_DDDT-MSA.RAW
	LYKDEIIK		29.7469	688.391	2.68231	1	1	2	511.3	1021.59	-0.218648	5169	40.3452	1.61681e+06	12/14	201103025__UG#02_45%_DDDT-MSA.RAW
	KLYKDEIIK		28.6271	770.012	2.6331	0.0912548	1	2	575.347	1149.69	-0.246764	5191	40.5841	1646264	13/16	201103025__UG#02_45%_DDDT-MSA.RAW
	LYKDEIIKK		18.1153	951.031	2.39054		2	2	575.347	1149.69	-0.246764	5191	40.5841	1646264	14/16	201103025__UG#02_45%_DDDT-MSA.RAW
	LYKDEIIK		27.8707	715.059	2.45046	1	1	2	511.3	1021.59	-0.218648	5196	40.6808	1.41044e+06	12/14	201103025__UG#02_45%_DDDT-MSA.RAW
	KLYKDEIIK		37.0915	980.583	3.08587	0.113269	1	2	575.347	1149.69	-0.140587	5218	40.9209	1.56574e+06	14/16	201103025__UG#02_45%_DDDT-MSA.RAW
	LYKDEIIKK		24.9257	780.183	2.7361		2	2	575.347	1149.69	-0.140587	5218	40.9209	1.56574e+06	13/16	201103025__UG#02_45%_DDDT-MSA.RAW
	LYKDEIIK		24.7278	711.193	2.53597	1	1	2	511.3	1021.59	0.0203324	5224	41.0234	1.33922e+06	12/14	201103025__UG#02_45%_DDDT-MSA.RAW
	KLYKDEIIK		35.2482	934.77	2.8068	0.202847	1	2	575.347	1149.69	-0.246764	5245	41.2243	1523776	14/16	201103025__UG#02_45%_DDDT-MSA.RAW
	LYKDEIIKK		13.8514	753.349	2.23801		2	2	575.347	1149.69	-0.246764	5245	41.2243	1523776	13/16	201103025__UG#02_45%_DDDT-MSA.RAW
	LYKDEIIK		17.5349	715.312	2.40784	1	1	2	511.3	1021.59	-0.0991578	5251	41.2951	1114307	12/14	201103025__UG#02_45%_DDDT-MSA.RAW
	KLYKDEIIK		42.4155	1032.41	3.10573	0.122186	1	2	575.348	1149.69	0.071767	5272	41.5295	1.59805e+06	14/16	201103025__UG#02_45%_DDDT-MSA.RAW
	LYKDEIIKK		18.7772	711.174	2.72629		2	2	575.348	1149.69	0.071767	5272	41.5295	1.59805e+06	12/16	201103025__UG#02_45%_DDDT-MSA.RAW
	LYKDEIIK		29.1075	710.421	2.44326	1	1	2	511.3	1021.59	-0.0394127	5278	41.6	1.08315e+06	12/14	201103025__UG#02_45%_DDDT-MSA.RAW
	KLYKDEIIK		35.03	1016.81	3.15148	0.12381	1	2	575.347	1149.69	-0.246764	5299	41.8336	1.33456e+06	14/16	201103025__UG#02_45%_DDDT-MSA.RAW
	LYKDEIIKK		13.7043	1012.95	2.75679		2	2	575.347	1149.69	-0.246764	5299	41.8336	1.33456e+06	14/16	201103025__UG#02_45%_DDDT-MSA.RAW
	LYKDEIIK		25.5502	663.829	2.60097	1	1	2	511.3	1021.59	-0.158903	5305	41.9042	970488	12/14	201103025__UG#02_45%_DDDT-MSA.RAW
	KLYKDEIIK		37.562	918.765	2.93841	0.112245	1	2	575.347	1149.69	-0.246764	5326	42.1052	1.37432e+06	14/16	201103025__UG#02_45%_DDDT-MSA.RAW
	LYKDEIIKK		15.4234	736.448	2.60643		2	2	575.347	1149.69	-0.246764	5326	42.1052	1.37432e+06	13/16	201103025__UG#02_45%_DDDT-MSA.RAW
	LYKDEIIK		29.7469	746.043	2.48238	1	1	2	511.3	1021.59	-0.0991578	5334	42.1857	859828	12/14	201103025__UG#02_45%_DDDT-MSA.RAW
	KLYKDEIIK		21.1445	1077.46	3.24296	0.138889	1	2	575.348	1149.69	0.071767	5353	42.4367	1.51458e+06	14/16	201103025__UG#02_45%_DDDT-MSA.RAW
	LYKDEIIKK		21.1445	884.062	2.78501		2	2	575.348	1149.69	0.071767	5353	42.4367	1.51458e+06	13/16	201103025__UG#02_45%_DDDT-MSA.RAW
	LYKDEIIK		28.1748	710.505	2.38945	1	1	2	511.3	1021.59	0.199568	5368	42.5944	879147	12/14	201103025__UG#02_45%_DDDT-MSA.RAW
	KLYKDEIIK		35.5779	1044.08	3.03086	0.171617	1	2	575.348	1149.69	0.177944	5380	42.7353	1.32341e+06	14/16	201103025__UG#02_45%_DDDT-MSA.RAW
	LYKDEIIKK		14.0741	841.178	2.50691		2	2	575.348	1149.69	0.177944	5380	42.7353	1.32341e+06	13/16	201103025__UG#02_45%_DDDT-MSA.RAW
	LYKDEIIK		20.7176	741.41	2.61838	1	1	2	511.3	1021.59	0.199568	5395	42.8613	806373	12/14	201103025__UG#02_45%_DDDT-MSA.RAW
	KLYKDEIIK		34.7624	978.314	3.08175	0.191558	1	2	575.348	1149.69	-0.0344099	5408	43.0073	1.28232e+06	14/16	201103025__UG#02_45%_DDDT-MSA.RAW
	LYKDEIIKK		13.5242	819.336	2.49064		2	2	575.348	1149.69	-0.0344099	5408	43.0073	1.28232e+06	13/16	201103025__UG#02_45%_DDDT-MSA.RAW
	LYKDEIIK		20.7176	693.348	2.43952	1	1	2	511.3	1021.59	0.438548	5425	43.1478	651904	12/14	201103025__UG#02_45%_DDDT-MSA.RAW
	KLYKDEIIK		24.4887	1017.26	3.05263	0.15082	1	2	575.348	1149.69	0.177944	5434	43.2689	1.23576e+06	14/16	201103025__UG#02_45%_DDDT-MSA.RAW
	LYKDEIIKK		24.4887	847.27	2.59267		2	2	575.348	1149.69	0.177944	5434	43.2689	1.23576e+06	13/16	201103025__UG#02_45%_DDDT-MSA.RAW
	LYKDEIIK		27.5698	752.623	2.54558	1	1	2	511.3	1021.59	0.199568	5451	43.4416	688227	12/14	201103025__UG#02_45%_DDDT-MSA.RAW
	KLYKDEIIK		27.7969	1126.86	3.15139	0.126984	1	2	575.348	1149.69	0.071767	5461	43.5696	1.25578e+06	14/16	201103025__UG#02_45%_DDDT-MSA.RAW
	LYKDEIIKK		17.4361	1104.92	2.74609		2	2	575.348	1149.69	0.071767	5461	43.5696	1.25578e+06	14/16	201103025__UG#02_45%_DDDT-MSA.RAW
	LYKDEIIK		20.7176	728.38	2.48779	1	1	2	511.3	1021.59	0.0800775	5479	43.6844	570645	12/14	201103025__UG#02_45%_DDDT-MSA.RAW
	KLYKDEIIK		27.3439	1134.55	2.89049	0.0207612	1	2	575.348	1149.69	-0.0344099	5497	43.9333	1.1472e+06	14/16	201103025__UG#02_45%_DDDT-MSA.RAW
	LYKDEIIKK		8.83911	1191.03	2.83426		2	2	575.348	1149.69	-0.0344099	5497	43.9333	1.1472e+06	14/16	201103025__UG#02_45%_DDDT-MSA.RAW
	LYKDEIIK		23.1535	719.037	2.43409	1	1	2	511.3	1021.59	0.0800775	5513	44.0682	617062	12/14	201103025__UG#02_45%_DDDT-MSA.RAW
	KLYKDEIIK		25.7228	929.709	2.89373	0.134948	1	2	575.348	1149.69	0.071767	5524	44.2027	1.07316e+06	14/16	201103025__UG#02_45%_DDDT-MSA.RAW
	LYKDEIIKK		15.7475	790.155	2.50227		2	2	575.348	1149.69	0.071767	5524	44.2027	1.07316e+06	13/16	201103025__UG#02_45%_DDDT-MSA.RAW
	LYKDEIIK		24.9992	814.924	2.2895	1	1	2	511.3	1021.59	0.199568	5542	44.3156	603528	13/14	201103025__UG#02_45%_DDDT-MSA.RAW
	EAVTFLK		36.179	254.793	1.74796	1	1	1	807.461	807.461	-0.000847757	5546	44.3439	1.3348e+06	9/12	201103025__UG#02_45%_DDDT-MSA.RAW
	KLYKDEIIK		38.0356	1215.2	3.06606	0.18241	1	2	575.348	1149.69	-0.0344099	5560	44.4977	994407	14/16	201103025__UG#02_45%_DDDT-MSA.RAW
	LYKDEIIKK		15.7475	1009.53	2.51399		2	2	575.348	1149.69	-0.0344099	5560	44.4977	994407	13/16	201103025__UG#02_45%_DDDT-MSA.RAW
	LYKDEIIK		26.3978	703.212	2.48015	1	1	2	511.3	1021.59	-0.0394127	5578	44.6078	633768	12/14	201103025__UG#02_45%_DDDT-MSA.RAW
	NVGDFIK		20.4491	237.221	1.98339	1	1	1	792.425	792.425	0.279747	5584	44.6463	3736037	9/12	201103025__UG#02_45%_DDDT-MSA.RAW
	KLYKDEIIK		44.8275	1025.73	2.85114	0.115789	1	2	575.347	1149.69	-0.140587	5596	44.7875	1.06119e+06	14/16	201103025__UG#02_45%_DDDT-MSA.RAW
	LYKDEIIKK		31.4864	840.747	2.51985		2	2	575.347	1149.69	-0.140587	5596	44.7875	1.06119e+06	13/16	201103025__UG#02_45%_DDDT-MSA.RAW
	NVGDFIK		18.6811	251.251	1.76001	1	1	1	792.425	792.425	0.35677	5620	44.9361	4857410	9/12	201103025__UG#02_45%_DDDT-MSA.RAW
	KLYKDEIIK		14.1197	1169.92	3.28271	0.103659	1	2	575.348	1149.69	0.071767	5632	45.1112	1.03314e+06	14/16	201103025__UG#02_45%_DDDT-MSA.RAW
	LYKDEIIKK		14.1197	1230.41	2.94405		2	2	575.348	1149.69	0.071767	5632	45.1112	1.03314e+06	14/16	201103025__UG#02_45%_DDDT-MSA.RAW
	NVGDFIK		22.7379	254.805	1.81147	1	1	1	792.425	792.425	0.35677	5647	45.2039	3.83343e+06	9/12	201103025__UG#02_45%_DDDT-MSA.RAW
	LYKDEIIK		31.4119	739.597	2.46656	1	1	2	511.3	1021.59	-0.158903	5657	45.2669	508175	12/14	201103025__UG#02_45%_DDDT-MSA.RAW
	KLYKDEIIK		24.3244	1052.26	3.32744	0.27027	1	2	575.348	1149.69	-0.0344099	5668	45.4042	958049	14/16	201103025__UG#02_45%_DDDT-MSA.RAW
	LYKDEIIKK		14.6168	992.236	2.43185		2	2	575.348	1149.69	-0.0344099	5668	45.4042	958049	14/16	201103025__UG#02_45%_DDDT-MSA.RAW
	KLYKDEIIK		27.5087	1055.96	2.97244	0.0942761	1	2	575.348	1149.69	-0.0344099	5704	45.7296	920418	14/16	201103025__UG#02_45%_DDDT-MSA.RAW
	LYKDEIIKK		17.2008	820.358	2.69303		2	2	575.348	1149.69	-0.0344099	5704	45.7296	920418	13/16	201103025__UG#02_45%_DDDT-MSA.RAW
	NVGDFIK		15.8842	229.784	1.78201	1	1	1	792.425	792.425	0.279747	5715	45.7965	2311747	9/12	201103025__UG#02_45%_DDDT-MSA.RAW
	LYKDEIIK		23.4096	709.447	2.44857	1	1	2	511.3	1021.59	0.0203324	5730	45.8936	542811	12/14	201103025__UG#02_45%_DDDT-MSA.RAW
	KLYKDEIIK		36.3125	908.483	2.76947	0.111913	1	2	575.347	1149.69	-0.246764	5740	46.0232	770345	14/16	201103025__UG#02_45%_DDDT-MSA.RAW
	LYKDEIIKK		14.5719	766.541	2.46014		2	2	575.347	1149.69	-0.246764	5740	46.0232	770345	13/16	201103025__UG#02_45%_DDDT-MSA.RAW
	NVGDFIK		21.3628	212.899	1.76795	1	1	1	792.425	792.425	0.510817	5751	46.0908	2.08555e+06	9/12	201103025__UG#02_45%_DDDT-MSA.RAW
	KLYKDEIIK		25.6602	941.975	2.94847	0.0983051	1	2	575.348	1149.69	0.071767	5776	46.3171	888115	14/16	201103025__UG#02_45%_DDDT-MSA.RAW
	LYKDEIIKK		25.6602	709.019	2.65975		2	2	575.348	1149.69	0.071767	5776	46.3171	888115	13/16	201103025__UG#02_45%_DDDT-MSA.RAW
	KLYKDEIIK		27.6819	978.685	3.12874	0.13099	1	2	575.348	1149.69	-0.0344099	5810	46.5664	993726	14/16	201103025__UG#02_45%_DDDT-MSA.RAW
	LYKDEIIKK		27.6819	810.221	2.72		2	2	575.348	1149.69	-0.0344099	5810	46.5664	993726	13/16	201103025__UG#02_45%_DDDT-MSA.RAW
	NVGDFIK		21.8053	226.298	1.77864	1	1	1	792.425	792.425	0.202724	5823	46.6785	1.71123e+06	9/12	201103025__UG#02_45%_DDDT-MSA.RAW
	KLYKDEIIK		19.9484	1108.59	2.69724	0.162963	1	2	575.348	1149.69	-0.0344099	5847	46.8996	911406	14/16	201103025__UG#02_45%_DDDT-MSA.RAW
	LYKDEIIKK		19.9484	1105.6	2.2609		2	2	575.348	1149.69	-0.0344099	5847	46.8996	911406	14/16	201103025__UG#02_45%_DDDT-MSA.RAW
	KLYKDEIIK		32.8074	993.121	3.14677	0.215873	1	2	575.347	1149.69	-0.246764	5882	47.2179	862795	14/16	201103025__UG#02_45%_DDDT-MSA.RAW
	LYKDEIIKK		12.2182	581.379	2.47477		2	2	575.347	1149.69	-0.246764	5882	47.2179	862795	12/16	201103025__UG#02_45%_DDDT-MSA.RAW
	KLYKDEIIK		29.091	882.357	2.66021	0.0639098	1	2	575.348	1149.69	0.071767	5918	47.5148	847762	14/16	201103025__UG#02_45%_DDDT-MSA.RAW
	LYKDEIIKK		29.091	872.207	2.48729		2	2	575.348	1149.69	0.071767	5918	47.5148	847762	14/16	201103025__UG#02_45%_DDDT-MSA.RAW
	KLYKDEIIK		28.6652	1114.26	2.74351	0.0693431	1	2	575.348	1149.69	-0.0344099	5955	47.8191	782840	14/16	201103025__UG#02_45%_DDDT-MSA.RAW
	LYKDEIIKK		28.6652	1096.9	2.55144		2	2	575.348	1149.69	-0.0344099	5955	47.8191	782840	14/16	201103025__UG#02_45%_DDDT-MSA.RAW
	KLYKDEIIK		38.5254	1041.81	2.85722	0.15035	1	2	575.348	1149.69	0.071767	5992	48.1895	736506	14/16	201103025__UG#02_45%_DDDT-MSA.RAW
	LYKDEIIKK		16.0835	658.842	2.43295		2	2	575.348	1149.69	0.071767	5992	48.1895	736506	12/16	201103025__UG#02_45%_DDDT-MSA.RAW
	KLYKDEIIK		17.0009	1091.99	2.78156	0.172662	1	2	575.348	1149.69	-0.0344099	6017	48.412	814261	14/16	201103025__UG#02_45%_DDDT-MSA.RAW
	LYKDEIIKK		17.0009	784.807	2.30024		2	2	575.348	1149.69	-0.0344099	6017	48.412	814261	12/16	201103025__UG#02_45%_DDDT-MSA.RAW
	KLYKDEIIK		17.4829	960.901	2.94671	0.0372881	1	2	575.347	1149.69	-0.140587	6056	48.8274	646805	14/16	201103025__UG#02_45%_DDDT-MSA.RAW
	LYKDEIIKK		17.4829	828.423	2.83763		2	2	575.347	1149.69	-0.140587	6056	48.8274	646805	13/16	201103025__UG#02_45%_DDDT-MSA.RAW
	KLYKDEIIK		26.9036	1173.39	2.789	0.11828	1	2	575.347	1149.69	-0.140587	6080	49.046	683793	14/16	201103025__UG#02_45%_DDDT-MSA.RAW
	LYKDEIIKK		26.9036	964.315	2.45565		2	2	575.347	1149.69	-0.140587	6080	49.046	683793	13/16	201103025__UG#02_45%_DDDT-MSA.RAW
	KLYKDEIIK		19.4693	1034.15	2.63534	0.0189394	1	2	575.348	1149.69	-0.0344099	6105	49.3344	709632	14/16	201103025__UG#02_45%_DDDT-MSA.RAW
	LYKDEIIKK		30.2765	837.586	2.59253		2	2	575.348	1149.69	-0.0344099	6105	49.3344	709632	13/16	201103025__UG#02_45%_DDDT-MSA.RAW
	KLYKDEIIK		20.7753	1003.01	2.85792	0.0034965	1	2	575.348	1149.69	0.071767	6132	49.607	662592	14/16	201103025__UG#02_45%_DDDT-MSA.RAW
	LYKDEIIKK		20.7753	1040.62	2.84842		2	2	575.348	1149.69	0.071767	6132	49.607	662592	14/16	201103025__UG#02_45%_DDDT-MSA.RAW
	KLYKDEIIK		24.3104	1174.41	2.46964	0.0890688	1	2	575.348	1149.69	0.071767	6163	49.9356	638230	14/16	201103025__UG#02_45%_DDDT-MSA.RAW
	LYKDEIIKK		14.6054	1174.54	2.24984		2	2	575.348	1149.69	0.071767	6163	49.9356	638230	14/16	201103025__UG#02_45%_DDDT-MSA.RAW
	KLYKDEIIK		19.5164	1066.78	3.12485	0.0737179	1	2	575.347	1149.69	-0.140587	6187	50.1882	666310	14/16	201103025__UG#02_45%_DDDT-MSA.RAW
	LYKDEIIKK		19.5164	897.808	2.89325		2	2	575.347	1149.69	-0.140587	6187	50.1882	666310	13/16	201103025__UG#02_45%_DDDT-MSA.RAW
	EAVTFLK		47.6842	268.737	1.74548	1	1	1	807.461	807.461	-0.0764367	6196	50.28	5.02233e+06	9/12	201103025__UG#02_45%_DDDT-MSA.RAW
	KLYKDEIIK		28.9757	988.817	3.0689	0.0325733	1	2	575.348	1149.69	-0.0344099	6214	50.463	656789	14/16	201103025__UG#02_45%_DDDT-MSA.RAW
	LYKDEIIKK		28.9757	806.157	2.9711		2	2	575.348	1149.69	-0.0344099	6214	50.463	656789	13/16	201103025__UG#02_45%_DDDT-MSA.RAW
	KLYKDEIIK		16.5831	1098.31	3.27427	0.0642202	1	2	575.348	1149.69	0.071767	6241	50.7376	610510	14/16	201103025__UG#02_45%_DDDT-MSA.RAW
	LYKDEIIKK		26.751	1164.68	3.06416		2	2	575.348	1149.69	0.071767	6241	50.7376	610510	14/16	201103025__UG#02_45%_DDDT-MSA.RAW
	KLYKDEIIK		27.489	940.355	2.67154	0.179775	1	2	575.347	1149.69	-0.246764	6270	51.0885	500183	14/16	201103025__UG#02_45%_DDDT-MSA.RAW
	LYKDEIIKK		27.489	638.161	2.18975		2	2	575.347	1149.69	-0.246764	6270	51.0885	500183	12/16	201103025__UG#02_45%_DDDT-MSA.RAW
	EAVTFLK		32.9896	222.037	1.85724	1	1	1	807.461	807.461	-0.0764367	6304	51.5048	3.24198e+06	8/12	201103025__UG#02_45%_DDDT-MSA.RAW
	KLYKDEIIK		35.7656	1158.38	2.7983	0.0607143	1	2	575.348	1149.69	-0.0344099	6316	51.6472	575238	14/16	201103025__UG#02_45%_DDDT-MSA.RAW
	LYKDEIIKK		6.74781	925.511	2.62699		2	2	575.348	1149.69	-0.0344099	6316	51.6472	575238	13/16	201103025__UG#02_45%_DDDT-MSA.RAW
	KLYKDEIIK		30.4508	932.446	2.80947	0.0604982	1	2	575.347	1149.69	-0.140587	6345	51.9373	512220	14/16	201103025__UG#02_45%_DDDT-MSA.RAW
	LYKDEIIKK		10.6718	823.426	2.64043		2	2	575.347	1149.69	-0.140587	6345	51.9373	512220	13/16	201103025__UG#02_45%_DDDT-MSA.RAW
	EAVTFLK		34.874	251.096	1.76905	1	1	1	807.461	807.461	-0.0764367	6367	52.1216	2.7852e+06	9/12	201103025__UG#02_45%_DDDT-MSA.RAW
	KLYKDEIIK		27.5973	1106.75	2.74026	0.0620438	1	2	575.347	1149.69	-0.140587	6381	52.279	533604	14/16	201103025__UG#02_45%_DDDT-MSA.RAW
	LYKDEIIKK		17.2731	1144.14	2.56693		2	2	575.347	1149.69	-0.140587	6381	52.279	533604	14/16	201103025__UG#02_45%_DDDT-MSA.RAW
	KLYKDEIIK		43.875	1013.88	2.98262	0.144295	1	2	575.348	1149.69	0.071767	6417	52.6519	526048	14/16	201103025__UG#02_45%_DDDT-MSA.RAW
	LYKDEIIKK		19.7976	795.658	2.55212		2	2	575.348	1149.69	0.071767	6417	52.6519	526048	13/16	201103025__UG#02_45%_DDDT-MSA.RAW
	KLYKDEIIK		27.2638	868.216	2.7261	1	1	2	575.347	1149.69	-0.246764	6455	53.039	429335	14/16	201103025__UG#02_45%_DDDT-MSA.RAW
	EAVTFLK		29.3483	254.557	1.76574	1	1	1	807.461	807.461	-0.0764367	6468	53.2545	2.41183e+06	9/12	201103025__UG#02_45%_DDDT-MSA.RAW
	AQEPPVASNSFTPFPR		71.4951	705.723	3.47396	1	1	2	872.937	1744.87	0.566981	6833	57.6306	2.82363e+06	21/30	201103025__UG#02_45%_DDDT-MSA.RAW
	AQEPPVASNSFTPFPR		45.2794	645.016	3.55204	1	1	2	872.937	1744.87	0.916779	6849	57.8484	15502799	19/30	201103025__UG#02_45%_DDDT-MSA.RAW
	LKESQNTAASLTTFNEVDmSALmEmR	M19(Oxidation), M23(Oxidation), M25(Oxidation)	70.6281	1594.27	6.32981	1	1	3	989.125	2965.36	0.58123	6857	58.0608	723236	36/100	201103025__UG#02_45%_DDDT-MSA.RAW
	AQEPPVASNSFTPFPR		97.118	905.574	3.49456	1	1	2	872.938	1744.87	1.68633	6860	58.0826	85236704	22/30	201103025__UG#02_45%_DDDT-MSA.RAW
	AQEPPVASNSFTPFPR		39.38	574.184	3.81616	1	1	2	872.938	1744.87	1.68633	6861	58.0888	85236704	20/30	201103025__UG#02_45%_DDDT-MSA.RAW
	LKESQNTAASLTTFNEVDmSALmEmR	M19(Oxidation), M23(Oxidation), M25(Oxidation)	69.5027	1178.22	5.04315	1	1	3	989.125	2965.36	0.148993	6871	58.2169	3.13484e+06	33/100	201103025__UG#02_45%_DDDT-MSA.RAW
	AQEPPVASNSFTPFPR		114.757	1016.87	3.86955	1	1	2	872.938	1744.87	1.75629	6878	58.3886	97308128	24/30	201103025__UG#02_45%_DDDT-MSA.RAW
	AQEPPVASNSFTPFPR		72.2105	650.756	3.62947	1	1	2	872.938	1744.87	1.75629	6879	58.3948	97308128	19/30	201103025__UG#02_45%_DDDT-MSA.RAW
	LKESQNTAASLTTFNEVDmSALmEmR	M19(Oxidation), M23(Oxidation), M25(Oxidation)	87.2668	1221.8	5.66886	1	1	3	989.124	2965.36	-0.221496	6890	58.5604	2.71655e+06	31/100	201103025__UG#02_45%_DDDT-MSA.RAW
	AQEPPVASNSFTPFPR		77.3495	809.404	3.99725	1	1	2	872.938	1744.87	1.61637	6896	58.6938	78169984	22/30	201103025__UG#02_45%_DDDT-MSA.RAW
	AQEPPVASNSFTPFPR		45.5302	510.415	3.3951	1	1	2	872.938	1744.87	1.61637	6897	58.6999	78169984	19/30	201103025__UG#02_45%_DDDT-MSA.RAW
	DYTDISVAVATPK		46.698	819.568	2.86444	1	1	2	690.357	1379.71	0.463081	6898	58.7061	10162608	19/24	201103025__UG#02_45%_DDDT-MSA.RAW
	DYTDISVAVATPK		34.2638	326.751	2.46281	1	1	1	1379.71	1379.71	0.60554	6901	58.7543	4778327	13/24	201103025__UG#02_45%_DDDT-MSA.RAW
	LKESQNTAASLTTFNEVDmSALmEmR	M19(Oxidation), M23(Oxidation), M25(Oxidation)	71.9298	1274.37	6.28706	1	1	3	989.125	2965.36	0.272489	6908	58.8338	1.7813e+06	33/100	201103025__UG#02_45%_DDDT-MSA.RAW
	DYTDISVAVATPK		3.99083	358.716	3.09635	1	1	1	1379.71	1379.71	0.694016	6911	58.8848	8594618	13/24	201103025__UG#02_45%_DDDT-MSA.RAW
	AQEPPVASNSFTPFPR		99.4677	869.552	3.92662	1	1	2	872.938	1744.87	1.47646	6923	59.0917	58692180	22/30	201103025__UG#02_45%_DDDT-MSA.RAW
	DYTDISVAVATPK		47.1876	759.618	2.51693	1	1	2	690.357	1379.71	0.551557	6924	59.0978	21667696	18/24	201103025__UG#02_45%_DDDT-MSA.RAW
	DYTDISVAVATPK		44.3225	391.68	3.01489	1	1	1	1379.71	1379.71	0.517065	6925	59.1038	13627364	15/24	201103025__UG#02_45%_DDDT-MSA.RAW
	AQEPPVASNSFTPFPR		50.4249	628.387	3.20703	1	1	2	872.938	1744.87	1.47646	6926	59.1101	58692180	19/30	201103025__UG#02_45%_DDDT-MSA.RAW
	DYTDISVAVATPK		1	297.083	2.68584	1	1	1	1379.71	1379.71	0.517065	6928	59.1228	13627364	12/24	201103025__UG#02_45%_DDDT-MSA.RAW
	LKESQNTAASLTTFNEVDmSALmEmR	M19(Oxidation), M23(Oxidation), M25(Oxidation)	74.2156	1271.24	5.44977	1	1	3	989.125	2965.36	0.58123	6939	59.2869	1.23512e+06	34/100	201103025__UG#02_45%_DDDT-MSA.RAW
	AQEPPVASNSFTPFPR		92.4509	896.866	3.60446	1	1	2	872.937	1744.87	0.636941	6950	59.4855	51428588	23/30	201103025__UG#02_45%_DDDT-MSA.RAW
	DYTDISVAVATPK		44.2795	1062.56	2.73357	1	1	2	690.357	1379.71	0.28613	6951	59.4917	17902224	18/24	201103025__UG#02_45%_DDDT-MSA.RAW
	AQEPPVASNSFTPFPR		48.8735	428.222	3.68044	1	1	2	872.937	1744.87	0.636941	6952	59.4976	51428588	18/30	201103025__UG#02_45%_DDDT-MSA.RAW
	DYTDISVAVATPK		32.299	244.029	2.5644	1	1	1	1379.71	1379.71	0.251638	6953	59.5038	7432410	12/24	201103025__UG#02_45%_DDDT-MSA.RAW
	LKESQNTAASLTTFNEVDmSALmEmR	M19(Oxidation), M23(Oxidation), M25(Oxidation)	63.556	1113.2	5.14059	1	1	3	989.125	2965.36	0.334237	6963	59.6626	1.14233e+06	33/100	201103025__UG#02_45%_DDDT-MSA.RAW
	DYTDISVAVATPK		22.1773	500.517	2.97581	1	1	1	1379.71	1379.71	0.517065	6965	59.6751	6117621	14/24	201103025__UG#02_45%_DDDT-MSA.RAW
	DYTDISVAVATPK		12.3319	699.19	2.95198	1	1	2	690.357	1379.71	0.728508	6973	59.8852	13341753	17/24	201103025__UG#02_45%_DDDT-MSA.RAW
	AQEPPVASNSFTPFPR		96.8551	666.443	3.78638	1	1	2	872.938	1744.87	1.68633	6977	59.9458	37905020	21/30	201103025__UG#02_45%_DDDT-MSA.RAW
	DYTDISVAVATPK		36.715	970.331	3.00665	1	1	2	690.357	1379.71	0.816983	6978	59.952	8618138	18/24	201103025__UG#02_45%_DDDT-MSA.RAW
	DYTDISVAVATPK		57.8693	310.865	2.77733	1	1	1	1379.71	1379.71	0.782491	6979	59.9579	3.91579e+06	14/24	201103025__UG#02_45%_DDDT-MSA.RAW
	AQEPPVASNSFTPFPR		23.1451	435.272	2.93888	1	1	2	872.938	1744.87	1.68633	6983	60.0155	37905020	17/30	201103025__UG#02_45%_DDDT-MSA.RAW
	LKESQNTAASLTTFNEVDmSALmEmR	M19(Oxidation), M23(Oxidation), M25(Oxidation)	73.9202	760.265	5.31328	1	1	3	989.126	2965.36	1.07521	6992	60.1979	1.08873e+06	28/100	201103025__UG#02_45%_DDDT-MSA.RAW
	AQEPPVASNSFTPFPR		84.4912	623.783	3.83148	1	1	2	872.938	1744.87	1.61637	6995	60.2176	52004712	20/30	201103025__UG#02_45%_DDDT-MSA.RAW
	DYTDISVAVATPK		63.8654	1028.92	3.05217	1	1	2	690.357	1379.71	0.551557	6996	60.2238	10441681	18/24	201103025__UG#02_45%_DDDT-MSA.RAW
	DYTDISVAVATPK		52.7176	311.388	2.72955	1	1	1	1379.71	1379.71	0.694016	6997	60.2297	4397181	13/24	201103025__UG#02_45%_DDDT-MSA.RAW
	AQEPPVASNSFTPFPR		29.0257	488.572	2.65696	1	1	2	872.938	1744.87	1.61637	6998	60.2366	52004712	18/30	201103025__UG#02_45%_DDDT-MSA.RAW
	STSIEVPPmAESLTEGSLK	M9(Oxidation)	70.7049	162.251	2.17494	1	1	2	996.496	1991.98	-0.0440977	7004	60.3076	2.15209e+06	15/36	201103025__UG#02_45%_DDDT-MSA.RAW
	DYTDISVAVATPK		1	438.115	2.92166	1	1	1	1379.71	1379.71	0.694016	7010	60.4403	3706361	14/24	201103025__UG#02_45%_DDDT-MSA.RAW
	AQEPPVASNSFTPFPR		60.1908	676.718	4.15327	1	1	2	872.937	1744.87	1.19662	7013	60.4938	50074536	21/30	201103025__UG#02_45%_DDDT-MSA.RAW
	DYTDISVAVATPK		64.7279	815.452	2.79649	1	1	2	690.356	1379.71	0.109179	7014	60.5	10825504	17/24	201103025__UG#02_45%_DDDT-MSA.RAW
	AQEPPVASNSFTPFPR		3.40301	451.354	2.74535	1	1	2	872.937	1744.87	1.19662	7017	60.5518	50074536	18/30	201103025__UG#02_45%_DDDT-MSA.RAW
	DYTDISVAVATPK		51.6443	281.392	2.80659	1	1	1	1379.71	1379.71	0.340114	7018	60.558	3.92421e+06	13/24	201103025__UG#02_45%_DDDT-MSA.RAW
	STSIEVPPmAESLTEGSLK	M9(Oxidation)	62.766	234.844	2.30565	1	1	2	996.496	1991.98	0.139745	7022	60.5844	3.51504e+06	18/36	201103025__UG#02_45%_DDDT-MSA.RAW
	LKESQNTAASLTTFNEVDmSALmEmR	M19(Oxidation), M23(Oxidation), M25(Oxidation)	69.7114	1027.38	4.42559	1	1	3	989.126	2965.36	1.19871	7029	60.6901	1.18151e+06	32/100	201103025__UG#02_45%_DDDT-MSA.RAW
	DYTDISVAVATPK		5.87717	566.372	3.06556	1	1	1	1379.71	1379.71	0.60554	7036	60.8302	3.96984e+06	15/24	201103025__UG#02_45%_DDDT-MSA.RAW
	AQEPPVASNSFTPFPR		118.516	601.037	3.92332	1	1	2	872.938	1744.87	1.4065	7040	60.8912	46505528	21/30	201103025__UG#02_45%_DDDT-MSA.RAW
	DYTDISVAVATPK		62.2313	802.92	2.85246	1	1	2	690.357	1379.71	0.463081	7041	60.8974	9893506	17/24	201103025__UG#02_45%_DDDT-MSA.RAW
	STSIEVPPmAESLTEGSLK	M9(Oxidation)	68.8635	228.934	2.61784	1	1	2	996.496	1991.98	0.0171831	7043	60.9098	4.13891e+06	18/36	201103025__UG#02_45%_DDDT-MSA.RAW
	DYTDISVAVATPK		25.271	410.692	2.82815	1	1	1	1379.71	1379.71	0.340114	7044	60.9163	4.23877e+06	15/24	201103025__UG#02_45%_DDDT-MSA.RAW
	AQEPPVASNSFTPFPR		12.3185	479.1	3.22445	1	1	2	872.938	1744.87	1.4065	7046	60.93	46505528	18/30	201103025__UG#02_45%_DDDT-MSA.RAW
	LKESQNTAASLTTFNEVDmSALmEmR	M19(Oxidation), M23(Oxidation), M25(Oxidation)	78.21	1029.81	5.18394	1	1	3	989.125	2965.36	0.88997	7056	61.0571	1.20289e+06	33/100	201103025__UG#02_45%_DDDT-MSA.RAW
	DYTDISVAVATPK		11.3019	463.341	3.4581	1	1	1	1379.71	1379.71	0.694016	7062	61.1586	4.38445e+06	14/24	201103025__UG#02_45%_DDDT-MSA.RAW
	AQEPPVASNSFTPFPR		78.5282	786.048	4.06904	1	1	2	872.937	1744.87	0.916779	7067	61.2263	41747292	20/30	201103025__UG#02_45%_DDDT-MSA.RAW
	DYTDISVAVATPK		33.4138	962.701	2.4514	1	1	2	690.357	1379.71	0.993934	7069	61.239	9607639	18/24	201103025__UG#02_45%_DDDT-MSA.RAW
	DYTDISVAVATPK		56.1405	275.418	2.57269	1	1	1	1379.71	1379.71	0.694016	7071	61.2514	3.9635e+06	13/24	201103025__UG#02_45%_DDDT-MSA.RAW
	AQEPPVASNSFTPFPR		19.0511	355.505	2.65043	1	1	2	872.937	1744.87	0.84682	7077	61.3243	42515956	17/30	201103025__UG#02_45%_DDDT-MSA.RAW
	LKESQNTAASLTTFNEVDmSALmEmR	M19(Oxidation), M23(Oxidation), M25(Oxidation)	53.024	759.812	4.91202	1	1	3	989.127	2965.37	2.12493	7083	61.392	929703	33/100	201103025__UG#02_45%_DDDT-MSA.RAW
	DYTDISVAVATPK		1.91742	385.563	3.33528	1	1	1	1379.71	1379.71	0.782491	7092	61.542	4.50138e+06	13/24	201103025__UG#02_45%_DDDT-MSA.RAW
	AQEPPVASNSFTPFPR		94.9796	1065.81	3.93857	1	1	2	872.937	1744.87	1.12666	7094	61.5568	36288684	21/30	201103025__UG#02_45%_DDDT-MSA.RAW
	DYTDISVAVATPK		48.1834	970.487	2.42101	1	1	2	690.357	1379.71	1.08241	7097	61.576	10278143	18/24	201103025__UG#02_45%_DDDT-MSA.RAW
	DYTDISVAVATPK		54.8879	272.608	3.10972	1	1	1	1379.71	1379.71	0.782491	7099	61.622	3.93879e+06	13/24	201103025__UG#02_45%_DDDT-MSA.RAW
	STSIEVPPmAESLTEGSLK	M9(Oxidation)	84.9715	159.547	2.13203	1	1	2	996.496	1991.98	0.0784638	7101	61.6342	3094157	15/36	201103025__UG#02_45%_DDDT-MSA.RAW
	AQEPPVASNSFTPFPR		13.67	359.714	2.79697	1	1	2	872.938	1744.87	1.47646	7105	61.6605	33299346	17/30	201103025__UG#02_45%_DDDT-MSA.RAW
	DYTDISVAVATPK		9.146	348.828	2.96574	1	1	1	1379.71	1379.71	1.31334	7118	61.8358	3815142	13/24	201103025__UG#02_45%_DDDT-MSA.RAW
	AQEPPVASNSFTPFPR		83.315	633.024	3.83264	1	1	2	872.938	1744.87	1.33654	7121	61.859	27886684	21/30	201103025__UG#02_45%_DDDT-MSA.RAW
	DYTDISVAVATPK		49.8165	995.484	2.98008	1	1	2	690.357	1379.71	1.34784	7123	61.8717	7287673	19/24	201103025__UG#02_45%_DDDT-MSA.RAW
	DYTDISVAVATPK		52.2607	364.476	3.12128	1	1	1	1379.71	1379.71	0.870967	7126	61.8896	3.57104e+06	15/24	201103025__UG#02_45%_DDDT-MSA.RAW
	STSIEVPPmAESLTEGSLK	M9(Oxidation)	86.2048	301.244	2.33162	1	1	2	996.497	1991.99	0.752552	7128	61.9368	2.12063e+06	20/36	201103025__UG#02_45%_DDDT-MSA.RAW
	AQEPPVASNSFTPFPR		27.6014	406.523	2.9582	1	1	2	872.938	1744.87	1.33654	7133	61.9699	28446950	17/30	201103025__UG#02_45%_DDDT-MSA.RAW
	LKESQNTAASLTTFNEVDmSALMEmR	M19(Oxidation), M25(Oxidation)	67.4404	1635.66	5.61636	0.104982	1	3	983.793	2949.37	0.495135	7136	61.9884	1.26635e+06	32/100	201103025__UG#02_45%_DDDT-MSA.RAW
	LKESQNTAASLTTFNEVDmSALmEMR	M19(Oxidation), M23(Oxidation)	46.9329	1157.92	5.02853		2	3	983.793	2949.37	0.495135	7136	61.9884	1.26635e+06	29/100	201103025__UG#02_45%_DDDT-MSA.RAW
	LKESQNTAASLTTFNEVDMSALmEmR	M23(Oxidation), M25(Oxidation)	28.9649	1295.62	4.91121		3	3	983.793	2949.37	0.495135	7136	61.9884	1.26635e+06	30/100	201103025__UG#02_45%_DDDT-MSA.RAW
	AQEPPVASNSFTPFPR		87.9248	673.753	3.9307	1	1	2	872.938	1744.87	1.75629	7148	62.1894	25329656	21/30	201103025__UG#02_45%_DDDT-MSA.RAW
	DYTDISVAVATPK		50.0258	745.8	3.00392	1	1	2	690.357	1379.71	1.34784	7150	62.202	7531168	18/24	201103025__UG#02_45%_DDDT-MSA.RAW
	DYTDISVAVATPK		23.5292	391.863	2.63784	1	1	1	1379.71	1379.71	1.49029	7153	62.2202	3.08438e+06	15/24	201103025__UG#02_45%_DDDT-MSA.RAW
	STSIEVPPmAESLTEGSLK	M9(Oxidation)	82.0917	249.896	2.59454	1	1	2	996.496	1991.99	0.384868	7155	62.2677	2233192	18/36	201103025__UG#02_45%_DDDT-MSA.RAW
	LKESQNTAASLTTFNEVDmSALMEmR	M19(Oxidation), M25(Oxidation)	81.382	2440.09	4.59184	0.139434	1	3	983.793	2949.36	-0.0636125	7169	62.479	773688	39/100	201103025__UG#02_45%_DDDT-MSA.RAW
	LKESQNTAASLTTFNEVDmSALmEMR	M19(Oxidation), M23(Oxidation)	59.1884	1803.95	3.94558		2	3	983.793	2949.36	-0.0636125	7169	62.479	773688	36/100	201103025__UG#02_45%_DDDT-MSA.RAW
	LKESQNTAASLTTFNEVDMSALmEmR	M23(Oxidation), M25(Oxidation)	30.6935	1893.83	3.91527		3	3	983.793	2949.36	-0.0636125	7169	62.479	773688	36/100	201103025__UG#02_45%_DDDT-MSA.RAW
	LKESQNTAASLTTFNEVDmSALmEmR	M19(Oxidation), M23(Oxidation), M25(Oxidation)	49.3007	722.327	4.61402	1	1	3	989.126	2965.36	1.69269	7171	62.493	661265	29/100	201103025__UG#02_45%_DDDT-MSA.RAW
	AQEPPVASNSFTPFPR		76.7444	695.621	4.03945	1	1	2	872.938	1744.87	1.47646	7175	62.5228	20726000	22/30	201103025__UG#02_45%_DDDT-MSA.RAW
	DYTDISVAVATPK		34.5895	1001.95	2.47359	1	1	2	690.357	1379.71	1.17089	7177	62.5355	6.41071e+06	18/24	201103025__UG#02_45%_DDDT-MSA.RAW
	DYTDISVAVATPK		40.5674	322.973	2.59691	1	1	1	1379.71	1379.71	1.04792	7181	62.5608	2310937	14/24	201103025__UG#02_45%_DDDT-MSA.RAW
	LKESQNTAASLTTFNEVDmSALMEmR	M19(Oxidation), M25(Oxidation)	75.2001	2384.44	4.99031	0.128257	1	3	983.793	2949.36	0.246803	7199	62.8347	558820	38/100	201103025__UG#02_45%_DDDT-MSA.RAW
	LKESQNTAASLTTFNEVDmSALmEMR	M19(Oxidation), M23(Oxidation)	52.9174	1770.72	4.35084		2	3	983.793	2949.36	0.246803	7199	62.8347	558820	35/100	201103025__UG#02_45%_DDDT-MSA.RAW
	LKESQNTAASLTTFNEVDMSALmEmR	M23(Oxidation), M25(Oxidation)	24.3231	1676.62	4.33032		3	3	983.793	2949.36	0.246803	7199	62.8347	558820	34/100	201103025__UG#02_45%_DDDT-MSA.RAW
	AQEPPVASNSFTPFPR		69.4588	647.347	3.83771	1	1	2	872.938	1744.87	1.61637	7202	62.8567	18155982	20/30	201103025__UG#02_45%_DDDT-MSA.RAW
	DYTDISVAVATPK		55.2988	925.545	2.41462	1	1	2	690.357	1379.71	1.25936	7204	62.8695	5.3303e+06	18/24	201103025__UG#02_45%_DDDT-MSA.RAW
	DYTDISVAVATPK		44.1725	362.88	2.59078	1	1	1	1379.71	1379.71	1.22487	7208	62.895	1.78978e+06	15/24	201103025__UG#02_45%_DDDT-MSA.RAW
	EAVTFLK		48.3483	233.732	1.76455	1	1	1	807.461	807.461	0.452686	7227	63.1754	774900	9/12	201103025__UG#02_45%_DDDT-MSA.RAW
	AQEPPVASNSFTPFPR		78.5475	588.086	4.09357	1	1	2	872.937	1744.87	1.26658	7229	63.1898	16852358	21/30	201103025__UG#02_45%_DDDT-MSA.RAW
	DYTDISVAVATPK		58.5136	737.704	2.68396	1	1	2	690.357	1379.71	1.08241	7232	63.2091	4542230	17/24	201103025__UG#02_45%_DDDT-MSA.RAW
	STSIEVPPmAESLTEGSLK	M9(Oxidation)	66.625	153.777	3.08534	1	1	2	996.496	1991.99	0.446148	7233	63.2152	2.18947e+06	15/36	201103025__UG#02_45%_DDDT-MSA.RAW
	DYTDISVAVATPK		44.719	408.701	2.80889	1	1	1	1379.71	1379.71	1.04792	7235	63.2279	1.60045e+06	15/24	201103025__UG#02_45%_DDDT-MSA.RAW
	ESQNTAASLTTFNEVDmSALmEmR	M17(Oxidation), M21(Oxidation), M23(Oxidation)	92.6283	599.606	4.03803	1	1	3	908.731	2724.18	-0.165123	7247	63.3998	1.80365e+06	25/92	201103025__UG#02_45%_DDDT-MSA.RAW
	ESQNTAASLTTFNEVDmSALmEmR	M17(Oxidation), M21(Oxidation), M23(Oxidation)	80.7015	618.871	3.66025	1	1	2	1362.59	2724.18	0.937656	7249	63.4131	1196391	17/46	201103025__UG#02_45%_DDDT-MSA.RAW
	AQEPPVASNSFTPFPR		79.0866	785.004	3.77635	1	1	2	872.937	1744.87	1.12666	7256	63.5251	14803540	22/30	201103025__UG#02_45%_DDDT-MSA.RAW
	DYTDISVAVATPK		34.3581	627.605	2.65758	1	1	2	690.357	1379.71	0.816983	7259	63.5444	4466716	16/24	201103025__UG#02_45%_DDDT-MSA.RAW
	ESQNTAASLTTFNEVDmSALmEmR	M17(Oxidation), M21(Oxidation), M23(Oxidation)	86.3158	568.596	4.04152	1	1	3	908.731	2724.18	-0.299552	7274	63.7632	1.91362e+06	26/92	201103025__UG#02_45%_DDDT-MSA.RAW
	LKESQNTAASLTTFNEVDMSALmEmR	M23(Oxidation), M25(Oxidation)	56.0769	665.693	4.79198	0.0960334	1	3	983.794	2949.37	1.05388	7275	63.7708	1786571	30/100	201103025__UG#02_45%_DDDT-MSA.RAW
	LKESQNTAASLTTFNEVDmSALMEmR	M19(Oxidation), M25(Oxidation)	27.576	443.865	4.32826		2	3	983.794	2949.37	1.05388	7275	63.7708	1786571	27/100	201103025__UG#02_45%_DDDT-MSA.RAW
	LKESQNTAASLTTFNEVDmSALmEMR	M19(Oxidation), M23(Oxidation)	19.3948	348.698	3.84911		3	3	983.794	2949.37	1.05388	7275	63.7708	1786571	25/100	201103025__UG#02_45%_DDDT-MSA.RAW
	ESQNTAASLTTFNEVDmSALmEmR	M17(Oxidation), M21(Oxidation), M23(Oxidation)	67.0561	580.988	3.61443	1	1	2	1362.59	2724.18	0.131078	7276	63.7774	1.4347e+06	16/46	201103025__UG#02_45%_DDDT-MSA.RAW
	DYTDISVAVATPK		34.7022	235.885	2.44039	1	1	1	1379.71	1379.71	0.870967	7278	63.7907	1.28791e+06	12/24	201103025__UG#02_45%_DDDT-MSA.RAW
	AQEPPVASNSFTPFPR		96.8478	934.598	4.22536	1	1	2	872.937	1744.87	1.12666	7283	63.8565	13286657	21/30	201103025__UG#02_45%_DDDT-MSA.RAW
	DYTDISVAVATPK		59.7762	694.786	2.90893	1	1	2	690.357	1379.71	0.816983	7286	63.8762	3.32084e+06	17/24	201103025__UG#02_45%_DDDT-MSA.RAW
	LKESQNTAASLTTFNEVDMSALmEmR	M23(Oxidation), M25(Oxidation)	71.7577	744.145	5.20933	0.122841	1	3	983.794	2949.37	0.805549	7301	64.0632	2.36896e+06	30/100	201103025__UG#02_45%_DDDT-MSA.RAW
	LKESQNTAASLTTFNEVDmSALMEmR	M19(Oxidation), M25(Oxidation)	60.6017	465.445	4.57279		2	3	983.794	2949.37	0.805549	7301	64.0632	2.36896e+06	26/100	201103025__UG#02_45%_DDDT-MSA.RAW
	LKESQNTAASLTTFNEVDmSALmEMR	M19(Oxidation), M23(Oxidation)	50.0813	324.256	4.15765		3	3	983.794	2949.37	0.805549	7301	64.0632	2.36896e+06	24/100	201103025__UG#02_45%_DDDT-MSA.RAW
	ESQNTAASLTTFNEVDmSALmEmR	M17(Oxidation), M21(Oxidation), M23(Oxidation)	86.9782	414.534	3.5348	1	1	3	908.731	2724.18	-0.0979076	7303	64.0755	1.16766e+06	22/92	201103025__UG#02_45%_DDDT-MSA.RAW
	ESQNTAASLTTFNEVDmSALmEmR	M17(Oxidation), M21(Oxidation), M23(Oxidation)	63.7687	730.066	3.47346	1	1	2	1362.59	2724.18	0.758416	7304	64.0831	881876	18/46	201103025__UG#02_45%_DDDT-MSA.RAW
	LNFKPEDTVTVGEELAQVEPGEAPAEGSGESKPEPTEQAEPSQGVAAR		96.62	721.681	5.4606	1	1	4	1241.35	4962.38	-0.289886	7306	64.1313	312870	55/282	201103025__UG#02_45%_DDDT-MSA.RAW
	DYTDISVAVATPK		26.703	272.07	2.76256	1	1	1	1379.71	1379.71	1.13639	7307	64.1392	1.108e+06	13/24	201103025__UG#02_45%_DDDT-MSA.RAW
	AQEPPVASNSFTPFPR		95.8986	907.042	3.87373	1	1	2	872.937	1744.87	1.0567	7310	64.1908	13318120	23/30	201103025__UG#02_45%_DDDT-MSA.RAW
	DYTDISVAVATPK		30.4784	731.161	2.69117	1	1	2	690.357	1379.71	0.905459	7313	64.2102	3.64304e+06	17/24	201103025__UG#02_45%_DDDT-MSA.RAW
	LNFKPEDTVTVGEELAQVEPGEAPAEGSGESKPEPTEQAEPSQGVAAR		80.2364	625.413	5.42161	1	1	4	1241.35	4962.38	0.300494	7328	64.3975	1.25035e+06	50/282	201103025__UG#02_45%_DDDT-MSA.RAW
	LKESQNTAASLTTFNEVDMSALmEmR	M23(Oxidation), M25(Oxidation)	51.9558	824.991	4.53372	0.0441501	1	3	983.794	2949.37	0.867632	7329	64.4043	2.37722e+06	31/100	201103025__UG#02_45%_DDDT-MSA.RAW
	LKESQNTAASLTTFNEVDmSALMEmR	M19(Oxidation), M25(Oxidation)	62.3299	677.716	4.3347		2	3	983.794	2949.37	0.867632	7329	64.4043	2.37722e+06	29/100	201103025__UG#02_45%_DDDT-MSA.RAW
	LKESQNTAASLTTFNEVDmSALmEMR	M19(Oxidation), M23(Oxidation)	62.3299	578.687	4.08466		3	3	983.794	2949.37	0.867632	7329	64.4043	2.37722e+06	28/100	201103025__UG#02_45%_DDDT-MSA.RAW
	ESQNTAASLTTFNEVDmSALmEmR	M17(Oxidation), M21(Oxidation), M23(Oxidation)	70.6182	658.7	4.46469	1	1	3	908.731	2724.18	-0.501197	7332	64.4243	747966	25/92	201103025__UG#02_45%_DDDT-MSA.RAW
	DIPAVNGAIEGDQIVYR		92.2893	1181.96	3.49118	1	1	2	915.473	1829.94	-0.485923	7333	64.4324	1059207	22/32	201103025__UG#02_45%_DDDT-MSA.RAW
	DYTDISVAVATPK		48.4865	173.645	2.37526	1	1	1	1379.71	1379.71	0.959442	7334	64.4404	926467	11/24	201103025__UG#02_45%_DDDT-MSA.RAW
	AQEPPVASNSFTPFPR		95.5908	789.55	4.03974	1	1	2	872.937	1744.87	0.636941	7337	64.4627	11119839	21/30	201103025__UG#02_45%_DDDT-MSA.RAW
	DYTDISVAVATPK		40.7887	796.274	2.52616	1	1	2	690.357	1379.71	0.640032	7340	64.4821	3.00172e+06	17/24	201103025__UG#02_45%_DDDT-MSA.RAW
	LNFKPEDTVTVGEELAQVEPGEAPAEGSGESKPEPTEQAEPSQGVAAR		147.241	521.521	4.85522	1	1	3	1654.8	4962.39	2.48022	7347	64.5869	784330	35/188	201103025__UG#02_45%_DDDT-MSA.RAW
	LNFKPEDTVTVGEELAQVEPGEAPAEGSGESKPEPTEQAEPSQGVAAR		72.3042	685.908	5.25854	1	1	4	1241.35	4962.39	2.95719	7355	64.6991	12116607	51/282	201103025__UG#02_45%_DDDT-MSA.RAW
	LNFKPEDTVTVGEELAQVEPGEAPAEGSGESKPEPTEQAEPSQGVAAR		35.1408	600.181	3.37004	1	1	5	993.283	4962.39	1.83523	7356	64.7056	4.255e+06	48/376	201103025__UG#02_45%_DDDT-MSA.RAW
	LKESQNTAASLTTFNEVDMSALmEmR	M23(Oxidation), M25(Oxidation)	58.4751	1576.5	5.38118	0.0297398	1	3	983.795	2949.37	1.86096	7357	64.7124	1355448	35/100	201103025__UG#02_45%_DDDT-MSA.RAW
	LKESQNTAASLTTFNEVDmSALmEMR	M19(Oxidation), M23(Oxidation)	58.4751	1429.32	5.21844		2	3	983.795	2949.37	1.86096	7357	64.7124	1355448	33/100	201103025__UG#02_45%_DDDT-MSA.RAW
	LKESQNTAASLTTFNEVDmSALMEmR	M19(Oxidation), M25(Oxidation)	58.4751	1292.17	5.06387		3	3	983.795	2949.37	1.86096	7357	64.7124	1355448	32/100	201103025__UG#02_45%_DDDT-MSA.RAW
	AQEPPVASNSFTPFPR		99.0757	725.311	4.16708	1	1	2	872.937	1744.87	0.287143	7365	64.7926	8541837	21/30	201103025__UG#02_45%_DDDT-MSA.RAW
	LNFKPEDTVTVGEELAQVEPGEAPAEGSGESKPEPTEQAEPSQGVAAR		300	503.646	5.01203	1	1	3	1654.8	4962.38	1.00428	7373	64.8765	2.15684e+06	36/188	201103025__UG#02_45%_DDDT-MSA.RAW
	LNFKPEDTVTVGEELAQVEPGEAPAEGSGESKPEPTEQAEPSQGVAAR		95.9215	950.471	5.01378	1	1	4	1241.35	4962.39	2.95719	7382	64.9944	16876180	54/282	201103025__UG#02_45%_DDDT-MSA.RAW
	LNFKPEDTVTVGEELAQVEPGEAPAEGSGESKPEPTEQAEPSQGVAAR		59.4918	557.663	3.9622	1	1	5	993.283	4962.39	2.26571	7383	65.0008	6082193	44/376	201103025__UG#02_45%_DDDT-MSA.RAW
	DIPAVNGAIEGDQIVYR		44.025	1283.07	3.32305	1	1	2	915.473	1829.94	0.0477357	7385	65.0139	2.42551e+06	25/32	201103025__UG#02_45%_DDDT-MSA.RAW
	LKESQNTAASLTTFNEVDmSALMEmR	M19(Oxidation), M25(Oxidation)	32.0966	737.58	4.64043	0.0323276	1	3	983.795	2949.37	2.04721	7387	65.0268	1.0081e+06	31/100	201103025__UG#02_45%_DDDT-MSA.RAW
	LKESQNTAASLTTFNEVDmSALmEMR	M19(Oxidation), M23(Oxidation)	32.0966	770.751	4.48592		2	3	983.795	2949.37	2.04721	7387	65.0268	1.0081e+06	31/100	201103025__UG#02_45%_DDDT-MSA.RAW
	LKESQNTAASLTTFNEVDMSALmEmR	M23(Oxidation), M25(Oxidation)	32.0966	904.786	4.23751		3	3	983.795	2949.37	2.04721	7387	65.0268	1.0081e+06	33/100	201103025__UG#02_45%_DDDT-MSA.RAW
	AQEPPVASNSFTPFPR		96.6958	626.795	3.99669	1	1	2	872.937	1744.87	0.566981	7392	65.0892	8467405	20/30	201103025__UG#02_45%_DDDT-MSA.RAW
	AQEPPVASNSFTPFPR		41.1842	744.732	3.71602	1	1	2	872.937	1744.87	0.566981	7396	65.1162	8467405	20/30	201103025__UG#02_45%_DDDT-MSA.RAW
	LNFKPEDTVTVGEELAQVEPGEAPAEGSGESKPEPTEQAEPSQGVAAR		135.637	298.982	3.98635	1	1	3	1654.8	4962.39	1.81605	7400	65.1427	1217446	31/188	201103025__UG#02_45%_DDDT-MSA.RAW
	LNFKPEDTVTVGEELAQVEPGEAPAEGSGESKPEPTEQAEPSQGVAAR		93.5399	825.622	4.72533	1	1	4	1241.35	4962.39	2.8588	7409	65.2948	11003954	52/282	201103025__UG#02_45%_DDDT-MSA.RAW
	DIPAVNGAIEGDQIVYR		100.076	1898.41	4.62295	1	1	2	915.474	1829.94	0.381272	7410	65.3013	20166124	28/32	201103025__UG#02_45%_DDDT-MSA.RAW
	AQEPPVASNSFTPFPR		99.842	535.682	4.0686	1	1	2	872.937	1744.87	0.217183	7418	65.3856	4645786	19/30	201103025__UG#02_45%_DDDT-MSA.RAW
	LNFKPEDTVTVGEELAQVEPGEAPAEGSGESKPEPTEQAEPSQGVAAR		132.928	566.458	4.57807	1	1	3	1654.8	4962.38	1.07808	7429	65.519	1107430	35/188	201103025__UG#02_45%_DDDT-MSA.RAW
	DIPAVNGAIEGDQIVYR		28.78	767.816	3.23388	1	1	2	915.474	1829.94	0.314565	7433	65.5464	25680720	21/32	201103025__UG#02_45%_DDDT-MSA.RAW
	LNFKPEDTVTVGEELAQVEPGEAPAEGSGESKPEPTEQAEPSQGVAAR		120.319	1054.52	5.99279	1	1	4	1241.35	4962.38	0.497287	7436	65.5677	4.96463e+06	55/282	201103025__UG#02_45%_DDDT-MSA.RAW
	DIPAVNGAIEGDQIVYR		80.06	1749.89	4.55537	1	1	2	915.473	1829.94	0.0477357	7437	65.5742	15307405	27/32	201103025__UG#02_45%_DDDT-MSA.RAW
	AQEPPVASNSFTPFPR		97.4818	690.381	4.16151	1	1	2	872.937	1744.87	0.287143	7445	65.6854	6.92249e+06	21/30	201103025__UG#02_45%_DDDT-MSA.RAW
	LNFKPEDTVTVGEELAQVEPGEAPAEGSGESKPEPTEQAEPSQGVAAR		98.024	416.298	4.74414	1	1	3	1654.8	4962.39	2.25883	7456	65.8205	584328	34/188	201103025__UG#02_45%_DDDT-MSA.RAW
	DIPAVNGAIEGDqIVYR	Q13(Deamidated)	62.1801	1473.27	4.17423	0.117506	1	2	915.969	1830.93	4.44407	7463	65.9001	43888356	28/32	201103025__UG#02_45%_DDDT-MSA.RAW
	DIPAVNGAIEGDQIVYr	R17(Deamidated)	50.2619	1332.7	3.68399		2	2	915.969	1830.93	4.44407	7463	65.9001	43888356	27/32	201103025__UG#02_45%_DDDT-MSA.RAW
	LNFKPEDTVTVGEELAQVEPGEAPAEGSGESKPEPTEQAEPSQGVAAR		115.644	708.639	5.30351	1	1	4	1241.35	4962.39	1.77644	7464	65.9064	5657351	53/282	201103025__UG#02_45%_DDDT-MSA.RAW
	LNFKPEDTVTVGEELAQVEPGEAPAEGSGESKPEPTEQAEPSQGVAAR		5.60262	455.187	4.04457	1	1	5	993.283	4962.38	1.46624	7465	65.9129	2.06773e+06	44/376	201103025__UG#02_45%_DDDT-MSA.RAW
	DIPAVNGAIEGDqIVYR	Q13(Deamidated)	113.676	936.506	4.16947	0.167866	1	2	915.969	1830.93	4.44407	7466	65.92	43888356	24/32	201103025__UG#02_45%_DDDT-MSA.RAW
	DIPAVNGAIEGDQIVYr	R17(Deamidated)	97.1582	729.048	3.47461		2	2	915.969	1830.93	4.44407	7466	65.92	43888356	22/32	201103025__UG#02_45%_DDDT-MSA.RAW
	AQEPPVASNSFTPFPR		91.8748	879.285	4.19022	1	1	2	872.937	1744.87	0.427062	7472	65.9899	6.90013e+06	20/30	201103025__UG#02_45%_DDDT-MSA.RAW
	LNFKPEDTVTVGEELAQVEPGEAPAEGSGESKPEPTEQAEPSQGVAAR		107.745	404.534	5.08756	1	1	3	1654.8	4962.39	2.40643	7484	66.1331	548965	34/188	201103025__UG#02_45%_DDDT-MSA.RAW
	LKESQNTAASLTTFNEVDMSALmEmR	M23(Oxidation), M25(Oxidation)	19.082	464.997	4.02631	0.0992556	1	3	983.794	2949.37	1.11596	7486	66.1473	1.02874e+06	27/100	201103025__UG#02_45%_DDDT-MSA.RAW
	LKESQNTAASLTTFNEVDmSALMEmR	M19(Oxidation), M25(Oxidation)	27.7002	422.573	3.62923		2	3	983.794	2949.37	1.11596	7486	66.1473	1.02874e+06	27/100	201103025__UG#02_45%_DDDT-MSA.RAW
	LKESQNTAASLTTFNEVDmSALmEMR	M19(Oxidation), M23(Oxidation)	19.082	371.316	3.42805		3	3	983.794	2949.37	1.11596	7486	66.1473	1.02874e+06	26/100	201103025__UG#02_45%_DDDT-MSA.RAW
	DIPAVNGAIEGDqIVYR	Q13(Deamidated)	56.2766	1248.7	4.34831	0.135632	1	2	915.969	1830.93	4.44407	7490	66.2048	36786148	26/32	201103025__UG#02_45%_DDDT-MSA.RAW
	DIPAVNGAIEGDQIVYr	R17(Deamidated)	44.7522	1248.7	3.75984		2	2	915.969	1830.93	4.44407	7490	66.2048	36786148	26/32	201103025__UG#02_45%_DDDT-MSA.RAW
	LNFKPEDTVTVGEELAQVEPGEAPAEGSGESKPEPTEQAEPSQGVAAR		98.1725	532.961	4.86048	1	1	4	1241.35	4962.39	2.07163	7491	66.2112	5.60474e+06	47/282	201103025__UG#02_45%_DDDT-MSA.RAW
	LNFKPEDTVTVGEELAQVEPGEAPAEGSGESKPEPTEQAEPSQGVAAR		12.2169	606.465	4.07526	1	1	5	993.283	4962.38	1.40474	7492	66.2177	2.11887e+06	44/376	201103025__UG#02_45%_DDDT-MSA.RAW
	DIPAVNGAIEGDqIVYR	Q13(Deamidated)	109.908	1224.57	3.98519	0.137845	1	2	915.969	1830.93	4.44407	7493	66.2243	36786148	24/32	201103025__UG#02_45%_DDDT-MSA.RAW
	DIPAVNGAIEGDQIVYr	R17(Deamidated)	93.6549	1224.57	3.43621		2	2	915.969	1830.93	4.44407	7493	66.2243	36786148	24/32	201103025__UG#02_45%_DDDT-MSA.RAW
	FGFmGLFSK	M4(Oxidation)	29.5532	1012.4	2.68888	1	1	2	525.26	1049.51	0.439015	7495	66.2388	1.80198e+06	13/16	201103025__UG#02_45%_DDDT-MSA.RAW
	AQEPPVASNSFTPFPR		75.4044	803.162	4.24653	1	1	2	872.937	1744.87	0.566981	7499	66.2942	6.0933e+06	21/30	201103025__UG#02_45%_DDDT-MSA.RAW
	LNFKPEDTVTVGEELAQVEPGEAPAEGSGESKPEPTEQAEPSQGVAAR		113.219	404.034	4.88475	1	1	3	1654.8	4962.39	2.11124	7510	66.4301	580094	34/188	201103025__UG#02_45%_DDDT-MSA.RAW
	DIPAVNGAIEGDqIVYR	Q13(Deamidated)	56.1315	1400.05	3.86499	0.0880829	1	2	915.97	1830.93	5.0441	7517	66.5074	31344140	27/32	201103025__UG#02_45%_DDDT-MSA.RAW
	DIPAVNGAIEGDQIVYr	R17(Deamidated)	44.8097	1400.05	3.52225		2	2	915.97	1830.93	5.0441	7517	66.5074	31344140	27/32	201103025__UG#02_45%_DDDT-MSA.RAW
	FGFmGLFSK	M4(Oxidation)	25.8412	811.051	2.47054	1	1	2	525.26	1049.51	0.787949	7518	66.5137	25167712	12/16	201103025__UG#02_45%_DDDT-MSA.RAW
	LNFKPEDTVTVGEELAQVEPGEAPAEGSGESKPEPTEQAEPSQGVAAR		84.419	811.924	6.39493	1	1	4	1241.35	4962.39	1.97323	7519	66.5192	6110840	52/282	201103025__UG#02_45%_DDDT-MSA.RAW
	LNFKPEDTVTVGEELAQVEPGEAPAEGSGESKPEPTEQAEPSQGVAAR		39.5063	442.607	3.89282	1	1	5	993.282	4962.38	1.28175	7520	66.5257	2.02594e+06	40/376	201103025__UG#02_45%_DDDT-MSA.RAW
	DIPAVNGAIEGDqIVYR	Q13(Deamidated)	81.7995	965.348	4.26174	0.122066	1	2	915.97	1830.93	5.0441	7521	66.5325	31344140	24/32	201103025__UG#02_45%_DDDT-MSA.RAW
	DIPAVNGAIEGDQIVYr	R17(Deamidated)	68.172	680.491	3.73629		2	2	915.97	1830.93	5.0441	7521	66.5325	31344140	21/32	201103025__UG#02_45%_DDDT-MSA.RAW
	AQEPPVASNSFTPFPR		87.2596	757.248	3.92719	1	1	2	872.937	1744.87	0.497022	7526	66.5963	6.86308e+06	21/30	201103025__UG#02_45%_DDDT-MSA.RAW
	FGFmGLFSK	M4(Oxidation)	34.5919	857.383	2.50048	1	1	2	525.26	1049.51	0.787949	7529	66.6445	30852024	12/16	201103025__UG#02_45%_DDDT-MSA.RAW
	AQEPPVASNSFTPFPR		24.6974	569.478	3.04691	1	1	2	872.937	1744.87	0.497022	7532	66.6628	6.86308e+06	19/30	201103025__UG#02_45%_DDDT-MSA.RAW
	LKESQNTAASLTTFNEVDmSALmEMR	M19(Oxidation), M23(Oxidation)	34.062	654.525	4.75567	0.0105042	1	3	983.794	2949.37	1.48846	7533	66.6693	1.00471e+06	27/100	201103025__UG#02_45%_DDDT-MSA.RAW
	LKESQNTAASLTTFNEVDMSALmEmR	M23(Oxidation), M25(Oxidation)	25.0873	838.602	4.71273		2	3	983.794	2949.37	1.48846	7533	66.6693	1.00471e+06	30/100	201103025__UG#02_45%_DDDT-MSA.RAW
	LKESQNTAASLTTFNEVDmSALMEmR	M19(Oxidation), M25(Oxidation)	25.0873	610.429	4.66502		3	3	983.794	2949.37	1.48846	7533	66.6693	1.00471e+06	27/100	201103025__UG#02_45%_DDDT-MSA.RAW
	LNFKPEDTVTVGEELAQVEPGEAPAEGSGESKPEPTEQAEPSQGVAAR		134.18	423.651	4.49818	0.364444	1	3	1654.8	4962.38	1.07808	7537	66.6962	522216	35/188	201103025__UG#02_45%_DDDT-MSA.RAW
	FGFmGLFSK	M4(Oxidation)	33.8825	836.807	2.56677	1	1	2	525.26	1049.51	1.13688	7544	66.808	40687112	12/16	201103025__UG#02_45%_DDDT-MSA.RAW
	LNFKPEDTVTVGEELAQVEPGEAPAEGSGESKPEPTEQAEPSQGVAAR		113.262	644.462	4.85246	1	1	4	1241.35	4962.39	2.17003	7545	66.8135	6.63999e+06	50/282	201103025__UG#02_45%_DDDT-MSA.RAW
	DIPAVNGAIEGDqIVYR	Q13(Deamidated)	58.1926	1135.22	3.87454	0.131783	1	2	915.97	1830.93	5.31079	7546	66.82	23044232	25/32	201103025__UG#02_45%_DDDT-MSA.RAW
	DIPAVNGAIEGDQIVYr	R17(Deamidated)	58.1926	1135.22	3.35627		2	2	915.97	1830.93	5.31079	7546	66.82	23044232	25/32	201103025__UG#02_45%_DDDT-MSA.RAW
	DIPAVNGAIEGDqIVYR	Q13(Deamidated)	100.988	1126.1	4.22931	0.148936	1	2	915.97	1830.93	5.31079	7548	66.8331	23044232	22/32	201103025__UG#02_45%_DDDT-MSA.RAW
	DIPAVNGAIEGDQIVYr	R17(Deamidated)	85.735	861.285	3.60312		2	2	915.97	1830.93	5.31079	7548	66.8331	23044232	20/32	201103025__UG#02_45%_DDDT-MSA.RAW
	AQEPPVASNSFTPFPR		90.5582	857.641	3.7568	1	1	2	872.936	1744.87	0.00730375	7553	66.8692	6.21455e+06	24/30	201103025__UG#02_45%_DDDT-MSA.RAW
	FGFmGLFSK	M4(Oxidation)	31.552	1057.43	2.69946	1	1	2	525.26	1049.51	0.439015	7556	66.9169	46237484	13/16	201103025__UG#02_45%_DDDT-MSA.RAW
	LNFKPEDTVTVGEELAQVEPGEAPAEGSGESKPEPTEQAEPSQGVAAR		81.7362	297.996	4.25453	1	1	3	1654.8	4962.38	1.52086	7564	66.9964	802568	31/188	201103025__UG#02_45%_DDDT-MSA.RAW
	FGFmGLFSK	M4(Oxidation)	29.7333	840.317	2.9237	1	1	2	525.26	1049.51	0.787949	7571	67.1075	43571692	12/16	201103025__UG#02_45%_DDDT-MSA.RAW
	LNFKPEDTVTVGEELAQVEPGEAPAEGSGESKPEPTEQAEPSQGVAAR		131.685	748.134	4.98769	1	1	4	1241.35	4962.39	1.87484	7572	67.1131	5.79053e+06	51/282	201103025__UG#02_45%_DDDT-MSA.RAW
	DIPAVNGAIEGDqIVYR	Q13(Deamidated)	46.3771	1466.98	3.85941	0.0880829	1	2	915.97	1830.93	5.31079	7573	67.1196	20594482	27/32	201103025__UG#02_45%_DDDT-MSA.RAW
	DIPAVNGAIEGDQIVYr	R17(Deamidated)	46.3771	1466.98	3.51987		2	2	915.97	1830.93	5.31079	7573	67.1196	20594482	27/32	201103025__UG#02_45%_DDDT-MSA.RAW
	LNFKPEDTVTVGEELAQVEPGEAPAEGSGESKPEPTEQAEPSQGVAAR		5.60218	635.661	4.98104	1	1	5	993.282	4962.38	0.97426	7574	67.1259	1.94327e+06	45/376	201103025__UG#02_45%_DDDT-MSA.RAW
	DIPAVNGAIEGDqIVYR	Q13(Deamidated)	67.9788	1424.97	3.8966	0.0923077	1	2	915.97	1830.93	5.31079	7576	67.1401	20594482	23/32	201103025__UG#02_45%_DDDT-MSA.RAW
	DIPAVNGAIEGDQIVYr	R17(Deamidated)	81.6434	1099.58	3.54382		2	2	915.97	1830.93	5.31079	7576	67.1401	20594482	21/32	201103025__UG#02_45%_DDDT-MSA.RAW
	AQEPPVASNSFTPFPR		106.844	786.074	3.50846	1	1	2	872.936	1744.87	0.00730375	7580	67.1684	5936594	22/30	201103025__UG#02_45%_DDDT-MSA.RAW
	FGFmGLFSK	M4(Oxidation)	40.042	1171.09	2.79869	1	1	2	525.26	1049.51	0.439015	7583	67.2167	38368620	13/16	201103025__UG#02_45%_DDDT-MSA.RAW
	LNFKPEDTVTVGEELAQVEPGEAPAEGSGESKPEPTEQAEPSQGVAAR		120.564	523.005	4.15686	1	1	3	1654.8	4962.38	1.29947	7591	67.2961	506999	33/188	201103025__UG#02_45%_DDDT-MSA.RAW
	FGFmGLFSK	M4(Oxidation)	32.7554	824.855	2.69436	1	1	2	525.26	1049.51	0.439015	7598	67.4065	34102904	12/16	201103025__UG#02_45%_DDDT-MSA.RAW
	LNFKPEDTVTVGEELAQVEPGEAPAEGSGESKPEPTEQAEPSQGVAAR		125.43	949.342	4.59785	1	1	4	1241.35	4962.39	1.77644	7599	67.412	6.02421e+06	54/282	201103025__UG#02_45%_DDDT-MSA.RAW
	DIPAVNGAIEGDqIVYR	Q13(Deamidated)	51.0518	1187.4	3.99018	0.107769	1	2	915.97	1830.93	5.5108	7600	67.4186	21206344	25/32	201103025__UG#02_45%_DDDT-MSA.RAW
	DIPAVNGAIEGDQIVYr	R17(Deamidated)	51.0518	1187.4	3.56239		2	2	915.97	1830.93	5.5108	7600	67.4186	21206344	25/32	201103025__UG#02_45%_DDDT-MSA.RAW
	LNFKPEDTVTVGEELAQVEPGEAPAEGSGESKPEPTEQAEPSQGVAAR		7.25445	531.69	4.11527	1	1	5	993.283	4962.38	1.46624	7601	67.4249	1.80945e+06	42/376	201103025__UG#02_45%_DDDT-MSA.RAW
	AQEPPVASNSFTPFPR		94.2329	807.583	4.10834	1	1	2	872.936	1744.87	0.0772635	7607	67.47	5.75345e+06	22/30	201103025__UG#02_45%_DDDT-MSA.RAW
	FGFmGLFSK	M4(Oxidation)	29.5893	1119.26	2.72344	1	1	2	525.26	1049.51	0.439015	7610	67.5183	31715150	13/16	201103025__UG#02_45%_DDDT-MSA.RAW
	DIPAVNGAIEGDqIVYR	Q13(Deamidated)	83.1436	819.83	4.14913	0.0674699	1	2	915.971	1830.93	5.84415	7618	67.5975	20929456	23/32	201103025__UG#02_45%_DDDT-MSA.RAW
	DIPAVNGAIEGDQIVYr	R17(Deamidated)	83.1436	733.411	3.87244		2	2	915.971	1830.93	5.84415	7618	67.5975	20929456	22/32	201103025__UG#02_45%_DDDT-MSA.RAW
	LNFKPEDTVTVGEELAQVEPGEAPAEGSGESKPEPTEQAEPSQGVAAR		105.506	366.98	3.74747	1	1	3	1654.8	4962.39	2.11124	7619	67.6039	636340	32/188	201103025__UG#02_45%_DDDT-MSA.RAW
	FGFmGLFSK	M4(Oxidation)	45.4984	986.343	3.05611	1	1	2	525.26	1049.51	0.322704	7625	67.6786	26899928	13/16	201103025__UG#02_45%_DDDT-MSA.RAW
	DIPAVNGAIEGDqIVYR	Q13(Deamidated)	49.4217	1530.2	3.66431	0.0819672	1	2	915.97	1830.93	5.24412	7626	67.6842	24651324	27/32	201103025__UG#02_45%_DDDT-MSA.RAW
	DIPAVNGAIEGDQIVYr	R17(Deamidated)	38.6285	1530.2	3.36391		2	2	915.97	1830.93	5.24412	7626	67.6842	24651324	27/32	201103025__UG#02_45%_DDDT-MSA.RAW
	LNFKPEDTVTVGEELAQVEPGEAPAEGSGESKPEPTEQAEPSQGVAAR		109.073	1030.78	5.39937	1	1	4	1241.35	4962.39	1.97323	7627	67.6906	5.88214e+06	55/282	201103025__UG#02_45%_DDDT-MSA.RAW
	LNFKPEDTVTVGEELAQVEPGEAPAEGSGESKPEPTEQAEPSQGVAAR		25.021	682.533	3.75877	1	1	5	993.282	4962.38	1.34325	7628	67.6971	1.84377e+06	47/376	201103025__UG#02_45%_DDDT-MSA.RAW
	AQEPPVASNSFTPFPR		76.7235	616.083	3.99698	1	1	2	872.937	1744.87	0.497022	7634	67.7694	6029835	20/30	201103025__UG#02_45%_DDDT-MSA.RAW
	FGFmGLFSK	M4(Oxidation)	29.7068	1179.87	2.61884	1	1	2	525.26	1049.51	0.439015	7638	67.8518	29422310	13/16	201103025__UG#02_45%_DDDT-MSA.RAW
	LNFKPEDTVTVGEELAQVEPGEAPAEGSGESKPEPTEQAEPSQGVAAR		96.0741	374.9	4.86598	1	1	3	1654.8	4962.38	0.930481	7646	67.964	574320	34/188	201103025__UG#02_45%_DDDT-MSA.RAW
	DIPAVNGAIEGDqIVYR	Q13(Deamidated)	76.0719	1289.92	3.35309	0.104478	1	2	915.97	1830.93	4.77742	7652	68.0061	25093906	26/32	201103025__UG#02_45%_DDDT-MSA.RAW
	DIPAVNGAIEGDQIVYr	R17(Deamidated)	76.0719	1289.92	2.99915		2	2	915.97	1830.93	4.77742	7652	68.0061	25093906	26/32	201103025__UG#02_45%_DDDT-MSA.RAW
	FGFmGLFSK	M4(Oxidation)	30.7149	970.36	3.20217	1	1	2	525.26	1049.51	0.439015	7653	68.0125	22432496	13/16	201103025__UG#02_45%_DDDT-MSA.RAW
	LNFKPEDTVTVGEELAQVEPGEAPAEGSGESKPEPTEQAEPSQGVAAR		109.939	918.258	5.948	1	1	4	1241.35	4962.39	2.07163	7654	68.018	4718988	56/282	201103025__UG#02_45%_DDDT-MSA.RAW
	LNFKPEDTVTVGEELAQVEPGEAPAEGSGESKPEPTEQAEPSQGVAAR		16.1574	595.178	3.82205	1	1	5	993.283	4962.38	1.65074	7655	68.0246	1366059	46/376	201103025__UG#02_45%_DDDT-MSA.RAW
	DIPAVNGAIEGDqIVYR	Q13(Deamidated)	80.6391	954.114	3.95339	0.0810127	1	2	915.97	1830.93	4.77742	7656	68.0314	25093906	23/32	201103025__UG#02_45%_DDDT-MSA.RAW
	DIPAVNGAIEGDQIVYr	R17(Deamidated)	67.0482	869.029	3.6311		2	2	915.97	1830.93	4.77742	7656	68.0314	25093906	22/32	201103025__UG#02_45%_DDDT-MSA.RAW
	AQEPPVASNSFTPFPR		86.6325	809.905	3.95451	1	1	2	872.937	1744.87	0.566981	7661	68.0671	5.1214e+06	22/30	201103025__UG#02_45%_DDDT-MSA.RAW
	FGFmGLFSK	M4(Oxidation)	32.1009	1237.56	2.81713	1	1	2	525.26	1049.51	0.671638	7665	68.1209	23697184	13/16	201103025__UG#02_45%_DDDT-MSA.RAW
	LNFKPEDTVTVGEELAQVEPGEAPAEGSGESKPEPTEQAEPSQGVAAR		136.945	500.429	4.95664	1	1	3	1654.8	4962.39	1.74225	7673	68.2345	477759	35/188	201103025__UG#02_45%_DDDT-MSA.RAW
	DIPAVNGAIEGDqIVYR	Q13(Deamidated)	70.4773	1480.95	4.09448	0.110024	1	2	915.969	1830.93	4.57741	7679	68.2774	29449680	26/32	201103025__UG#02_45%_DDDT-MSA.RAW
	DIPAVNGAIEGDQIVYr	R17(Deamidated)	57.8242	1480.95	3.64465		2	2	915.969	1830.93	4.57741	7679	68.2774	29449680	26/32	201103025__UG#02_45%_DDDT-MSA.RAW
	FGFmGLFSK	M4(Oxidation)	37.1518	854.749	2.25881	1	1	2	525.26	1049.51	0.439015	7680	68.2838	23307692	12/16	201103025__UG#02_45%_DDDT-MSA.RAW
	LNFKPEDTVTVGEELAQVEPGEAPAEGSGESKPEPTEQAEPSQGVAAR		111.991	877.403	5.58853	1	1	4	1241.35	4962.39	1.97323	7681	68.2893	4.50393e+06	56/282	201103025__UG#02_45%_DDDT-MSA.RAW
	DIPAVNGAIEGDqIVYR	Q13(Deamidated)	110.175	1348.82	4.66461	0.212446	1	2	915.969	1830.93	4.57741	7683	68.303	29449680	23/32	201103025__UG#02_45%_DDDT-MSA.RAW
	DIPAVNGAIEGDQIVYr	R17(Deamidated)	53.4093	1348.82	3.67131		2	2	915.969	1830.93	4.57741	7683	68.303	29449680	23/32	201103025__UG#02_45%_DDDT-MSA.RAW
	AQEPPVASNSFTPFPR		67.7135	752.397	3.46143	1	1	2	872.937	1744.87	0.217183	7688	68.3387	5.35124e+06	21/30	201103025__UG#02_45%_DDDT-MSA.RAW
	FGFmGLFSK	M4(Oxidation)	31.4632	1191.04	2.85656	1	1	2	525.26	1049.51	0.555326	7694	68.4343	22686830	13/16	201103025__UG#02_45%_DDDT-MSA.RAW
	LNFKPEDTVTVGEELAQVEPGEAPAEGSGESKPEPTEQAEPSQGVAAR		141.285	345.198	4.08145	1	1	3	1654.8	4962.38	0.930481	7700	68.5063	377321	33/188	201103025__UG#02_45%_DDDT-MSA.RAW
	DIPAVNGAIEGDqIVYR	Q13(Deamidated)	47.1388	1359.87	3.63616	0.120879	1	2	915.969	1830.93	3.51067	7706	68.5499	34218244	26/32	201103025__UG#02_45%_DDDT-MSA.RAW
	DIPAVNGAIEGDQIVYr	R17(Deamidated)	36.5305	1359.87	3.19511		2	2	915.969	1830.93	3.51067	7706	68.5499	34218244	26/32	201103025__UG#02_45%_DDDT-MSA.RAW
	FGFmGLFSK	M4(Oxidation)	43.5627	1071.79	2.49831	1	1	2	525.26	1049.51	0.671638	7707	68.5562	24260010	13/16	201103025__UG#02_45%_DDDT-MSA.RAW
	LNFKPEDTVTVGEELAQVEPGEAPAEGSGESKPEPTEQAEPSQGVAAR		139.723	710.669	5.27396	1	1	4	1241.35	4962.38	1.57965	7708	68.5618	3.95595e+06	53/282	201103025__UG#02_45%_DDDT-MSA.RAW
	DIPAVNGAIEGDqIVYR	Q13(Deamidated)	83.1661	1294.57	4.25227	0.148235	1	2	915.969	1830.93	3.51067	7709	68.5684	34218244	22/32	201103025__UG#02_45%_DDDT-MSA.RAW
	DIPAVNGAIEGDQIVYr	R17(Deamidated)	56.662	1294.57	3.61708		2	2	915.969	1830.93	3.51067	7709	68.5684	34218244	22/32	201103025__UG#02_45%_DDDT-MSA.RAW
	AQEPPVASNSFTPFPR		80.7481	673.667	3.69764	1	1	2	872.937	1744.87	0.287143	7715	68.6137	4.87067e+06	21/30	201103025__UG#02_45%_DDDT-MSA.RAW
	FGFmGLFSK	M4(Oxidation)	32.8454	868.461	2.87067	1	1	2	525.26	1049.51	0.322704	7721	68.7094	24075614	12/16	201103025__UG#02_45%_DDDT-MSA.RAW
	LNFKPEDTVTVGEELAQVEPGEAPAEGSGESKPEPTEQAEPSQGVAAR		136.736	365.837	4.55712	1	1	3	1654.8	4962.38	0.487697	7729	68.7945	381906	32/188	201103025__UG#02_45%_DDDT-MSA.RAW
	DIPAVNGAIEGDqIVYR	Q13(Deamidated)	64.8027	1498.1	3.75214	0.144	1	2	915.968	1830.93	3.31066	7733	68.8238	28201896	27/32	201103025__UG#02_45%_DDDT-MSA.RAW
	DIPAVNGAIEGDQIVYr	R17(Deamidated)	64.8027	1498.1	3.21009		2	2	915.968	1830.93	3.31066	7733	68.8238	28201896	27/32	201103025__UG#02_45%_DDDT-MSA.RAW
	FGFmGLFSK	M4(Oxidation)	28.4997	1151.16	2.74405	1	1	2	525.26	1049.51	0.322704	7734	68.8302	23367594	13/16	201103025__UG#02_45%_DDDT-MSA.RAW
	LNFKPEDTVTVGEELAQVEPGEAPAEGSGESKPEPTEQAEPSQGVAAR		98.5577	622.86	4.73143	1	1	4	1241.35	4962.38	1.18606	7735	68.8357	3.54299e+06	49/282	201103025__UG#02_45%_DDDT-MSA.RAW
	DIPAVNGAIEGDqIVYR	Q13(Deamidated)	91.6358	1072.65	4.63908	0.178879	1	2	915.968	1830.93	3.31066	7736	68.8422	28201896	23/32	201103025__UG#02_45%_DDDT-MSA.RAW
	DIPAVNGAIEGDQIVYr	R17(Deamidated)	91.6358	1072.65	3.80591		2	2	915.968	1830.93	3.31066	7736	68.8422	28201896	23/32	201103025__UG#02_45%_DDDT-MSA.RAW
	LNFKPEDTVTVGEELAQVEPGEAPAEGSGESKPEPTEQAEPSQGVAAR		13.42	421.056	4.08345	1	1	5	993.282	4962.38	1.09726	7737	68.8485	931678	47/376	201103025__UG#02_45%_DDDT-MSA.RAW
	AQEPPVASNSFTPFPR		77.5061	705.355	4.36579	1	1	2	872.937	1744.87	0.357102	7742	68.8869	4.94736e+06	21/30	201103025__UG#02_45%_DDDT-MSA.RAW
	FGFmGLFSK	M4(Oxidation)	30.2126	1081.97	2.92186	1	1	2	525.26	1049.51	0.671638	7747	68.9477	23272904	13/16	201103025__UG#02_45%_DDDT-MSA.RAW
	FGFmGLFSK	M4(Oxidation)	23.7661	116.669	1.80274	1	1	1	1049.51	1049.51	0.0447371	7752	69.0091	3.50139e+06	11/16	201103025__UG#02_45%_DDDT-MSA.RAW
	LNFKPEDTVTVGEELAQVEPGEAPAEGSGESKPEPTEQAEPSQGVAAR		122.471	311.562	4.7049	1	1	3	1654.8	4962.39	2.55402	7755	69.0618	333021	30/188	201103025__UG#02_45%_DDDT-MSA.RAW
	FGFmGLFSK	M4(Oxidation)	33.0926	831.988	3.17829	1	1	2	525.26	1049.51	0.555326	7760	69.0985	24658118	12/16	201103025__UG#02_45%_DDDT-MSA.RAW
	DIPAVNGAIEGDqIVYR	Q13(Deamidated)	50.5256	1539.98	3.74605	0.104	1	2	915.968	1830.93	3.37733	7761	69.104	23654382	27/32	201103025__UG#02_45%_DDDT-MSA.RAW
	DIPAVNGAIEGDQIVYr	R17(Deamidated)	50.5256	1539.98	3.35969		2	2	915.968	1830.93	3.37733	7761	69.104	23654382	27/32	201103025__UG#02_45%_DDDT-MSA.RAW
	LNFKPEDTVTVGEELAQVEPGEAPAEGSGESKPEPTEQAEPSQGVAAR		90.4561	728.387	5.72645	1	1	4	1241.35	4962.38	1.48125	7762	69.1104	2.99694e+06	52/282	201103025__UG#02_45%_DDDT-MSA.RAW
	DIPAVNGAIEGDqIVYR	Q13(Deamidated)	83.6715	1030.81	4.09049	0.163814	1	2	915.968	1830.93	3.37733	7763	69.117	23654382	23/32	201103025__UG#02_45%_DDDT-MSA.RAW
	DIPAVNGAIEGDQIVYr	R17(Deamidated)	69.779	892.596	3.41953		2	2	915.968	1830.93	3.37733	7763	69.117	23654382	22/32	201103025__UG#02_45%_DDDT-MSA.RAW
	AQEPPVASNSFTPFPR		93.0513	733.064	3.71187	1	1	2	872.937	1744.87	0.357102	7769	69.1621	5.095e+06	21/30	201103025__UG#02_45%_DDDT-MSA.RAW
	FGFmGLFSK	M4(Oxidation)	31.1736	1157.34	2.71386	1	1	2	525.26	1049.51	0.671638	7772	69.1813	25302282	13/16	201103025__UG#02_45%_DDDT-MSA.RAW
	AQEPPVASNSFTPFPR		40.0952	535.248	3.23204	1	1	2	872.937	1744.87	0.357102	7778	69.2491	4.69845e+06	19/30	201103025__UG#02_45%_DDDT-MSA.RAW
	LKESQNTAASLTTFNEVDMSALmEMR	M23(Oxidation)	81.2138	973.782	4.36791	0.0961098	1	3	978.462	2933.37	0.782629	7785	69.3552	568861	28/100	201103025__UG#02_45%_DDDT-MSA.RAW
	LKESQNTAASLTTFNEVDmSALMEMR	M19(Oxidation)	38.5669	659.493	3.94766		2	3	978.462	2933.37	0.782629	7785	69.3552	568861	25/100	201103025__UG#02_45%_DDDT-MSA.RAW
	LKESQNTAASLTTFNEVDMSALMEmR	M25(Oxidation)	38.5669	794.693	3.92433		3	3	978.462	2933.37	0.782629	7785	69.3552	568861	26/100	201103025__UG#02_45%_DDDT-MSA.RAW
	FGFmGLFSK	M4(Oxidation)	28.7981	838.154	2.62631	1	1	2	525.26	1049.51	0.555326	7787	69.3698	23625726	12/16	201103025__UG#02_45%_DDDT-MSA.RAW
	DIPAVNGAIEGDqIVYR	Q13(Deamidated)	44.181	1543.69	3.67316	0.144414	1	2	915.969	1830.93	3.71069	7788	69.3754	20622594	27/32	201103025__UG#02_45%_DDDT-MSA.RAW
	DIPAVNGAIEGDQIVYr	R17(Deamidated)	44.181	1543.69	3.13505		2	2	915.969	1830.93	3.71069	7788	69.3754	20622594	27/32	201103025__UG#02_45%_DDDT-MSA.RAW
	LNFKPEDTVTVGEELAQVEPGEAPAEGSGESKPEPTEQAEPSQGVAAR		105.882	596.898	5.34544	1	1	4	1241.35	4962.38	1.48125	7789	69.3817	2.80252e+06	50/282	201103025__UG#02_45%_DDDT-MSA.RAW
	DIPAVNGAIEGDqIVYR	Q13(Deamidated)	81.4919	818.196	4.01371	0.112219	1	2	915.969	1830.93	3.71069	7792	69.4011	20622594	21/32	201103025__UG#02_45%_DDDT-MSA.RAW
	DIPAVNGAIEGDQIVYr	R17(Deamidated)	81.4919	818.196	3.55937		2	2	915.969	1830.93	3.71069	7792	69.4011	20622594	21/32	201103025__UG#02_45%_DDDT-MSA.RAW
	AQEPPVASNSFTPFPR		90.5219	828.174	3.59705	1	1	2	872.937	1744.87	0.217183	7796	69.4301	4966601	22/30	201103025__UG#02_45%_DDDT-MSA.RAW
	FGFmGLFSK	M4(Oxidation)	30.2987	1068.12	2.59262	1	1	2	525.26	1049.51	0.555326	7802	69.5316	24314980	13/16	201103025__UG#02_45%_DDDT-MSA.RAW
	AQEPPVASNSFTPFPR		35.9404	558.175	3.17708	1	1	2	872.936	1744.87	0.00730375	7810	69.5856	4549810	20/30	201103025__UG#02_45%_DDDT-MSA.RAW
	ESQNTAASLTTFNEVDMSALmEmR	M21(Oxidation), M23(Oxidation)	80.2642	1008.12	3.64687	0.0794521	1	2	1354.6	2708.19	0.778387	7815	69.6213	840725	20/46	201103025__UG#02_45%_DDDT-MSA.RAW
	ESQNTAASLTTFNEVDmSALMEmR	M17(Oxidation), M23(Oxidation)	46.9653	572.713	3.35655		2	2	1354.6	2708.19	0.778387	7815	69.6213	840725	16/46	201103025__UG#02_45%_DDDT-MSA.RAW
	ESQNTAASLTTFNEVDmSALmEMR	M17(Oxidation), M21(Oxidation)	37.2414	498.373	3.18729		3	2	1354.6	2708.19	0.778387	7815	69.6213	840725	15/46	201103025__UG#02_45%_DDDT-MSA.RAW
	LKESQNTAASLTTFNEVDMSALmEMR	M23(Oxidation)	43.7217	556.396	3.52477	0.0681818	1	3	978.462	2933.37	0.720208	7816	69.6294	557319	27/100	201103025__UG#02_45%_DDDT-MSA.RAW
	LKESQNTAASLTTFNEVDMSALMEmR	M25(Oxidation)	9.58252	490.2	3.28461		2	3	978.462	2933.37	0.720208	7816	69.6294	557319	26/100	201103025__UG#02_45%_DDDT-MSA.RAW
	LKESQNTAASLTTFNEVDmSALMEMR	M19(Oxidation)	53.9825	402.438	3.21469		3	3	978.462	2933.37	0.720208	7816	69.6294	557319	24/100	201103025__UG#02_45%_DDDT-MSA.RAW
	LNFKPEDTVTVGEELAQVEPGEAPAEGSGESKPEPTEQAEPSQGVAAR		86.1306	358.222	4.15455	1	1	3	1654.8	4962.39	2.48022	7819	69.679	272903	32/188	201103025__UG#02_45%_DDDT-MSA.RAW
	FGFmGLFSK	M4(Oxidation)	34.3939	993.563	2.7941	1	1	2	525.26	1049.51	0.439015	7823	69.7381	20837416	13/16	201103025__UG#02_45%_DDDT-MSA.RAW
	DIPAVNGAIEGDqIVYR	Q13(Deamidated)	49.56	1508.09	3.70374	0.140541	1	2	915.968	1830.93	3.24399	7824	69.7436	17228390	27/32	201103025__UG#02_45%_DDDT-MSA.RAW
	DIPAVNGAIEGDQIVYr	R17(Deamidated)	49.56	1508.09	3.18135		2	2	915.968	1830.93	3.24399	7824	69.7436	17228390	27/32	201103025__UG#02_45%_DDDT-MSA.RAW
	LNFKPEDTVTVGEELAQVEPGEAPAEGSGESKPEPTEQAEPSQGVAAR		100.45	685.968	4.94235	1	1	4	1241.35	4962.38	1.08767	7825	69.75	2166190	51/282	201103025__UG#02_45%_DDDT-MSA.RAW
	AQEPPVASNSFTPFPR		97.2873	698.202	4.10907	1	1	2	872.936	1744.87	0.147223	7827	69.7634	4768639	22/30	201103025__UG#02_45%_DDDT-MSA.RAW
	DIPAVNGAIEGDqIVYR	Q13(Deamidated)	95.9643	729.191	4.1937	0.174224	1	2	915.968	1830.93	3.24399	7829	69.7765	17228390	20/32	201103025__UG#02_45%_DDDT-MSA.RAW
	DIPAVNGAIEGDQIVYr	R17(Deamidated)	81.0665	571.887	3.46274		2	2	915.968	1830.93	3.24399	7829	69.7765	17228390	18/32	201103025__UG#02_45%_DDDT-MSA.RAW
	STSIEVPPMAESLTEGSLK		35.2618	210.442	2.36206	1	1	2	988.499	1975.99	1.02698	7835	69.8181	1.53195e+06	17/36	201103025__UG#02_45%_DDDT-MSA.RAW
	FGFmGLFSK	M4(Oxidation)	32.0979	1184.78	2.72998	1	1	2	525.26	1049.51	0.671638	7837	69.8647	19973390	13/16	201103025__UG#02_45%_DDDT-MSA.RAW
	ESQNTAASLTTFNEVDMSALmEmR	M21(Oxidation), M23(Oxidation)	32.0749	986.676	4.33284	0.0577367	1	2	1354.6	2708.19	0.237492	7841	69.9204	1.11809e+06	21/46	201103025__UG#02_45%_DDDT-MSA.RAW
	ESQNTAASLTTFNEVDmSALMEmR	M17(Oxidation), M23(Oxidation)	50.9588	961.611	4.07769		2	2	1354.6	2708.19	0.237492	7841	69.9204	1.11809e+06	21/46	201103025__UG#02_45%_DDDT-MSA.RAW
	ESQNTAASLTTFNEVDmSALmEMR	M17(Oxidation), M21(Oxidation)	41.1736	862.819	3.94439		3	2	1354.6	2708.19	0.237492	7841	69.9204	1.11809e+06	20/46	201103025__UG#02_45%_DDDT-MSA.RAW
	ESQNTAASLTTFNEVDMSALmEmR	M21(Oxidation), M23(Oxidation)	84.0462	1132.89	4.85847	0.0288066	1	3	903.401	2708.19	0.750885	7844	69.9418	928154	31/92	201103025__UG#02_45%_DDDT-MSA.RAW
	ESQNTAASLTTFNEVDmSALMEmR	M17(Oxidation), M23(Oxidation)	72.1663	986.488	4.71849		2	3	903.401	2708.19	0.750885	7844	69.9418	928154	29/92	201103025__UG#02_45%_DDDT-MSA.RAW
	ESQNTAASLTTFNEVDmSALmEMR	M17(Oxidation), M21(Oxidation)	60.993	794.407	4.63931		3	3	903.401	2708.19	0.750885	7844	69.9418	928154	27/92	201103025__UG#02_45%_DDDT-MSA.RAW
	LKESQNTAASLTTFNEVDMSALmEMR	M23(Oxidation)	70.3232	1380.9	4.83881	0.0475207	1	3	978.462	2933.37	0.532944	7846	69.9567	759196	31/100	201103025__UG#02_45%_DDDT-MSA.RAW
	LKESQNTAASLTTFNEVDMSALMEmR	M25(Oxidation)	59.5455	1372.55	4.60596		2	3	978.462	2933.37	0.532944	7846	69.9567	759196	31/100	201103025__UG#02_45%_DDDT-MSA.RAW
	LKESQNTAASLTTFNEVDmSALMEMR	M19(Oxidation)	49.4067	939.495	4.24974		3	3	978.462	2933.37	0.532944	7846	69.9567	759196	28/100	201103025__UG#02_45%_DDDT-MSA.RAW
	FGFmGLFSK	M4(Oxidation)	23.9679	816.722	2.85536	1	1	2	525.26	1049.51	0.439015	7850	70.0131	19217562	12/16	201103025__UG#02_45%_DDDT-MSA.RAW
	DIPAVNGAIEGDqIVYR	Q13(Deamidated)	49.2728	1562.15	4.13303	0.154964	1	2	915.968	1830.93	3.37733	7851	70.0187	16343607	27/32	201103025__UG#02_45%_DDDT-MSA.RAW
	DIPAVNGAIEGDQIVYr	R17(Deamidated)	38.4958	1562.15	3.48655		2	2	915.968	1830.93	3.37733	7851	70.0187	16343607	27/32	201103025__UG#02_45%_DDDT-MSA.RAW
	LNFKPEDTVTVGEELAQVEPGEAPAEGSGESKPEPTEQAEPSQGVAAR		84.0559	685.457	5.81069	1	1	4	1241.35	4962.38	1.08767	7852	70.025	2.28339e+06	48/282	201103025__UG#02_45%_DDDT-MSA.RAW
	AQEPPVASNSFTPFPR		75.3134	736.454	4.04534	1	1	2	872.937	1744.87	0.287143	7854	70.0384	4528071	21/30	201103025__UG#02_45%_DDDT-MSA.RAW
	DIPAVNGAIEGDqIVYR	Q13(Deamidated)	81.4257	1504.43	4.34906	0.174713	1	2	915.968	1830.93	3.37733	7856	70.0514	16343607	23/32	201103025__UG#02_45%_DDDT-MSA.RAW
	DIPAVNGAIEGDQIVYr	R17(Deamidated)	67.7801	1179.47	3.59434		2	2	915.968	1830.93	3.37733	7856	70.0514	16343607	21/32	201103025__UG#02_45%_DDDT-MSA.RAW
	LNFKPEDTVTVGEELAQVEPGEAPAEGSGESKPEPTEQAEPSQGVAAR		33.0361	654.462	3.34319	1	1	5	993.282	4962.38	1.15875	7859	70.0721	527886	51/376	201103025__UG#02_45%_DDDT-MSA.RAW
	FGFmGLFSK	M4(Oxidation)	34.9014	1216.97	2.89937	1	1	2	525.26	1049.51	0.322704	7865	70.1474	18487712	13/16	201103025__UG#02_45%_DDDT-MSA.RAW
	LNFKPEDTVTVGEELAQVEPGEAPAEGSGESKPEPTEQAEPSQGVAAR		81.8434	534.567	4.08191	1	1	3	1654.8	4962.38	0.192507	7874	70.2647	180810	35/188	201103025__UG#02_45%_DDDT-MSA.RAW
	FGFmGLFSK	M4(Oxidation)	29.0535	1002.63	2.70688	1	1	2	525.26	1049.51	0.671638	7877	70.2876	16164062	13/16	201103025__UG#02_45%_DDDT-MSA.RAW
	DIPAVNGAIEGDqIVYR	Q13(Deamidated)	46.0757	1468.24	3.34509	0.0507463	1	2	915.968	1830.93	3.17732	7878	70.2932	14605202	26/32	201103025__UG#02_45%_DDDT-MSA.RAW
	DIPAVNGAIEGDQIVYr	R17(Deamidated)	46.0757	1468.24	3.18434		2	2	915.968	1830.93	3.17732	7878	70.2932	14605202	26/32	201103025__UG#02_45%_DDDT-MSA.RAW
	LNFKPEDTVTVGEELAQVEPGEAPAEGSGESKPEPTEQAEPSQGVAAR		114.798	624.598	5.09419	1	1	4	1241.35	4962.38	1.67804	7879	70.2996	1.91115e+06	50/282	201103025__UG#02_45%_DDDT-MSA.RAW
	AQEPPVASNSFTPFPR		71.9273	963.113	3.72222	1	1	2	872.937	1744.87	0.706901	7881	70.3129	4746303	22/30	201103025__UG#02_45%_DDDT-MSA.RAW
	DIPAVNGAIEGDqIVYR	Q13(Deamidated)	91.5131	1622.21	4.16398	0.112981	1	2	915.968	1830.93	3.17732	7883	70.326	14605202	24/32	201103025__UG#02_45%_DDDT-MSA.RAW
	DIPAVNGAIEGDQIVYr	R17(Deamidated)	51.2188	1622.21	3.6898		2	2	915.968	1830.93	3.17732	7883	70.326	14605202	24/32	201103025__UG#02_45%_DDDT-MSA.RAW
	ESQNTAASLTTFNEVDMSALmEmR	M21(Oxidation), M23(Oxidation)	74.816	1298.68	4.40663	0.0793651	1	3	903.401	2708.19	0.750885	7889	70.3684	1.06891e+06	33/92	201103025__UG#02_45%_DDDT-MSA.RAW
	ESQNTAASLTTFNEVDmSALmEMR	M17(Oxidation), M21(Oxidation)	86.5977	835.125	4.06292		2	3	903.401	2708.19	0.750885	7889	70.3684	1.06891e+06	28/92	201103025__UG#02_45%_DDDT-MSA.RAW
	ESQNTAASLTTFNEVDmSALMEmR	M17(Oxidation), M23(Oxidation)	74.816	953.603	3.92275		3	3	903.401	2708.19	0.750885	7889	70.3684	1.06891e+06	29/92	201103025__UG#02_45%_DDDT-MSA.RAW
	STSIEVPPMAESLTEGSLK		40.2192	159.304	2.25278	1	1	2	988.499	1975.99	0.965205	7891	70.4162	1.18748e+06	14/36	201103025__UG#02_45%_DDDT-MSA.RAW
	ESQNTAASLTTFNEVDmSALmEMR	M17(Oxidation), M21(Oxidation)	65.3307	674.619	4.15222	0.159036	1	2	1354.6	2708.19	0.688238	7893	70.4301	970782	17/46	201103025__UG#02_45%_DDDT-MSA.RAW
	ESQNTAASLTTFNEVDmSALMEmR	M17(Oxidation), M23(Oxidation)	65.3307	674.619	4.15002	0.159036	2	2	1354.6	2708.19	0.688238	7893	70.4301	970782	17/46	201103025__UG#02_45%_DDDT-MSA.RAW
	ESQNTAASLTTFNEVDMSALmEmR	M21(Oxidation), M23(Oxidation)	26.185	614.918	3.48693		3	2	1354.6	2708.19	0.688238	7893	70.4301	970782	16/46	201103025__UG#02_45%_DDDT-MSA.RAW
	DYTDISVAVATPK		18.4459	681.736	2.27401	1	1	2	690.356	1379.71	0.0207032	7895	70.4456	1.13512e+06	15/24	201103025__UG#02_45%_DDDT-MSA.RAW
	FGFmGLFSK	M4(Oxidation)	38.728	1081.07	2.4779	1	1	2	525.26	1049.51	0.439015	7899	70.4751	15660953	13/16	201103025__UG#02_45%_DDDT-MSA.RAW
	AQEPPVASNSFTPFPR		42.1664	596.568	3.30411	1	1	2	872.937	1744.87	0.217183	7900	70.4808	4572370	20/30	201103025__UG#02_45%_DDDT-MSA.RAW
	LKESQNTAASLTTFNEVDMSALmEMR	M23(Oxidation)	53.442	849.626	4.9948	0.00801603	1	3	978.462	2933.37	0.470522	7902	70.494	643222	27/100	201103025__UG#02_45%_DDDT-MSA.RAW
	LKESQNTAASLTTFNEVDMSALMEmR	M25(Oxidation)	53.442	772.53	4.94754		2	3	978.462	2933.37	0.470522	7902	70.494	643222	26/100	201103025__UG#02_45%_DDDT-MSA.RAW
	LKESQNTAASLTTFNEVDmSALMEMR	M19(Oxidation)	34.8435	555.727	4.1183		3	3	978.462	2933.37	0.470522	7902	70.494	643222	24/100	201103025__UG#02_45%_DDDT-MSA.RAW
	FGFmGLFSK	M4(Oxidation)	34.1337	1044.97	2.55073	1	1	2	525.26	1049.51	0.439015	7913	70.6559	14333420	13/16	201103025__UG#02_45%_DDDT-MSA.RAW
	DIPAVNGAIEGDqIVYR	Q13(Deamidated)	41.1231	1425.8	3.73949	0.125668	1	2	915.968	1830.93	3.17732	7914	70.6618	14039567	26/32	201103025__UG#02_45%_DDDT-MSA.RAW
	DIPAVNGAIEGDQIVYr	R17(Deamidated)	41.1231	1425.8	3.26852		2	2	915.968	1830.93	3.17732	7914	70.6618	14039567	26/32	201103025__UG#02_45%_DDDT-MSA.RAW
	LNFKPEDTVTVGEELAQVEPGEAPAEGSGESKPEPTEQAEPSQGVAAR		94.2866	556.617	4.69632	1	1	4	1241.35	4962.38	1.48125	7915	70.6681	1.83639e+06	46/282	201103025__UG#02_45%_DDDT-MSA.RAW
	AQEPPVASNSFTPFPR		92.1739	676.196	3.53403	1	1	2	872.937	1744.87	0.497022	7917	70.6814	4095239	20/30	201103025__UG#02_45%_DDDT-MSA.RAW
	DIPAVNGAIEGDqIVYR	Q13(Deamidated)	88.8161	1008.65	4.34192	0.152074	1	2	915.968	1830.93	3.17732	7919	70.6947	14039567	23/32	201103025__UG#02_45%_DDDT-MSA.RAW
	DIPAVNGAIEGDQIVYr	R17(Deamidated)	49.56	774.86	3.67864		2	2	915.968	1830.93	3.17732	7919	70.6947	14039567	21/32	201103025__UG#02_45%_DDDT-MSA.RAW
	STSIEVPPMAESLTEGSLK		76.5101	280.568	2.39429	1	1	2	988.499	1975.99	0.656321	7926	70.7445	1.32943e+06	18/36	201103025__UG#02_45%_DDDT-MSA.RAW
	ESQNTAASLTTFNEVDMSALmEmR	M21(Oxidation), M23(Oxidation)	39.1831	834.829	3.71313	0.0458221	1	2	1354.6	2708.19	0.327642	7931	70.8139	669043	18/46	201103025__UG#02_45%_DDDT-MSA.RAW
	ESQNTAASLTTFNEVDmSALMEmR	M17(Oxidation), M23(Oxidation)	71.1096	825.249	3.54382		2	2	1354.6	2708.19	0.327642	7931	70.8139	669043	18/46	201103025__UG#02_45%_DDDT-MSA.RAW
	ESQNTAASLTTFNEVDmSALmEMR	M17(Oxidation), M21(Oxidation)	59.7803	730.446	3.46933		3	2	1354.6	2708.19	0.327642	7931	70.8139	669043	17/46	201103025__UG#02_45%_DDDT-MSA.RAW
	AQEPPVASNSFTPFPR		43.648	510.081	3.63455	1	1	2	872.937	1744.87	0.217183	7934	70.835	3.94959e+06	19/30	201103025__UG#02_45%_DDDT-MSA.RAW
	FGFmGLFSK	M4(Oxidation)	32.0709	1129.45	2.6289	1	1	2	525.26	1049.51	0.206392	7935	70.8415	13081088	13/16	201103025__UG#02_45%_DDDT-MSA.RAW
	LKESQNTAASLTTFNEVDMSALMEmR	M25(Oxidation)	44.5612	970.708	5.12712	0.00584795	1	3	978.462	2933.37	0.595365	7936	70.8473	621268	29/100	201103025__UG#02_45%_DDDT-MSA.RAW
	LKESQNTAASLTTFNEVDMSALmEMR	M23(Oxidation)	54.2462	980.197	5.10465		2	3	978.462	2933.37	0.595365	7936	70.8473	621268	29/100	201103025__UG#02_45%_DDDT-MSA.RAW
	LKESQNTAASLTTFNEVDmSALMEMR	M19(Oxidation)	35.5086	592.897	4.241		3	3	978.462	2933.37	0.595365	7936	70.8473	621268	25/100	201103025__UG#02_45%_DDDT-MSA.RAW
	ESQNTAASLTTFNEVDmSALmEMR	M17(Oxidation), M21(Oxidation)	89.9069	560.761	4.02033	0.00995025	1	3	903.401	2708.19	1.15656	7940	70.8773	550195	24/92	201103025__UG#02_45%_DDDT-MSA.RAW
	ESQNTAASLTTFNEVDmSALMEmR	M17(Oxidation), M23(Oxidation)	102.807	732.445	3.98448		2	3	903.401	2708.19	1.15656	7940	70.8773	550195	26/92	201103025__UG#02_45%_DDDT-MSA.RAW
	ESQNTAASLTTFNEVDMSALmEmR	M21(Oxidation), M23(Oxidation)	89.9069	769.872	3.82447		3	3	903.401	2708.19	1.15656	7940	70.8773	550195	27/92	201103025__UG#02_45%_DDDT-MSA.RAW
	DIPAVNGAIEGDqIVYR	Q13(Deamidated)	54.7075	1526.3	3.4241	0.143275	1	2	915.968	1830.93	3.24399	7949	70.9677	13251939	27/32	201103025__UG#02_45%_DDDT-MSA.RAW
	DIPAVNGAIEGDQIVYr	R17(Deamidated)	54.7075	1526.3	2.93117		2	2	915.968	1830.93	3.24399	7949	70.9677	13251939	27/32	201103025__UG#02_45%_DDDT-MSA.RAW
	FGFmGLFSK	M4(Oxidation)	26.4299	962.385	2.83847	1	1	2	525.26	1049.51	0.439015	7950	70.974	13194214	13/16	201103025__UG#02_45%_DDDT-MSA.RAW
	LNFKPEDTVTVGEELAQVEPGEAPAEGSGESKPEPTEQAEPSQGVAAR		101.861	673.258	4.17955	1	1	4	1241.35	4962.38	1.57965	7951	70.9797	1.65477e+06	51/282	201103025__UG#02_45%_DDDT-MSA.RAW
	AQEPPVASNSFTPFPR		89.1639	789.711	3.71916	1	1	2	872.937	1744.87	0.497022	7953	70.9932	4337234	21/30	201103025__UG#02_45%_DDDT-MSA.RAW
	DIPAVNGAIEGDqIVYR	Q13(Deamidated)	77.0711	995.63	4.45887	0.161435	1	2	915.968	1830.93	3.24399	7955	71.0065	13251939	23/32	201103025__UG#02_45%_DDDT-MSA.RAW
	DIPAVNGAIEGDQIVYr	R17(Deamidated)	63.8599	765.485	3.744		2	2	915.968	1830.93	3.24399	7955	71.0065	13251939	21/32	201103025__UG#02_45%_DDDT-MSA.RAW
	DYTDISVAVATPK		17.3734	427.029	2.36888	1	1	2	690.357	1379.71	0.374606	7964	71.1035	991412	15/24	201103025__UG#02_45%_DDDT-MSA.RAW
	AQEPPVASNSFTPFPR		34.3117	728.111	3.33031	1	1	2	872.937	1744.87	0.287143	7969	71.1397	4317030	20/30	201103025__UG#02_45%_DDDT-MSA.RAW
	FGFmGLFSK	M4(Oxidation)	35.995	919.492	2.73368	1	1	2	525.26	1049.51	0.322704	7970	71.1461	12228642	12/16	201103025__UG#02_45%_DDDT-MSA.RAW
	ESQNTAASLTTFNEVDMSALmEmR	M21(Oxidation), M23(Oxidation)	42.1837	1266.86	4.05435	0.0987654	1	2	1354.6	2708.19	0.237492	7971	71.1518	589113	22/46	201103025__UG#02_45%_DDDT-MSA.RAW
	ESQNTAASLTTFNEVDmSALMEmR	M17(Oxidation), M23(Oxidation)	32.5778	834.499	3.65213		2	2	1354.6	2708.19	0.237492	7971	71.1518	589113	19/46	201103025__UG#02_45%_DDDT-MSA.RAW
	ESQNTAASLTTFNEVDmSALmEMR	M17(Oxidation), M21(Oxidation)	32.5778	771.253	3.57634		3	2	1354.6	2708.19	0.237492	7971	71.1518	589113	18/46	201103025__UG#02_45%_DDDT-MSA.RAW
	LKESQNTAASLTTFNEVDMSALmEMR	M23(Oxidation)	77.7564	1121.12	3.7064	0.0269542	1	3	978.461	2933.37	0.220836	7972	71.1601	642534	30/100	201103025__UG#02_45%_DDDT-MSA.RAW
	LKESQNTAASLTTFNEVDMSALMEmR	M25(Oxidation)	66.402	1024.21	3.61449		2	3	978.461	2933.37	0.220836	7972	71.1601	642534	29/100	201103025__UG#02_45%_DDDT-MSA.RAW
	LKESQNTAASLTTFNEVDmSALMEMR	M19(Oxidation)	55.6876	684.406	3.15739		3	3	978.461	2933.37	0.220836	7972	71.1601	642534	26/100	201103025__UG#02_45%_DDDT-MSA.RAW
	ESQNTAASLTTFNEVDMSALmEmR	M21(Oxidation), M23(Oxidation)	41.7904	995.366	4.56438	0.131579	1	3	903.4	2708.19	0.615661	7983	71.2659	552328	31/92	201103025__UG#02_45%_DDDT-MSA.RAW
	ESQNTAASLTTFNEVDmSALmEMR	M17(Oxidation), M21(Oxidation)	51.7063	660.156	3.96071		2	3	903.4	2708.19	0.615661	7983	71.2659	552328	26/92	201103025__UG#02_45%_DDDT-MSA.RAW
	ESQNTAASLTTFNEVDmSALMEmR	M17(Oxidation), M23(Oxidation)	41.7904	724.401	3.95418		3	3	903.4	2708.19	0.615661	7983	71.2659	552328	27/92	201103025__UG#02_45%_DDDT-MSA.RAW
	DIPAVNGAIEGDqIVYR	Q13(Deamidated)	49.9495	1469.65	3.73607	0.13369	1	2	915.968	1830.93	3.04398	7985	71.2815	12433292	26/32	201103025__UG#02_45%_DDDT-MSA.RAW
	DIPAVNGAIEGDQIVYr	R17(Deamidated)	49.9495	1469.65	3.24492		2	2	915.968	1830.93	3.04398	7985	71.2815	12433292	26/32	201103025__UG#02_45%_DDDT-MSA.RAW
	FGFmGLFSK	M4(Oxidation)	31.0142	1163.88	2.79219	1	1	2	525.26	1049.51	0.322704	7986	71.2879	12191330	14/16	201103025__UG#02_45%_DDDT-MSA.RAW
	LNFKPEDTVTVGEELAQVEPGEAPAEGSGESKPEPTEQAEPSQGVAAR		100.763	697.676	5.40367	1	1	4	1241.35	4962.38	1.28446	7987	71.2934	1.6685e+06	51/282	201103025__UG#02_45%_DDDT-MSA.RAW
	AQEPPVASNSFTPFPR		82.5219	653.82	3.81795	1	1	2	872.937	1744.87	0.427062	7988	71.3002	4424246	20/30	201103025__UG#02_45%_DDDT-MSA.RAW
	DIPAVNGAIEGDqIVYR	Q13(Deamidated)	99.0559	1043.19	4.25954	0.194836	1	2	915.968	1830.93	3.04398	7991	71.3204	12433292	23/32	201103025__UG#02_45%_DDDT-MSA.RAW
	DIPAVNGAIEGDQIVYr	R17(Deamidated)	69.7376	893.862	3.43343		2	2	915.968	1830.93	3.04398	7991	71.3204	12433292	22/32	201103025__UG#02_45%_DDDT-MSA.RAW
	LNFKPEDTVTVGEELAQVEPGEAPAEGSGESKPEPTEQAEPSQGVAAR		56.8097	897.734	3.72948	1	1	5	993.282	4962.38	1.28175	7995	71.3476	455004	53/376	201103025__UG#02_45%_DDDT-MSA.RAW
	DYTDISVAVATPK		39.0462	920.584	2.87802	1	1	2	690.356	1379.71	0.197654	8000	71.4177	924866	18/24	201103025__UG#02_45%_DDDT-MSA.RAW
	LKESQNTAASLTTFNEVDMSALmEMR	M23(Oxidation)	74.6267	1157.21	5.03543	0.0218254	1	3	978.461	2933.37	0.0335714	8003	71.44	514996	30/100	201103025__UG#02_45%_DDDT-MSA.RAW
	LKESQNTAASLTTFNEVDMSALMEmR	M25(Oxidation)	63.5138	1058.99	4.92735		2	3	978.461	2933.37	0.0335714	8003	71.44	514996	29/100	201103025__UG#02_45%_DDDT-MSA.RAW
	LKESQNTAASLTTFNEVDmSALMEMR	M19(Oxidation)	33.9976	707.743	4.19434		3	3	978.461	2933.37	0.0335714	8003	71.44	514996	26/100	201103025__UG#02_45%_DDDT-MSA.RAW
	AQEPPVASNSFTPFPR		42.0023	483.86	3.64632	1	1	2	872.937	1744.87	0.427062	8006	71.4896	3.43192e+06	19/30	201103025__UG#02_45%_DDDT-MSA.RAW
	ESQNTAASLTTFNEVDMSALmEmR	M21(Oxidation), M23(Oxidation)	56.4062	829.54	3.91977	0.0714286	1	2	1354.6	2708.19	0.147343	8007	71.4962	423540	19/46	201103025__UG#02_45%_DDDT-MSA.RAW
	ESQNTAASLTTFNEVDmSALMEmR	M17(Oxidation), M23(Oxidation)	36.4582	408.162	3.639		2	2	1354.6	2708.19	0.147343	8007	71.4962	423540	14/46	201103025__UG#02_45%_DDDT-MSA.RAW
	ESQNTAASLTTFNEVDmSALmEMR	M17(Oxidation), M21(Oxidation)	27.5279	408.162	3.56927		3	2	1354.6	2708.19	0.147343	8007	71.4962	423540	14/46	201103025__UG#02_45%_DDDT-MSA.RAW
	ESQNTAASLTTFNEVDMSALmEmR	M21(Oxidation), M23(Oxidation)	77.2257	534.737	3.61581	0.0331492	1	3	903.4	2708.19	0.20999	8012	71.532	627237	27/92	201103025__UG#02_45%_DDDT-MSA.RAW
	ESQNTAASLTTFNEVDmSALmEMR	M17(Oxidation), M21(Oxidation)	26.1771	477.665	3.49831		2	3	903.4	2708.19	0.20999	8012	71.532	627237	26/92	201103025__UG#02_45%_DDDT-MSA.RAW
	ESQNTAASLTTFNEVDmSALMEmR	M17(Oxidation), M23(Oxidation)	44.5263	552.058	3.33672		3	3	903.4	2708.19	0.20999	8012	71.532	627237	27/92	201103025__UG#02_45%_DDDT-MSA.RAW
	FGFmGLFSK	M4(Oxidation)	32.1009	1005.95	2.70302	1	1	2	525.26	1049.51	0.439015	8018	71.5749	10187656	13/16	201103025__UG#02_45%_DDDT-MSA.RAW
	DIPAVNGAIEGDqIVYR	Q13(Deamidated)	66.0684	1592.1	3.80041	0.142105	1	2	915.968	1830.93	3.24399	8021	71.5947	10895124	27/32	201103025__UG#02_45%_DDDT-MSA.RAW
	DIPAVNGAIEGDQIVYr	R17(Deamidated)	66.0684	1592.1	3.25943		2	2	915.968	1830.93	3.24399	8021	71.5947	10895124	27/32	201103025__UG#02_45%_DDDT-MSA.RAW
	FGFmGLFSK	M4(Oxidation)	32.0948	1090.61	2.89407	1	1	2	525.26	1049.51	0.555326	8022	71.6012	10797884	13/16	201103025__UG#02_45%_DDDT-MSA.RAW
	LNFKPEDTVTVGEELAQVEPGEAPAEGSGESKPEPTEQAEPSQGVAAR		117.703	645.632	5.45144	1	1	4	1241.35	4962.38	1.18606	8023	71.6067	1.2879e+06	47/282	201103025__UG#02_45%_DDDT-MSA.RAW
	AQEPPVASNSFTPFPR		88.8415	644.089	3.54074	1	1	2	872.937	1744.87	0.566981	8024	71.6135	3.88793e+06	21/30	201103025__UG#02_45%_DDDT-MSA.RAW
	DIPAVNGAIEGDqIVYR	Q13(Deamidated)	85.3227	1060.64	4.32683	0.187067	1	2	915.968	1830.93	3.24399	8028	71.6397	10895124	23/32	201103025__UG#02_45%_DDDT-MSA.RAW
	DIPAVNGAIEGDQIVYr	R17(Deamidated)	85.3227	945.371	3.52275		2	2	915.968	1830.93	3.24399	8028	71.6397	10895124	22/32	201103025__UG#02_45%_DDDT-MSA.RAW
	STSIEVPPMAESLTEGSLK		24.6928	301.772	2.47354	1	1	2	988.499	1975.99	0.470991	8031	71.6619	1.39623e+06	19/36	201103025__UG#02_45%_DDDT-MSA.RAW
	DYTDISVAVATPK		53.9902	623.829	2.79366	1	1	2	690.356	1379.71	0.109179	8035	71.7239	893906	16/24	201103025__UG#02_45%_DDDT-MSA.RAW
	AQEPPVASNSFTPFPR		54.4393	621.385	3.58119	1	1	2	872.937	1744.87	0.497022	8039	71.754	3.61879e+06	20/30	201103025__UG#02_45%_DDDT-MSA.RAW
	ESQNTAASLTTFNEVDMSALmEmR	M21(Oxidation), M23(Oxidation)	65.0175	1035.03	4.54455	0.0330396	1	2	1354.6	2708.18	-0.032955	8041	71.7675	651597	21/46	201103025__UG#02_45%_DDDT-MSA.RAW
	ESQNTAASLTTFNEVDmSALMEmR	M17(Oxidation), M23(Oxidation)	44.1206	892.046	4.39399		2	2	1354.6	2708.18	-0.032955	8041	71.7675	651597	20/46	201103025__UG#02_45%_DDDT-MSA.RAW
	ESQNTAASLTTFNEVDmSALmEMR	M17(Oxidation), M21(Oxidation)	34.7018	827.594	4.26429		3	2	1354.6	2708.18	-0.032955	8041	71.7675	651597	19/46	201103025__UG#02_45%_DDDT-MSA.RAW
	LKESQNTAASLTTFNEVDMSALMEmR	M25(Oxidation)	63.3931	1037.52	4.93347	0.00811359	1	3	978.462	2933.37	0.845051	8042	71.7756	463865	29/100	201103025__UG#02_45%_DDDT-MSA.RAW
	LKESQNTAASLTTFNEVDMSALmEMR	M23(Oxidation)	74.4959	1019.88	4.88715		2	3	978.462	2933.37	0.845051	8042	71.7756	463865	29/100	201103025__UG#02_45%_DDDT-MSA.RAW
	LKESQNTAASLTTFNEVDmSALMEMR	M19(Oxidation)	52.9297	628.091	3.93128		3	3	978.462	2933.37	0.845051	8042	71.7756	463865	25/100	201103025__UG#02_45%_DDDT-MSA.RAW
	ESQNTAASLTTFNEVDMSALmEmR	M21(Oxidation), M23(Oxidation)	84.6246	886.78	4.99444	0.0340681	1	3	903.4	2708.19	0.142378	8049	71.8532	536747	29/92	201103025__UG#02_45%_DDDT-MSA.RAW
	ESQNTAASLTTFNEVDmSALmEMR	M17(Oxidation), M21(Oxidation)	61.4829	758.227	4.81642		2	3	903.4	2708.19	0.142378	8049	71.8532	536747	28/92	201103025__UG#02_45%_DDDT-MSA.RAW
	ESQNTAASLTTFNEVDmSALMEmR	M17(Oxidation), M23(Oxidation)	72.7004	774.717	4.49712		3	3	903.4	2708.19	0.142378	8049	71.8532	536747	28/92	201103025__UG#02_45%_DDDT-MSA.RAW
	DIPAVNGAIEGDqIVYR	Q13(Deamidated)	59.2953	1474.73	3.49497	0.148997	1	2	915.969	1830.93	3.57735	8057	71.9105	8953787	26/32	201103025__UG#02_45%_DDDT-MSA.RAW
	DIPAVNGAIEGDQIVYr	R17(Deamidated)	59.2953	1474.73	2.97168		2	2	915.969	1830.93	3.57735	8057	71.9105	8953787	26/32	201103025__UG#02_45%_DDDT-MSA.RAW
	FGFmGLFSK	M4(Oxidation)	31.4903	1011.44	3.21641	1	1	2	525.26	1049.51	0.439015	8058	71.917	8681402	13/16	201103025__UG#02_45%_DDDT-MSA.RAW
	LNFKPEDTVTVGEELAQVEPGEAPAEGSGESKPEPTEQAEPSQGVAAR		139.723	859.867	5.14494	1	1	4	1241.35	4962.38	1.38286	8059	71.9226	1.41316e+06	58/282	201103025__UG#02_45%_DDDT-MSA.RAW
	AQEPPVASNSFTPFPR		60.8829	592.779	3.51495	1	1	2	872.937	1744.87	0.497022	8060	71.9295	3371348	20/30	201103025__UG#02_45%_DDDT-MSA.RAW
	DIPAVNGAIEGDqIVYR	Q13(Deamidated)	79.7703	1065.37	4.44897	0.166292	1	2	915.969	1830.93	3.57735	8064	71.9558	8953787	23/32	201103025__UG#02_45%_DDDT-MSA.RAW
	DIPAVNGAIEGDQIVYr	R17(Deamidated)	42.7599	915.601	3.70505		2	2	915.969	1830.93	3.57735	8064	71.9558	8953787	22/32	201103025__UG#02_45%_DDDT-MSA.RAW
	DYTDISVAVATPK		50.1649	890.261	2.9827	1	1	2	690.356	1379.71	-0.156248	8070	72.0011	878097	18/24	201103025__UG#02_45%_DDDT-MSA.RAW
	AQEPPVASNSFTPFPR		62.3796	623.271	3.45986	1	1	2	872.937	1744.87	0.287143	8076	72.0771	3.80507e+06	20/30	201103025__UG#02_45%_DDDT-MSA.RAW
	LKESQNTAASLTTFNEVDMSALMEmR	M25(Oxidation)	42.8499	1207.85	4.57906	0.0371179	1	3	978.462	2933.37	0.470522	8077	72.0837	505251	29/100	201103025__UG#02_45%_DDDT-MSA.RAW
	LKESQNTAASLTTFNEVDMSALmEMR	M23(Oxidation)	74.1695	1197.99	4.41404		2	3	978.462	2933.37	0.470522	8077	72.0837	505251	29/100	201103025__UG#02_45%_DDDT-MSA.RAW
	LKESQNTAASLTTFNEVDmSALMEMR	M19(Oxidation)	25.1606	641.703	3.40242		3	3	978.462	2933.37	0.470522	8077	72.0837	505251	24/100	201103025__UG#02_45%_DDDT-MSA.RAW
	ESQNTAASLTTFNEVDmSALMEmR	M17(Oxidation), M23(Oxidation)	37.156	646.923	3.63172	0.030303	1	2	1354.6	2708.19	0.237492	8078	72.0916	745474	17/46	201103025__UG#02_45%_DDDT-MSA.RAW
	ESQNTAASLTTFNEVDMSALmEmR	M21(Oxidation), M23(Oxidation)	46.8696	659.274	3.52245		2	2	1354.6	2708.19	0.237492	8078	72.0916	745474	17/46	201103025__UG#02_45%_DDDT-MSA.RAW
	ESQNTAASLTTFNEVDmSALmEMR	M17(Oxidation), M21(Oxidation)	37.156	569.591	3.52049		3	2	1354.6	2708.19	0.237492	8078	72.0916	745474	16/46	201103025__UG#02_45%_DDDT-MSA.RAW
	FGFmGLFSK	M4(Oxidation)	27.4852	1248.8	2.65192	1	1	2	525.26	1049.51	0.322704	8082	72.1196	9287248	13/16	201103025__UG#02_45%_DDDT-MSA.RAW
	ESQNTAASLTTFNEVDMSALmEmR	M21(Oxidation), M23(Oxidation)	50.9867	1034.67	5.13993	0.0875486	1	3	903.4	2708.18	-0.195681	8086	72.147	589545	30/92	201103025__UG#02_45%_DDDT-MSA.RAW
	ESQNTAASLTTFNEVDmSALmEMR	M17(Oxidation), M21(Oxidation)	41.4218	716.887	4.68864		2	3	903.4	2708.18	-0.195681	8086	72.147	589545	26/92	201103025__UG#02_45%_DDDT-MSA.RAW
	ESQNTAASLTTFNEVDmSALMEmR	M17(Oxidation), M23(Oxidation)	41.4218	727.508	4.59674		3	3	903.4	2708.18	-0.195681	8086	72.147	589545	26/92	201103025__UG#02_45%_DDDT-MSA.RAW
	DIPAVNGAIEGDqIVYR	Q13(Deamidated)	52.602	1486.62	3.7423	0.165775	1	2	915.968	1830.93	2.97731	8093	72.2257	9150954	26/32	201103025__UG#02_45%_DDDT-MSA.RAW
	DIPAVNGAIEGDQIVYr	R17(Deamidated)	52.602	1486.62	3.1173		2	2	915.968	1830.93	2.97731	8093	72.2257	9150954	26/32	201103025__UG#02_45%_DDDT-MSA.RAW
	FGFmGLFSK	M4(Oxidation)	29.8228	1076.84	2.79139	1	1	2	525.26	1049.51	0.0900808	8094	72.2322	8935416	13/16	201103025__UG#02_45%_DDDT-MSA.RAW
	LNFKPEDTVTVGEELAQVEPGEAPAEGSGESKPEPTEQAEPSQGVAAR		90.5822	777.409	4.76607	1	1	4	1241.35	4962.38	0.69408	8095	72.2378	1.20802e+06	53/282	201103025__UG#02_45%_DDDT-MSA.RAW
	AQEPPVASNSFTPFPR		94.0384	836.767	3.47608	1	1	2	872.936	1744.87	0.147223	8096	72.2446	3.57612e+06	22/30	201103025__UG#02_45%_DDDT-MSA.RAW
	DIPAVNGAIEGDqIVYR	Q13(Deamidated)	80.4605	1198.25	4.13138	0.159806	1	2	915.968	1830.93	2.97731	8100	72.2711	9150954	21/32	201103025__UG#02_45%_DDDT-MSA.RAW
	DIPAVNGAIEGDQIVYr	R17(Deamidated)	54.4071	1080.35	3.46778		2	2	915.968	1830.93	2.97731	8100	72.2711	9150954	20/32	201103025__UG#02_45%_DDDT-MSA.RAW
	STSIEVPPMAESLTEGSLK		58.8385	213.613	2.591	1	1	2	988.499	1975.99	0.718098	8103	72.2934	1.09589e+06	16/36	201103025__UG#02_45%_DDDT-MSA.RAW
	DYTDISVAVATPK		47.5177	820.587	2.87207	1	1	2	690.357	1379.71	0.28613	8105	72.3405	863768	18/24	201103025__UG#02_45%_DDDT-MSA.RAW
	LKESQNTAASLTTFNEVDMSALMEmR	M25(Oxidation)	59.0578	1534.94	4.99365	0.182365	1	3	978.461	2933.37	-0.153693	8112	72.3922	476456	32/100	201103025__UG#02_45%_DDDT-MSA.RAW
	LKESQNTAASLTTFNEVDMSALmEMR	M23(Oxidation)	59.0578	1518.92	4.99074	0.182365	2	3	978.461	2933.37	-0.153693	8112	72.3922	476456	32/100	201103025__UG#02_45%_DDDT-MSA.RAW
	LKESQNTAASLTTFNEVDmSALMEMR	M19(Oxidation)	39.4963	965.423	4.08059		3	3	978.461	2933.37	-0.153693	8112	72.3922	476456	28/100	201103025__UG#02_45%_DDDT-MSA.RAW
	ESQNTAASLTTFNEVDmSALmEMR	M17(Oxidation), M21(Oxidation)	28.3445	760.391	3.92224	0.00255102	1	2	1354.6	2708.18	-0.032955	8113	72.3997	678798	18/46	201103025__UG#02_45%_DDDT-MSA.RAW
	ESQNTAASLTTFNEVDmSALMEmR	M17(Oxidation), M23(Oxidation)	28.3445	760.391	3.91095		2	2	1354.6	2708.18	-0.032955	8113	72.3997	678798	18/46	201103025__UG#02_45%_DDDT-MSA.RAW
	ESQNTAASLTTFNEVDMSALmEmR	M21(Oxidation), M23(Oxidation)	28.3445	868.747	3.87383		3	2	1354.6	2708.18	-0.032955	8113	72.3997	678798	19/46	201103025__UG#02_45%_DDDT-MSA.RAW
	AQEPPVASNSFTPFPR		63.1095	706.622	3.50903	1	1	2	872.936	1744.87	0.0772635	8114	72.4075	3.71726e+06	20/30	201103025__UG#02_45%_DDDT-MSA.RAW
	FGFmGLFSK	M4(Oxidation)	33.0574	1180.88	2.57574	1	1	2	525.26	1049.51	0.206392	8118	72.4339	8861385	13/16	201103025__UG#02_45%_DDDT-MSA.RAW
	ESQNTAASLTTFNEVDMSALmEmR	M21(Oxidation), M23(Oxidation)	91.0832	687.89	4.32196	0.0208333	1	3	903.4	2708.19	0.20999	8121	72.4543	644176	28/92	201103025__UG#02_45%_DDDT-MSA.RAW
	ESQNTAASLTTFNEVDmSALmEMR	M17(Oxidation), M21(Oxidation)	56.6147	437.728	4.22582		2	3	903.4	2708.19	0.20999	8121	72.4543	644176	24/92	201103025__UG#02_45%_DDDT-MSA.RAW
	ESQNTAASLTTFNEVDmSALMEmR	M17(Oxidation), M23(Oxidation)	67.3898	455.656	4.01118		3	3	903.4	2708.19	0.20999	8121	72.4543	644176	24/92	201103025__UG#02_45%_DDDT-MSA.RAW
	FGFmGLFSK	M4(Oxidation)	29.6139	1081.61	3.09166	1	1	2	525.26	1049.51	0.439015	8129	72.5403	8388601	13/16	201103025__UG#02_45%_DDDT-MSA.RAW
	DIPAVNGAIEGDqIVYR	Q13(Deamidated)	54.2551	1388.02	3.87253	0.162791	1	2	915.968	1830.93	3.37733	8130	72.5459	7.78192e+06	26/32	201103025__UG#02_45%_DDDT-MSA.RAW
	DIPAVNGAIEGDQIVYr	R17(Deamidated)	54.2551	1388.02	3.23618		2	2	915.968	1830.93	3.37733	8130	72.5459	7.78192e+06	26/32	201103025__UG#02_45%_DDDT-MSA.RAW
	LNFKPEDTVTVGEELAQVEPGEAPAEGSGESKPEPTEQAEPSQGVAAR		70.7033	795.872	5.33914	1	1	4	1241.35	4962.38	0.989269	8131	72.5523	1.23227e+06	50/282	201103025__UG#02_45%_DDDT-MSA.RAW
	AQEPPVASNSFTPFPR		61.8578	857.863	3.68488	1	1	2	872.937	1744.87	0.497022	8132	72.5591	3.47694e+06	22/30	201103025__UG#02_45%_DDDT-MSA.RAW
	DIPAVNGAIEGDqIVYR	Q13(Deamidated)	94.8229	1494.53	4.23962	0.17217	1	2	915.968	1830.93	3.37733	8136	72.5855	7.78192e+06	23/32	201103025__UG#02_45%_DDDT-MSA.RAW
	DIPAVNGAIEGDQIVYr	R17(Deamidated)	42.5636	1494.53	3.50798		2	2	915.968	1830.93	3.37733	8136	72.5855	7.78192e+06	23/32	201103025__UG#02_45%_DDDT-MSA.RAW
	STSIEVPPMAESLTEGSLK		13.7976	215.532	2.34111	1	1	2	988.499	1975.99	0.470991	8139	72.608	926908	16/36	201103025__UG#02_45%_DDDT-MSA.RAW
	DYTDISVAVATPK		59.9988	689.106	3.19826	1	1	2	690.356	1379.71	0.109179	8140	72.6152	870933	17/24	201103025__UG#02_45%_DDDT-MSA.RAW
	AQEPPVASNSFTPFPR		44.6928	543.079	3.53611	1	1	2	872.937	1744.87	0.217183	8150	72.72	3.40877e+06	19/30	201103025__UG#02_45%_DDDT-MSA.RAW
	ESQNTAASLTTFNEVDMSALmEmR	M21(Oxidation), M23(Oxidation)	24.678	848.177	3.70497	0.0594595	1	2	1354.6	2708.19	0.327642	8151	72.7267	488852	20/46	201103025__UG#02_45%_DDDT-MSA.RAW
	ESQNTAASLTTFNEVDmSALmEMR	M17(Oxidation), M21(Oxidation)	52.3792	644.552	3.48295		2	2	1354.6	2708.19	0.327642	8151	72.7267	488852	18/46	201103025__UG#02_45%_DDDT-MSA.RAW
	ESQNTAASLTTFNEVDmSALMEmR	M17(Oxidation), M23(Oxidation)	52.3792	644.552	3.45901		3	2	1354.6	2708.19	0.327642	8151	72.7267	488852	18/46	201103025__UG#02_45%_DDDT-MSA.RAW
	LKESQNTAASLTTFNEVDMSALMEmR	M25(Oxidation)	53.5537	1293.13	4.42163	0.0723982	1	3	978.461	2933.37	-0.340958	8153	72.7414	342083	31/100	201103025__UG#02_45%_DDDT-MSA.RAW
	LKESQNTAASLTTFNEVDMSALmEMR	M23(Oxidation)	53.5537	1274.36	4.09779		2	3	978.461	2933.37	-0.340958	8153	72.7414	342083	31/100	201103025__UG#02_45%_DDDT-MSA.RAW
	LKESQNTAASLTTFNEVDmSALMEMR	M19(Oxidation)	34.9358	782.993	3.29187		3	3	978.461	2933.37	-0.340958	8153	72.7414	342083	28/100	201103025__UG#02_45%_DDDT-MSA.RAW
	ESQNTAASLTTFNEVDMSALmEmR	M21(Oxidation), M23(Oxidation)	66.0467	594.92	4.24555	0.0188235	1	3	903.4	2708.19	0.142378	8157	72.77	531694	26/92	201103025__UG#02_45%_DDDT-MSA.RAW
	ESQNTAASLTTFNEVDmSALmEMR	M17(Oxidation), M21(Oxidation)	36.1229	638.039	4.17472		2	3	903.4	2708.19	0.142378	8157	72.77	531694	26/92	201103025__UG#02_45%_DDDT-MSA.RAW
	ESQNTAASLTTFNEVDmSALMEmR	M17(Oxidation), M23(Oxidation)	45.4123	658.32	4.05359		3	3	903.4	2708.19	0.142378	8157	72.77	531694	26/92	201103025__UG#02_45%_DDDT-MSA.RAW
	FGFmGLFSK	M4(Oxidation)	30.8907	1001.77	3.03134	1	1	2	525.26	1049.51	0.206392	8165	72.8279	7.97828e+06	13/16	201103025__UG#02_45%_DDDT-MSA.RAW
	DIPAVNGAIEGDqIVYR	Q13(Deamidated)	49.5261	1441.49	3.80564	0.141732	1	2	915.968	1830.93	3.17732	8166	72.8335	6.95312e+06	26/32	201103025__UG#02_45%_DDDT-MSA.RAW
	DIPAVNGAIEGDQIVYr	R17(Deamidated)	49.5261	1441.49	3.26758		2	2	915.968	1830.93	3.17732	8166	72.8335	6.95312e+06	26/32	201103025__UG#02_45%_DDDT-MSA.RAW
	LNFKPEDTVTVGEELAQVEPGEAPAEGSGESKPEPTEQAEPSQGVAAR		129.746	673.314	4.72287	1	1	4	1241.35	4962.38	0.497287	8167	72.84	1.30497e+06	48/282	201103025__UG#02_45%_DDDT-MSA.RAW
	AQEPPVASNSFTPFPR		83.0086	716.22	3.69469	1	1	2	872.936	1744.87	0.0772635	8168	72.8469	3.32741e+06	21/30	201103025__UG#02_45%_DDDT-MSA.RAW
	DIPAVNGAIEGDqIVYR	Q13(Deamidated)	104.87	1473.11	4.27216	0.180328	1	2	915.968	1830.93	3.17732	8172	72.874	6.95312e+06	23/32	201103025__UG#02_45%_DDDT-MSA.RAW
	DIPAVNGAIEGDQIVYr	R17(Deamidated)	49.5409	1340.95	3.50462		2	2	915.968	1830.93	3.17732	8172	72.874	6.95312e+06	22/32	201103025__UG#02_45%_DDDT-MSA.RAW
	LNFKPEDTVTVGEELAQVEPGEAPAEGSGESKPEPTEQAEPSQGVAAR		16.2194	364.701	3.79259	1	1	5	993.282	4962.38	0.543776	8174	72.8884	279461	46/376	201103025__UG#02_45%_DDDT-MSA.RAW
	DYTDISVAVATPK		53.8158	1003.5	2.50602	1	1	2	690.356	1379.71	-0.156248	8175	72.8964	776625	18/24	201103025__UG#02_45%_DDDT-MSA.RAW
	STSIEVPPMAESLTEGSLK		28.849	162.189	2.58432	1	1	2	988.499	1975.99	0.409214	8177	72.9105	799808	14/36	201103025__UG#02_45%_DDDT-MSA.RAW
	AQEPPVASNSFTPFPR		29.5609	536.265	3.76143	1	1	2	872.937	1744.87	0.706901	8185	73.0015	3.22232e+06	19/30	201103025__UG#02_45%_DDDT-MSA.RAW
	LKESQNTAASLTTFNEVDMSALmEMR	M23(Oxidation)	70.3085	1368.98	4.60139	0.00434783	1	3	978.462	2933.37	0.782629	8187	73.0146	453458	31/100	201103025__UG#02_45%_DDDT-MSA.RAW
	LKESQNTAASLTTFNEVDMSALMEmR	M25(Oxidation)	59.532	1279.66	4.58148		2	3	978.462	2933.37	0.782629	8187	73.0146	453458	30/100	201103025__UG#02_45%_DDDT-MSA.RAW
	LKESQNTAASLTTFNEVDmSALMEMR	M19(Oxidation)	31.0209	816.029	3.88089		3	3	978.462	2933.37	0.782629	8187	73.0146	453458	27/100	201103025__UG#02_45%_DDDT-MSA.RAW
	ESQNTAASLTTFNEVDMSALmEmR	M21(Oxidation), M23(Oxidation)	32.2627	485.999	3.49033	0.0286533	1	2	1354.6	2708.19	0.327642	8188	73.0221	530748	16/46	201103025__UG#02_45%_DDDT-MSA.RAW
	ESQNTAASLTTFNEVDmSALmEMR	M17(Oxidation), M21(Oxidation)	61.6852	549.461	3.39103		2	2	1354.6	2708.19	0.327642	8188	73.0221	530748	17/46	201103025__UG#02_45%_DDDT-MSA.RAW
	ESQNTAASLTTFNEVDmSALMEmR	M17(Oxidation), M23(Oxidation)	61.6852	549.461	3.38521		3	2	1354.6	2708.19	0.327642	8188	73.0221	530748	17/46	201103025__UG#02_45%_DDDT-MSA.RAW
	ESQNTAASLTTFNEVDmSALmEMR	M17(Oxidation), M21(Oxidation)	67.5793	725.475	4.53956	0.0198238	1	3	903.4	2708.19	0.480437	8194	73.065	507446	27/92	201103025__UG#02_45%_DDDT-MSA.RAW
	ESQNTAASLTTFNEVDmSALMEmR	M17(Oxidation), M23(Oxidation)	79.3412	651.478	4.44983		2	3	903.4	2708.19	0.480437	8194	73.065	507446	26/92	201103025__UG#02_45%_DDDT-MSA.RAW
	ESQNTAASLTTFNEVDMSALmEmR	M21(Oxidation), M23(Oxidation)	118.952	651.956	4.27095		3	3	903.4	2708.19	0.480437	8194	73.065	507446	26/92	201103025__UG#02_45%_DDDT-MSA.RAW
	FGFmGLFSK	M4(Oxidation)	29.3706	1378.76	2.87061	1	1	2	525.26	1049.51	0.0900808	8201	73.1161	7204339	15/16	201103025__UG#02_45%_DDDT-MSA.RAW
	DIPAVNGAIEGDqIVYR	Q13(Deamidated)	52.8704	1619.87	4.16305	0.117788	1	2	915.968	1830.93	3.04398	8202	73.1217	6.65447e+06	27/32	201103025__UG#02_45%_DDDT-MSA.RAW
	DIPAVNGAIEGDQIVYr	R17(Deamidated)	41.707	1619.87	3.66734		2	2	915.968	1830.93	3.04398	8202	73.1217	6.65447e+06	27/32	201103025__UG#02_45%_DDDT-MSA.RAW
	LNFKPEDTVTVGEELAQVEPGEAPAEGSGESKPEPTEQAEPSQGVAAR		77.4609	557.644	4.58227	1	1	4	1241.35	4962.38	0.890873	8203	73.1281	1.26699e+06	47/282	201103025__UG#02_45%_DDDT-MSA.RAW
	AQEPPVASNSFTPFPR		75.0065	780.439	3.41599	1	1	2	872.937	1744.87	0.217183	8204	73.135	3.24145e+06	22/30	201103025__UG#02_45%_DDDT-MSA.RAW
	DIPAVNGAIEGDqIVYR	Q13(Deamidated)	74.5216	1175.46	4.24277	0.150943	1	2	915.968	1830.93	3.04398	8208	73.1619	6.65447e+06	24/32	201103025__UG#02_45%_DDDT-MSA.RAW
	DIPAVNGAIEGDQIVYr	R17(Deamidated)	61.5371	819.462	3.60384		2	2	915.968	1830.93	3.04398	8208	73.1619	6.65447e+06	21/32	201103025__UG#02_45%_DDDT-MSA.RAW
	DYTDISVAVATPK		61.1515	644.585	2.78487	1	1	2	690.356	1379.71	0.109179	8212	73.1908	661156	16/24	201103025__UG#02_45%_DDDT-MSA.RAW
	STSIEVPPMAESLTEGSLK		31.0076	156.06	2.12921	1	1	2	988.498	1975.99	0.10033	8214	73.2049	625686	14/36	201103025__UG#02_45%_DDDT-MSA.RAW
	AQEPPVASNSFTPFPR		39.7383	511.37	3.479	1	1	2	872.937	1744.87	0.357102	8220	73.2481	2.99174e+06	19/30	201103025__UG#02_45%_DDDT-MSA.RAW
	LKESQNTAASLTTFNEVDMSALMEmR	M25(Oxidation)	53.6003	1165.31	5.74848	0.0191304	1	3	978.462	2933.37	0.345679	8224	73.2756	386850	30/100	201103025__UG#02_45%_DDDT-MSA.RAW
	LKESQNTAASLTTFNEVDMSALmEMR	M23(Oxidation)	53.6003	1106.25	5.64126		2	3	978.462	2933.37	0.345679	8224	73.2756	386850	30/100	201103025__UG#02_45%_DDDT-MSA.RAW
	LKESQNTAASLTTFNEVDmSALMEMR	M19(Oxidation)	26.6129	580.82	4.39571		3	3	978.462	2933.37	0.345679	8224	73.2756	386850	25/100	201103025__UG#02_45%_DDDT-MSA.RAW
	ESQNTAASLTTFNEVDMSALmEmR	M21(Oxidation), M23(Oxidation)	31.2292	616.097	3.75913	0.00797872	1	2	1354.6	2708.19	0.327642	8225	73.2832	464663	18/46	201103025__UG#02_45%_DDDT-MSA.RAW
	ESQNTAASLTTFNEVDmSALMEmR	M17(Oxidation), M23(Oxidation)	73.1051	794.697	3.73463		2	2	1354.6	2708.19	0.327642	8225	73.2832	464663	20/46	201103025__UG#02_45%_DDDT-MSA.RAW
	ESQNTAASLTTFNEVDmSALmEMR	M17(Oxidation), M21(Oxidation)	61.6015	738.968	3.71591		3	2	1354.6	2708.19	0.327642	8225	73.2832	464663	19/46	201103025__UG#02_45%_DDDT-MSA.RAW
	ESQNTAASLTTFNEVDmSALmEMR	M17(Oxidation), M21(Oxidation)	34.0361	380.214	4.24422	0.0377358	1	3	903.4	2708.19	0.277602	8234	73.3804	383083	20/92	201103025__UG#02_45%_DDDT-MSA.RAW
	ESQNTAASLTTFNEVDmSALMEmR	M17(Oxidation), M23(Oxidation)	34.0361	385.633	4.08306		2	3	903.4	2708.19	0.277602	8234	73.3804	383083	20/92	201103025__UG#02_45%_DDDT-MSA.RAW
	ESQNTAASLTTFNEVDMSALmEmR	M21(Oxidation), M23(Oxidation)	34.0361	405.461	3.82838		3	3	903.4	2708.19	0.277602	8234	73.3804	383083	21/92	201103025__UG#02_45%_DDDT-MSA.RAW
	FGFmGLFSK	M4(Oxidation)	32.4676	1237.54	3.07564	1	1	2	525.26	1049.51	0.206392	8237	73.4031	6851768	14/16	201103025__UG#02_45%_DDDT-MSA.RAW
	DIPAVNGAIEGDqIVYR	Q13(Deamidated)	46.8713	1299.72	3.73939	0.144385	1	2	915.968	1830.93	3.04398	8238	73.4088	5.90038e+06	25/32	201103025__UG#02_45%_DDDT-MSA.RAW
	DIPAVNGAIEGDQIVYr	R17(Deamidated)	36.2921	1299.72	3.19796		2	2	915.968	1830.93	3.04398	8238	73.4088	5.90038e+06	25/32	201103025__UG#02_45%_DDDT-MSA.RAW
	LNFKPEDTVTVGEELAQVEPGEAPAEGSGESKPEPTEQAEPSQGVAAR		43.0707	708.549	5.54768	1	1	4	1241.35	4962.38	0.69408	8239	73.4152	1.07686e+06	53/282	201103025__UG#02_45%_DDDT-MSA.RAW
	AQEPPVASNSFTPFPR		107.48	730.571	3.57673	1	1	2	872.937	1744.87	0.217183	8240	73.422	2.95344e+06	21/30	201103025__UG#02_45%_DDDT-MSA.RAW
	DIPAVNGAIEGDqIVYR	Q13(Deamidated)	105.681	1319.98	4.34115	0.14977	1	2	915.968	1830.93	3.04398	8244	73.4496	5.90038e+06	22/32	201103025__UG#02_45%_DDDT-MSA.RAW
	DIPAVNGAIEGDQIVYr	R17(Deamidated)	50.2578	1176.88	3.69351		2	2	915.968	1830.93	3.04398	8244	73.4496	5.90038e+06	21/32	201103025__UG#02_45%_DDDT-MSA.RAW
	DYTDISVAVATPK		53.3079	994.627	2.4576	1	1	2	690.356	1379.71	0.0207032	8247	73.4721	706173	18/24	201103025__UG#02_45%_DDDT-MSA.RAW
	AQEPPVASNSFTPFPR		43.7159	740.003	3.57059	1	1	2	872.937	1744.87	0.217183	8259	73.5905	2.69459e+06	21/30	201103025__UG#02_45%_DDDT-MSA.RAW
	LKESQNTAASLTTFNEVDMSALmEMR	M23(Oxidation)	69.3398	1069.51	4.97298	0.00603622	1	3	978.462	2933.37	0.408101	8261	73.6037	397494	27/100	201103025__UG#02_45%_DDDT-MSA.RAW
	LKESQNTAASLTTFNEVDMSALMEmR	M25(Oxidation)	69.3398	979.05	4.94432		2	3	978.462	2933.37	0.408101	8261	73.6037	397494	26/100	201103025__UG#02_45%_DDDT-MSA.RAW
	LKESQNTAASLTTFNEVDmSALMEMR	M19(Oxidation)	29.3358	506.931	3.86527		3	3	978.462	2933.37	0.408101	8261	73.6037	397494	21/100	201103025__UG#02_45%_DDDT-MSA.RAW
	ESQNTAASLTTFNEVDmSALmEMR	M17(Oxidation), M21(Oxidation)	19.8115	459.667	4.15032	0.053012	1	3	903.4	2708.18	-0.195681	8268	73.6549	316903	24/92	201103025__UG#02_45%_DDDT-MSA.RAW
	ESQNTAASLTTFNEVDMSALmEmR	M21(Oxidation), M23(Oxidation)	19.8115	476.087	3.93181		2	3	903.4	2708.18	-0.195681	8268	73.6549	316903	25/92	201103025__UG#02_45%_DDDT-MSA.RAW
	ESQNTAASLTTFNEVDmSALMEmR	M17(Oxidation), M23(Oxidation)	28.7612	468.612	3.80909		3	3	903.4	2708.18	-0.195681	8268	73.6549	316903	24/92	201103025__UG#02_45%_DDDT-MSA.RAW
	FGFmGLFSK	M4(Oxidation)	43.2387	1056.43	2.87356	1	1	2	525.26	1049.51	0.0900808	8273	73.692	6.35198e+06	13/16	201103025__UG#02_45%_DDDT-MSA.RAW
	DIPAVNGAIEGDqIVYR	Q13(Deamidated)	46.7487	1492.8	3.94037	0.167513	1	2	915.968	1830.93	3.04398	8274	73.6976	5538175	27/32	201103025__UG#02_45%_DDDT-MSA.RAW
	DIPAVNGAIEGDQIVYr	R17(Deamidated)	46.7487	1492.8	3.28017		2	2	915.968	1830.93	3.04398	8274	73.6976	5538175	27/32	201103025__UG#02_45%_DDDT-MSA.RAW
	LNFKPEDTVTVGEELAQVEPGEAPAEGSGESKPEPTEQAEPSQGVAAR		113.811	758.235	5.22101	1	1	4	1241.35	4962.38	0.69408	8275	73.704	1.03464e+06	53/282	201103025__UG#02_45%_DDDT-MSA.RAW
	AQEPPVASNSFTPFPR		80.5969	837.211	3.63287	1	1	2	872.937	1744.87	0.217183	8276	73.7108	2.81672e+06	22/30	201103025__UG#02_45%_DDDT-MSA.RAW
	DIPAVNGAIEGDqIVYR	Q13(Deamidated)	86.4937	1352.16	3.92374	0.112245	1	2	915.968	1830.93	3.04398	8280	73.7372	5538175	22/32	201103025__UG#02_45%_DDDT-MSA.RAW
	DIPAVNGAIEGDQIVYr	R17(Deamidated)	86.4937	1184.81	3.4751		2	2	915.968	1830.93	3.04398	8280	73.7372	5538175	21/32	201103025__UG#02_45%_DDDT-MSA.RAW
	DYTDISVAVATPK		46.698	647.908	2.9141	1	1	2	690.356	1379.71	0.197654	8283	73.7599	716010	17/24	201103025__UG#02_45%_DDDT-MSA.RAW
	AQEPPVASNSFTPFPR		85.1013	731.433	3.55804	1	1	2	872.936	1744.87	-0.062656	8294	73.8663	2.69299e+06	20/30	201103025__UG#02_45%_DDDT-MSA.RAW
	LKESQNTAASLTTFNEVDMSALMEmR	M25(Oxidation)	38.7023	1205.88	4.74885	0.0105263	1	3	978.461	2933.37	0.158415	8297	73.8876	279455	29/100	201103025__UG#02_45%_DDDT-MSA.RAW
	LKESQNTAASLTTFNEVDMSALmEMR	M23(Oxidation)	48.0852	1301.47	4.70003		2	3	978.461	2933.37	0.158415	8297	73.8876	279455	30/100	201103025__UG#02_45%_DDDT-MSA.RAW
	LKESQNTAASLTTFNEVDmSALMEMR	M19(Oxidation)	29.9546	695.642	3.60293		3	3	978.461	2933.37	0.158415	8297	73.8876	279455	25/100	201103025__UG#02_45%_DDDT-MSA.RAW
	ESQNTAASLTTFNEVDMSALmEmR	M21(Oxidation), M23(Oxidation)	34.8723	547.485	3.49514	0.0657143	1	3	903.4	2708.19	0.142378	8303	73.9303	350991	26/92	201103025__UG#02_45%_DDDT-MSA.RAW
	ESQNTAASLTTFNEVDmSALmEMR	M17(Oxidation), M21(Oxidation)	34.8723	496.885	3.26634		2	3	903.4	2708.19	0.142378	8303	73.9303	350991	25/92	201103025__UG#02_45%_DDDT-MSA.RAW
	ESQNTAASLTTFNEVDmSALMEmR	M17(Oxidation), M23(Oxidation)	44.3816	518.208	3.14185		3	3	903.4	2708.19	0.142378	8303	73.9303	350991	25/92	201103025__UG#02_45%_DDDT-MSA.RAW
	FGFmGLFSK	M4(Oxidation)	26.2223	1068.45	2.7951	1	1	2	525.26	1049.51	0.206392	8309	74.0072	6656277	13/16	201103025__UG#02_45%_DDDT-MSA.RAW
	DIPAVNGAIEGDqIVYR	Q13(Deamidated)	62.291	1346.51	4.087	0.119804	1	2	915.968	1830.93	3.31066	8310	74.0128	5.49708e+06	26/32	201103025__UG#02_45%_DDDT-MSA.RAW
	DIPAVNGAIEGDQIVYr	R17(Deamidated)	50.3055	1346.51	3.5997		2	2	915.968	1830.93	3.31066	8310	74.0128	5.49708e+06	26/32	201103025__UG#02_45%_DDDT-MSA.RAW
	LNFKPEDTVTVGEELAQVEPGEAPAEGSGESKPEPTEQAEPSQGVAAR		129.656	692.844	5.18297	1	1	4	1241.35	4962.38	1.08767	8311	74.0193	1.28661e+06	52/282	201103025__UG#02_45%_DDDT-MSA.RAW
	AQEPPVASNSFTPFPR		85.4954	755.971	3.98826	1	1	2	872.937	1744.87	0.287143	8312	74.0262	2.79539e+06	21/30	201103025__UG#02_45%_DDDT-MSA.RAW
	DIPAVNGAIEGDqIVYR	Q13(Deamidated)	110.245	1509.68	4.28518	0.144522	1	2	915.968	1830.93	3.31066	8316	74.0544	5.49708e+06	23/32	201103025__UG#02_45%_DDDT-MSA.RAW
	DIPAVNGAIEGDQIVYr	R17(Deamidated)	53.4437	1509.68	3.66809		2	2	915.968	1830.93	3.31066	8316	74.0544	5.49708e+06	23/32	201103025__UG#02_45%_DDDT-MSA.RAW
	LNFKPEDTVTVGEELAQVEPGEAPAEGSGESKPEPTEQAEPSQGVAAR		10.1324	518.832	4.06254	1	1	5	993.281	4962.38	0.236286	8318	74.0692	238293	48/376	201103025__UG#02_45%_DDDT-MSA.RAW
	DYTDISVAVATPK		43.5113	870.238	2.25397	1	1	2	690.356	1379.71	0.109179	8319	74.0772	692601	18/24	201103025__UG#02_45%_DDDT-MSA.RAW
	FGFMGLFSK		43.1276	1190.12	2.6987	1	1	2	517.263	1033.52	0.486402	8327	74.1629	1.54261e+06	15/16	201103025__UG#02_45%_DDDT-MSA.RAW
	AQEPPVASNSFTPFPR		93.44	610.832	3.99631	1	1	2	872.937	1744.87	0.357102	8332	74.1953	2763351	20/30	201103025__UG#02_45%_DDDT-MSA.RAW
	FGFMGLFSK		68.151	642.052	2.11151	1	1	1	1033.52	1033.52	0.440356	8339	74.2452	544490	11/16	201103025__UG#02_45%_DDDT-MSA.RAW
	FGFmGLFSK	M4(Oxidation)	32.3438	979.12	2.76215	1	1	2	525.26	1049.51	0.206392	8345	74.3215	5.7523e+06	13/16	201103025__UG#02_45%_DDDT-MSA.RAW
	DIPAVNGAIEGDqIVYR	Q13(Deamidated)	48.2209	1232.4	3.68301	0.111413	1	2	915.968	1830.93	3.31066	8346	74.3271	5363067	25/32	201103025__UG#02_45%_DDDT-MSA.RAW
	DIPAVNGAIEGDQIVYr	R17(Deamidated)	59.9808	1232.4	3.26861		2	2	915.968	1830.93	3.31066	8346	74.3271	5363067	25/32	201103025__UG#02_45%_DDDT-MSA.RAW
	LNFKPEDTVTVGEELAQVEPGEAPAEGSGESKPEPTEQAEPSQGVAAR		77.9741	635.144	4.61022	1	1	4	1241.35	4962.38	0.989269	8347	74.3336	1.20527e+06	47/282	201103025__UG#02_45%_DDDT-MSA.RAW
	AQEPPVASNSFTPFPR		75.9063	830.526	3.58674	1	1	2	872.937	1744.87	0.217183	8348	74.3405	2.63921e+06	22/30	201103025__UG#02_45%_DDDT-MSA.RAW
	DIPAVNGAIEGDqIVYR	Q13(Deamidated)	82.8098	1242.68	4.21063	0.182898	1	2	915.968	1830.93	3.31066	8352	74.3679	5363067	21/32	201103025__UG#02_45%_DDDT-MSA.RAW
	DIPAVNGAIEGDQIVYr	R17(Deamidated)	82.8098	1057.24	3.43837		2	2	915.968	1830.93	3.31066	8352	74.3679	5363067	20/32	201103025__UG#02_45%_DDDT-MSA.RAW
	FGFMGLFSK		33.3359	1124.72	2.71613	1	1	2	517.263	1033.52	0.958847	8354	74.3825	19038214	15/16	201103025__UG#02_45%_DDDT-MSA.RAW
	FGFMGLFSK		1.19952	435.985	1.82142	1	1	1	1033.52	1033.52	0.322245	8357	74.4026	3.05076e+06	10/16	201103025__UG#02_45%_DDDT-MSA.RAW
	DYTDISVAVATPK		35.9376	560.423	2.38376	1	1	2	690.356	1379.71	-0.244724	8358	74.4092	592561	16/24	201103025__UG#02_45%_DDDT-MSA.RAW
	LKESQNTAASLTTFNEVDMSALMEmR	M25(Oxidation)	50.1867	976.609	4.83248	0.00207039	1	3	978.462	2933.37	0.408101	8361	74.4301	299910	28/100	201103025__UG#02_45%_DDDT-MSA.RAW
	LKESQNTAASLTTFNEVDMSALmEMR	M23(Oxidation)	60.3978	983.826	4.82127		2	3	978.462	2933.37	0.408101	8361	74.4301	299910	28/100	201103025__UG#02_45%_DDDT-MSA.RAW
	LKESQNTAASLTTFNEVDmSALMEMR	M19(Oxidation)	31.6671	553.603	3.84186		3	3	978.462	2933.37	0.408101	8361	74.4301	299910	24/100	201103025__UG#02_45%_DDDT-MSA.RAW
	FGFMGLFSK		44.0568	1127.22	2.54414	1	1	2	517.263	1033.52	1.07696	8363	74.4453	25619522	15/16	201103025__UG#02_45%_DDDT-MSA.RAW
	AQEPPVASNSFTPFPR		71.6721	694.424	3.72059	1	1	2	872.936	1744.87	0.0772635	8368	74.4774	2.58425e+06	21/30	201103025__UG#02_45%_DDDT-MSA.RAW
	FGFMGLFSK		77.8511	618.956	1.73956	1	1	1	1033.52	1033.52	0.676579	8372	74.5069	4426966	11/16	201103025__UG#02_45%_DDDT-MSA.RAW
	ESQNTAASLTTFNEVDMSALmEmR	M21(Oxidation), M23(Oxidation)	42.9113	711.285	3.70845	0.0754717	1	3	903.399	2708.18	-0.871801	8386	74.6661	305815	27/92	201103025__UG#02_45%_DDDT-MSA.RAW
	ESQNTAASLTTFNEVDmSALmEMR	M17(Oxidation), M21(Oxidation)	24.2562	516.127	3.42924		2	3	903.399	2708.18	-0.871801	8386	74.6661	305815	24/92	201103025__UG#02_45%_DDDT-MSA.RAW
	ESQNTAASLTTFNEVDmSALMEmR	M17(Oxidation), M23(Oxidation)	33.2209	585.909	3.28724		3	3	903.399	2708.18	-0.871801	8386	74.6661	305815	25/92	201103025__UG#02_45%_DDDT-MSA.RAW
	FGFmGLFSK	M4(Oxidation)	44.0861	869.28	2.96418	1	1	2	525.26	1049.51	0.322704	8390	74.6962	5338154	12/16	201103025__UG#02_45%_DDDT-MSA.RAW
	DIPAVNGAIEGDqIVYR	Q13(Deamidated)	46.485	1527.09	3.59027	0.0891365	1	2	915.968	1830.93	2.57728	8391	74.7018	4.80891e+06	27/32	201103025__UG#02_45%_DDDT-MSA.RAW
	DIPAVNGAIEGDQIVYr	R17(Deamidated)	46.485	1378.14	3.2743		2	2	915.968	1830.93	2.57728	8391	74.7018	4.80891e+06	26/32	201103025__UG#02_45%_DDDT-MSA.RAW
	LNFKPEDTVTVGEELAQVEPGEAPAEGSGESKPEPTEQAEPSQGVAAR		117.543	709.422	4.89103	1	1	4	1241.35	4962.38	0.792477	8392	74.7083	996178	51/282	201103025__UG#02_45%_DDDT-MSA.RAW
	AQEPPVASNSFTPFPR		73.5071	742.391	3.44856	1	1	2	872.937	1744.87	0.217183	8393	74.715	2.78891e+06	21/30	201103025__UG#02_45%_DDDT-MSA.RAW
	FGFMGLFSK		31.7442	941.727	2.77567	1	1	2	517.263	1033.52	1.43129	8394	74.7216	40616952	13/16	201103025__UG#02_45%_DDDT-MSA.RAW
	FGFMGLFSK		3.37987	589.315	2.14465	1	1	1	1033.52	1033.52	0.440356	8395	74.7271	8365756	11/16	201103025__UG#02_45%_DDDT-MSA.RAW
	FGFMGLFSK		50.9113	879.676	2.5359	1	1	2	517.263	1033.52	1.07696	8399	74.754	41244180	13/16	201103025__UG#02_45%_DDDT-MSA.RAW
	LNFKPEDTVTVGEELAQVEPGEAPAEGSGESKPEPTEQAEPSQGVAAR		1	285.833	3.77953	1	1	5	993.282	4962.38	0.42078	8400	74.7595	218865	43/376	201103025__UG#02_45%_DDDT-MSA.RAW
	DIPAVNGAIEGDqIVYR	Q13(Deamidated)	82.8416	1201.86	4.5454	0.184615	1	2	915.967	1830.93	2.11058	8402	74.775	4.90986e+06	25/32	201103025__UG#02_45%_DDDT-MSA.RAW
	DIPAVNGAIEGDQIVYr	R17(Deamidated)	56.434	943.669	3.7069		2	2	915.967	1830.93	2.11058	8402	74.775	4.90986e+06	23/32	201103025__UG#02_45%_DDDT-MSA.RAW
	FGFMGLFSK		61.5031	639.25	1.97382	1	1	1	1033.52	1033.52	0.322245	8408	74.8163	6992016	11/16	201103025__UG#02_45%_DDDT-MSA.RAW
	AQEPPVASNSFTPFPR		64.2239	521.201	3.56543	1	1	2	872.936	1744.87	0.0772635	8412	74.8415	2.6667e+06	18/30	201103025__UG#02_45%_DDDT-MSA.RAW
	DYTDISVAVATPK		53.7678	666.945	2.50198	1	1	2	690.356	1379.71	-0.244724	8415	74.8616	542033	17/24	201103025__UG#02_45%_DDDT-MSA.RAW
	FGFmGLFSK	M4(Oxidation)	35.456	973.609	2.96926	1	1	2	525.26	1049.51	0.322704	8426	74.9684	6.07273e+06	13/16	201103025__UG#02_45%_DDDT-MSA.RAW
	DIPAVNGAIEGDqIVYR	Q13(Deamidated)	53.3781	1298.08	3.78602	0.0949868	1	2	915.968	1830.93	2.51061	8427	74.9741	4.79259e+06	25/32	201103025__UG#02_45%_DDDT-MSA.RAW
	DIPAVNGAIEGDQIVYr	R17(Deamidated)	42.1606	1298.08	3.43063		2	2	915.968	1830.93	2.51061	8427	74.9741	4.79259e+06	25/32	201103025__UG#02_45%_DDDT-MSA.RAW
	LNFKPEDTVTVGEELAQVEPGEAPAEGSGESKPEPTEQAEPSQGVAAR		115.105	688.373	5.46668	1	1	4	1241.35	4962.38	0.792477	8428	74.9806	921311	52/282	201103025__UG#02_45%_DDDT-MSA.RAW
	AQEPPVASNSFTPFPR		106.832	692.286	3.63848	1	1	2	872.936	1744.87	0.147223	8429	74.9873	2870697	20/30	201103025__UG#02_45%_DDDT-MSA.RAW
	FGFMGLFSK		18.2393	1222.42	3.05877	1	1	2	517.263	1033.52	1.43129	8430	74.9939	38603032	15/16	201103025__UG#02_45%_DDDT-MSA.RAW
	FGFMGLFSK		2.36685	376.489	1.84318	1	1	1	1033.52	1033.52	0.440356	8432	75.005	7506274	9/16	201103025__UG#02_45%_DDDT-MSA.RAW
	FGFMGLFSK		43.0239	934.453	2.71029	1	1	2	517.263	1033.52	1.31318	8435	75.0269	27482104	13/16	201103025__UG#02_45%_DDDT-MSA.RAW
	NAESLSVLDIENEIVR		52.6221	1309.25	2.91489	1	1	2	900.971	1800.93	0.48235	8436	75.0323	2.40554e+06	20/30	201103025__UG#02_45%_DDDT-MSA.RAW
	LNFKPEDTVTVGEELAQVEPGEAPAEGSGESKPEPTEQAEPSQGVAAR		8.54916	352.736	4.03116	1	1	5	993.282	4962.38	0.42078	8438	75.0473	308663	45/376	201103025__UG#02_45%_DDDT-MSA.RAW
	DIPAVNGAIEGDqIVYR	Q13(Deamidated)	102.308	836.903	4.17052	0.158273	1	2	915.968	1830.93	2.77729	8439	75.0553	4.11605e+06	22/32	201103025__UG#02_45%_DDDT-MSA.RAW
	DIPAVNGAIEGDQIVYr	R17(Deamidated)	86.6298	715.318	3.51266		2	2	915.968	1830.93	2.77729	8439	75.0553	4.11605e+06	21/32	201103025__UG#02_45%_DDDT-MSA.RAW
	FGFMGLFSK		66.1249	657.837	1.85371	1	1	1	1033.52	1033.52	0.440356	8444	75.0896	5.73911e+06	11/16	201103025__UG#02_45%_DDDT-MSA.RAW
	NAESLSVLDIENEIVR		42.7511	1601.84	4.02298	1	1	2	900.971	1800.93	0.617914	8446	75.1019	4.85077e+06	21/30	201103025__UG#02_45%_DDDT-MSA.RAW
	AQEPPVASNSFTPFPR		48.918	605.702	3.31528	1	1	2	872.937	1744.87	0.217183	8448	75.115	2545253	20/30	201103025__UG#02_45%_DDDT-MSA.RAW
	DYTDISVAVATPK		51.3525	723.271	2.62984	1	1	2	690.356	1379.71	-0.0677724	8451	75.1357	525770	17/24	201103025__UG#02_45%_DDDT-MSA.RAW
	FGFMGLFSK		47.1441	1053.13	2.55859	1	1	2	517.263	1033.52	0.840736	8471	75.372	22443524	14/16	201103025__UG#02_45%_DDDT-MSA.RAW
	NAESLSVLDIENEIVR		100.726	1999.7	3.41078	1	1	2	900.971	1800.94	0.88904	8472	75.3775	13758350	22/30	201103025__UG#02_45%_DDDT-MSA.RAW
	FGFmGLFSK	M4(Oxidation)	28.2566	1273.44	3.2474	1	1	2	525.26	1049.51	0.206392	8473	75.3839	4835557	14/16	201103025__UG#02_45%_DDDT-MSA.RAW
	FGFMGLFSK		74.5147	642.647	1.96852	1	1	1	1033.52	1033.52	0.440356	8474	75.3896	4681620	11/16	201103025__UG#02_45%_DDDT-MSA.RAW
	DIPAVNGAIEGDqIVYR	Q13(Deamidated)	49.7719	1312.27	3.75127	0.122667	1	2	915.968	1830.93	2.51061	8475	75.3956	4.02473e+06	25/32	201103025__UG#02_45%_DDDT-MSA.RAW
	DIPAVNGAIEGDQIVYr	R17(Deamidated)	49.7719	1312.27	3.29492		2	2	915.968	1830.93	2.51061	8475	75.3956	4.02473e+06	25/32	201103025__UG#02_45%_DDDT-MSA.RAW
	LNFKPEDTVTVGEELAQVEPGEAPAEGSGESKPEPTEQAEPSQGVAAR		136.736	690.548	4.88592	1	1	4	1241.35	4962.38	0.497287	8476	75.4021	891298	52/282	201103025__UG#02_45%_DDDT-MSA.RAW
	NAESLSVLDIENEIVR		44.8688	1795.53	3.91999	1	1	2	900.971	1800.94	0.88904	8477	75.4093	13758350	22/30	201103025__UG#02_45%_DDDT-MSA.RAW
	AQEPPVASNSFTPFPR		79.6559	744.652	3.93134	1	1	2	872.937	1744.87	0.427062	8478	75.4161	2.27297e+06	21/30	201103025__UG#02_45%_DDDT-MSA.RAW
	FGFMGLFSK		35.1992	1037.81	2.95091	1	1	2	517.263	1033.52	1.43129	8481	75.4358	21211650	14/16	201103025__UG#02_45%_DDDT-MSA.RAW
	FGFMGLFSK		4.36613	572.869	2.05225	1	1	1	1033.52	1033.52	0.79469	8485	75.4635	4.12228e+06	11/16	201103025__UG#02_45%_DDDT-MSA.RAW
	DIPAVNGAIEGDqIVYR	Q13(Deamidated)	78.9021	847.384	4.26269	0.190141	1	2	915.968	1830.93	2.57728	8491	75.5393	4.34778e+06	22/32	201103025__UG#02_45%_DDDT-MSA.RAW
	DIPAVNGAIEGDQIVYr	R17(Deamidated)	65.4779	681.961	3.44581		2	2	915.968	1830.93	2.57728	8491	75.5393	4.34778e+06	20/32	201103025__UG#02_45%_DDDT-MSA.RAW
	ESQNTAASLTTFNEVDMSALmEMR	M21(Oxidation)	81.9521	1473.14	4.57082	0.0437637	1	2	1346.6	2692.19	-0.289622	8493	75.5525	513799	24/46	201103025__UG#02_45%_DDDT-MSA.RAW
	ESQNTAASLTTFNEVDMSALMEmR	M23(Oxidation)	70.0255	1377.72	4.37187		2	2	1346.6	2692.19	-0.289622	8493	75.5525	513799	23/46	201103025__UG#02_45%_DDDT-MSA.RAW
	ESQNTAASLTTFNEVDmSALMEMR	M17(Oxidation)	70.0255	908.339	3.96121		3	2	1346.6	2692.19	-0.289622	8493	75.5525	513799	20/46	201103025__UG#02_45%_DDDT-MSA.RAW
	DYTDISVAVATPK		41.4978	664.949	2.52172	1	1	2	690.356	1379.71	-0.156248	8503	75.624	530634	17/24	201103025__UG#02_45%_DDDT-MSA.RAW
	FGFMGLFSK		44.141	1144.04	2.912	1	1	2	517.263	1033.52	0.840736	8507	75.6529	19000042	15/16	201103025__UG#02_45%_DDDT-MSA.RAW
	NAESLSVLDIENEIVR		94.7591	1731.75	3.56204	1	1	2	900.971	1800.94	0.956821	8508	75.6584	10692381	22/30	201103025__UG#02_45%_DDDT-MSA.RAW
	FGFmGLFSK	M4(Oxidation)	29.6223	1006.19	2.6898	1	1	2	525.26	1049.51	-0.0262306	8509	75.6648	4477383	13/16	201103025__UG#02_45%_DDDT-MSA.RAW
	DIPAVNGAIEGDqIVYR	Q13(Deamidated)	47.9348	1383.53	3.77262	0.111406	1	2	915.967	1830.93	2.24392	8510	75.6705	3.73705e+06	26/32	201103025__UG#02_45%_DDDT-MSA.RAW
	DIPAVNGAIEGDQIVYr	R17(Deamidated)	59.7192	1383.53	3.35238		2	2	915.967	1830.93	2.24392	8510	75.6705	3.73705e+06	26/32	201103025__UG#02_45%_DDDT-MSA.RAW
	LNFKPEDTVTVGEELAQVEPGEAPAEGSGESKPEPTEQAEPSQGVAAR		139.723	722.582	5.17941	1	1	4	1241.35	4962.38	0.595683	8511	75.677	930562	52/282	201103025__UG#02_45%_DDDT-MSA.RAW
	FGFMGLFSK		90.778	678.516	1.73426	1	1	1	1033.52	1033.52	0.558468	8512	75.6841	3.32892e+06	11/16	201103025__UG#02_45%_DDDT-MSA.RAW
	AQEPPVASNSFTPFPR		91.908	706.644	4.39309	1	1	2	872.937	1744.87	0.357102	8513	75.69	2.36478e+06	21/30	201103025__UG#02_45%_DDDT-MSA.RAW
	NAESLSVLDIENEIVR		49.8223	1618.26	4.43212	1	1	2	900.971	1800.94	0.956821	8514	75.6967	10692381	21/30	201103025__UG#02_45%_DDDT-MSA.RAW
	FGFMGLFSK		33.5061	942.701	2.7209	1	1	2	517.263	1033.52	1.19507	8518	75.7244	18304428	13/16	201103025__UG#02_45%_DDDT-MSA.RAW
	DIPAVNGAIEGDqIVYR	Q13(Deamidated)	76.3046	891.592	3.97127	0.0428212	1	2	915.967	1830.93	2.37727	8528	75.8618	4.05586e+06	22/32	201103025__UG#02_45%_DDDT-MSA.RAW
	DIPAVNGAIEGDQIVYr	R17(Deamidated)	63.1099	761.304	3.79675		2	2	915.967	1830.93	2.37727	8528	75.8618	4.05586e+06	21/32	201103025__UG#02_45%_DDDT-MSA.RAW
	DYTDISVAVATPK		44.2795	745.79	2.66363	1	1	2	690.356	1379.71	0.197654	8538	75.9293	508313	17/24	201103025__UG#02_45%_DDDT-MSA.RAW
	FGFMGLFSK		47.9172	1083.68	2.79857	1	1	2	517.263	1033.52	1.07696	8543	75.9647	16648402	15/16	201103025__UG#02_45%_DDDT-MSA.RAW
	NAESLSVLDIENEIVR		95.7058	1699.18	3.30257	1	1	2	900.971	1800.94	1.0246	8544	75.9702	7.15486e+06	21/30	201103025__UG#02_45%_DDDT-MSA.RAW
	FGFmGLFSK	M4(Oxidation)	27.2263	1040.53	2.66289	1	1	2	525.26	1049.51	0.322704	8545	75.9768	4.03983e+06	13/16	201103025__UG#02_45%_DDDT-MSA.RAW
	DIPAVNGAIEGDqIVYR	Q13(Deamidated)	52.257	1014.24	4.05489	0.091358	1	2	915.968	1830.93	2.91064	8546	75.9826	3.59075e+06	23/32	201103025__UG#02_45%_DDDT-MSA.RAW
	DIPAVNGAIEGDQIVYr	R17(Deamidated)	41.0972	1014.24	3.68424		2	2	915.968	1830.93	2.91064	8546	75.9826	3.59075e+06	23/32	201103025__UG#02_45%_DDDT-MSA.RAW
	LNFKPEDTVTVGEELAQVEPGEAPAEGSGESKPEPTEQAEPSQGVAAR		149.546	866.04	4.5087	1	1	4	1241.35	4962.38	0.989269	8547	75.9891	909498	52/282	201103025__UG#02_45%_DDDT-MSA.RAW
	FGFMGLFSK		87.3095	638.228	1.83059	1	1	1	1033.52	1033.52	1.14902	8548	75.9962	2.46305e+06	11/16	201103025__UG#02_45%_DDDT-MSA.RAW
	AQEPPVASNSFTPFPR		79.2771	825.726	3.50383	1	1	2	872.937	1744.87	0.566981	8549	76.0025	2.10145e+06	22/30	201103025__UG#02_45%_DDDT-MSA.RAW
	NAESLSVLDIENEIVR		61.4534	1493.56	3.46389	1	1	2	900.971	1800.94	1.0246	8550	76.0094	7.15486e+06	21/30	201103025__UG#02_45%_DDDT-MSA.RAW
	FGFMGLFSK		38.5108	918.09	2.56633	1	1	2	517.263	1033.52	0.958847	8554	76.0374	16435222	13/16	201103025__UG#02_45%_DDDT-MSA.RAW
	LNFKPEDTVTVGEELAQVEPGEAPAEGSGESKPEPTEQAEPSQGVAAR		24.6277	369.475	3.46745	1	1	5	993.281	4962.38	0.0517926	8556	76.0507	165824	42/376	201103025__UG#02_45%_DDDT-MSA.RAW
	DIPAVNGAIEGDqIVYR	Q13(Deamidated)	100.293	771.005	4.31233	0.157773	1	2	915.968	1830.93	2.77729	8562	76.0945	3.79906e+06	21/32	201103025__UG#02_45%_DDDT-MSA.RAW
	DIPAVNGAIEGDQIVYr	R17(Deamidated)	57.9648	660.847	3.6273		2	2	915.968	1830.93	2.77729	8562	76.0945	3.79906e+06	20/32	201103025__UG#02_45%_DDDT-MSA.RAW
	ESQNTAASLTTFNEVDMSALmEMR	M21(Oxidation)	93.7326	1631.34	4.95826	0.016129	1	2	1346.6	2692.19	-0.108252	8564	76.108	393409	24/46	201103025__UG#02_45%_DDDT-MSA.RAW
	ESQNTAASLTTFNEVDMSALMEmR	M23(Oxidation)	81.3712	1623.03	4.87784		2	2	1346.6	2692.19	-0.108252	8564	76.108	393409	24/46	201103025__UG#02_45%_DDDT-MSA.RAW
	ESQNTAASLTTFNEVDmSALMEMR	M17(Oxidation)	48.5851	988.406	4.23541		3	2	1346.6	2692.19	-0.108252	8564	76.108	393409	20/46	201103025__UG#02_45%_DDDT-MSA.RAW
	AQEPPVASNSFTPFPR		44.1502	601.714	3.69716	1	1	2	872.937	1744.87	0.357102	8572	76.1663	1.92517e+06	20/30	201103025__UG#02_45%_DDDT-MSA.RAW
	LKESQNTAASLTTFNEVDMSALMEmR	M25(Oxidation)	39.4858	1462.44	5.06209	0.0118577	1	3	978.462	2933.37	0.470522	8575	76.1891	178976	32/100	201103025__UG#02_45%_DDDT-MSA.RAW
	LKESQNTAASLTTFNEVDMSALmEMR	M23(Oxidation)	48.9488	1440.8	4.99952		2	3	978.462	2933.37	0.470522	8575	76.1891	178976	32/100	201103025__UG#02_45%_DDDT-MSA.RAW
	LKESQNTAASLTTFNEVDmSALMEMR	M19(Oxidation)	30.6579	883.541	4.05081		3	3	978.462	2933.37	0.470522	8575	76.1891	178976	28/100	201103025__UG#02_45%_DDDT-MSA.RAW
	FGFMGLFSK		50.4335	886.307	2.88357	1	1	2	517.263	1033.52	1.07696	8579	76.2193	15723723	13/16	201103025__UG#02_45%_DDDT-MSA.RAW
	NAESLSVLDIENEIVR		97.5416	2001.31	3.75323	1	1	2	900.971	1800.94	0.753477	8580	76.2248	5.2203e+06	23/30	201103025__UG#02_45%_DDDT-MSA.RAW
	FGFmGLFSK	M4(Oxidation)	32.2998	1023.81	2.83195	1	1	2	525.26	1049.51	0.206392	8581	76.2314	3695340	13/16	201103025__UG#02_45%_DDDT-MSA.RAW
	DIPAVNGAIEGDqIVYR	Q13(Deamidated)	49.6498	1376.04	4.08619	0.154034	1	2	915.968	1830.93	2.91064	8582	76.2372	3.18557e+06	26/32	201103025__UG#02_45%_DDDT-MSA.RAW
	DIPAVNGAIEGDQIVYr	R17(Deamidated)	49.6498	1376.04	3.46254		2	2	915.968	1830.93	2.91064	8582	76.2372	3.18557e+06	26/32	201103025__UG#02_45%_DDDT-MSA.RAW
	LNFKPEDTVTVGEELAQVEPGEAPAEGSGESKPEPTEQAEPSQGVAAR		88.978	555.185	4.91546	1	1	4	1241.35	4962.38	0.792477	8583	76.2437	837936	47/282	201103025__UG#02_45%_DDDT-MSA.RAW
	FGFMGLFSK		51.2329	553.443	1.78426	1	1	1	1033.52	1033.52	0.79469	8584	76.2507	2.41788e+06	10/16	201103025__UG#02_45%_DDDT-MSA.RAW
	AQEPPVASNSFTPFPR		82.5582	789.642	3.79537	1	1	2	872.937	1744.87	0.427062	8585	76.2567	1.91173e+06	22/30	201103025__UG#02_45%_DDDT-MSA.RAW
	NAESLSVLDIENEIVR		45.6176	1676.34	4.12167	1	1	2	900.971	1800.94	0.753477	8586	76.2637	5.2203e+06	21/30	201103025__UG#02_45%_DDDT-MSA.RAW
	DYTDISVAVATPK		72.7807	1011.75	2.9353	1	1	2	690.356	1379.71	-0.156248	8594	76.3175	455900	18/24	201103025__UG#02_45%_DDDT-MSA.RAW
	FGFMGLFSK		32.3032	1171.28	2.88713	1	1	2	517.263	1033.52	0.958847	8599	76.3532	18475144	15/16	201103025__UG#02_45%_DDDT-MSA.RAW
	LNFKPEDTVTVGEELAQVEPGEAPAEGSGESKPEPTEQAEPSQGVAAR		4.45187	505.721	4.27052	1	1	5	993.281	4962.38	-0.194199	8601	76.3669	232217	43/376	201103025__UG#02_45%_DDDT-MSA.RAW
	DIPAVNGAIEGDqIVYR	Q13(Deamidated)	73.3169	812.187	4.47044	0.187919	1	2	915.968	1830.93	2.44394	8607	76.4108	3.52863e+06	21/32	201103025__UG#02_45%_DDDT-MSA.RAW
	DIPAVNGAIEGDQIVYr	R17(Deamidated)	48.6921	719.945	3.63381		2	2	915.968	1830.93	2.44394	8607	76.4108	3.52863e+06	20/32	201103025__UG#02_45%_DDDT-MSA.RAW
	ESQNTAASLTTFNEVDMSALmEMR	M21(Oxidation)	92.7543	1103.25	4.93481	0.0973631	1	2	1346.6	2692.19	-0.0175675	8609	76.4242	471008	21/46	201103025__UG#02_45%_DDDT-MSA.RAW
	ESQNTAASLTTFNEVDMSALMEmR	M23(Oxidation)	92.7543	1213.7	4.9291	0.0973631	2	2	1346.6	2692.19	-0.0175675	8609	76.4242	471008	22/46	201103025__UG#02_45%_DDDT-MSA.RAW
	ESQNTAASLTTFNEVDmSALMEMR	M17(Oxidation)	37.0195	567.454	4.44783		3	2	1346.6	2692.19	-0.0175675	8609	76.4242	471008	16/46	201103025__UG#02_45%_DDDT-MSA.RAW
	FGFMGLFSK		4.54719	527.754	1.85167	1	1	1	1033.52	1033.52	0.79469	8612	76.446	2417880	10/16	201103025__UG#02_45%_DDDT-MSA.RAW
	AQEPPVASNSFTPFPR		23.3064	447.733	2.96717	1	1	2	872.936	1744.87	0.147223	8616	76.4761	1.87735e+06	18/30	201103025__UG#02_45%_DDDT-MSA.RAW
	FGFMGLFSK		44.2803	850.759	2.77333	1	1	2	517.263	1033.52	0.958847	8624	76.5355	17814948	13/16	201103025__UG#02_45%_DDDT-MSA.RAW
	NAESLSVLDIENEIVR		93.4304	1802.14	3.5705	1	1	2	900.971	1800.94	0.753477	8625	76.5411	5.28321e+06	21/30	201103025__UG#02_45%_DDDT-MSA.RAW
	FGFmGLFSK	M4(Oxidation)	37.7707	1044.04	2.55661	1	1	2	525.26	1049.51	0.206392	8626	76.5477	3.71304e+06	13/16	201103025__UG#02_45%_DDDT-MSA.RAW
	DIPAVNGAIEGDqIVYR	Q13(Deamidated)	57.3108	1475.08	4.05467	0.17037	1	2	915.967	1830.93	2.37727	8627	76.5534	3346697	27/32	201103025__UG#02_45%_DDDT-MSA.RAW
	DIPAVNGAIEGDQIVYr	R17(Deamidated)	57.3108	1475.08	3.35593		2	2	915.967	1830.93	2.37727	8627	76.5534	3346697	27/32	201103025__UG#02_45%_DDDT-MSA.RAW
	LNFKPEDTVTVGEELAQVEPGEAPAEGSGESKPEPTEQAEPSQGVAAR		90.45	585.038	4.26495	1	1	4	1241.35	4962.38	0.39889	8628	76.56	791028	48/282	201103025__UG#02_45%_DDDT-MSA.RAW
	FGFMGLFSK		86.425	530.265	2.05192	1	1	1	1033.52	1033.52	0.676579	8629	76.5671	2694204	10/16	201103025__UG#02_45%_DDDT-MSA.RAW
	AQEPPVASNSFTPFPR		62.9121	640.026	3.81063	1	1	2	872.937	1744.87	0.357102	8630	76.5733	1.98275e+06	20/30	201103025__UG#02_45%_DDDT-MSA.RAW
	NAESLSVLDIENEIVR		51.7749	1680.24	4.35359	1	1	2	900.971	1800.94	0.753477	8631	76.5803	5.28321e+06	21/30	201103025__UG#02_45%_DDDT-MSA.RAW
	DYTDISVAVATPK		29.5249	462.578	2.63416	1	1	2	690.356	1379.71	-0.244724	8639	76.6346	418788	15/24	201103025__UG#02_45%_DDDT-MSA.RAW
	FGFMGLFSK		30.6533	887.092	2.73039	1	1	2	517.263	1033.52	1.07696	8644	76.6979	17326580	13/16	201103025__UG#02_45%_DDDT-MSA.RAW
	LNFKPEDTVTVGEELAQVEPGEAPAEGSGESKPEPTEQAEPSQGVAAR		12.4014	529.274	3.75207	1	1	5	993.281	4962.38	-0.132701	8647	76.7179	158461	48/376	201103025__UG#02_45%_DDDT-MSA.RAW
	FGFMGLFSK		4.50441	378.789	1.88772	1	1	1	1033.52	1033.52	0.79469	8649	76.7325	2543923	9/16	201103025__UG#02_45%_DDDT-MSA.RAW
	DIPAVNGAIEGDqIVYR	Q13(Deamidated)	91.8078	1268.56	4.2502	0.136471	1	2	915.968	1830.93	2.84396	8653	76.761	2.97786e+06	22/32	201103025__UG#02_45%_DDDT-MSA.RAW
	DIPAVNGAIEGDQIVYr	R17(Deamidated)	63.9682	1268.56	3.66881		2	2	915.968	1830.93	2.84396	8653	76.761	2.97786e+06	22/32	201103025__UG#02_45%_DDDT-MSA.RAW
	ESQNTAASLTTFNEVDMSALMEmR	M23(Oxidation)	77.6822	1711.56	4.61288	0.10846	1	2	1346.6	2692.19	0.345171	8656	76.7814	405172	25/46	201103025__UG#02_45%_DDDT-MSA.RAW
	ESQNTAASLTTFNEVDMSALmEMR	M21(Oxidation)	66.1028	1707.27	4.61222	0.10846	2	2	1346.6	2692.19	0.345171	8656	76.7814	405172	25/46	201103025__UG#02_45%_DDDT-MSA.RAW
	ESQNTAASLTTFNEVDmSALMEMR	M17(Oxidation)	35.4981	849.953	4.11297		3	2	1346.6	2692.19	0.345171	8656	76.7814	405172	19/46	201103025__UG#02_45%_DDDT-MSA.RAW
	AQEPPVASNSFTPFPR		53.757	603.551	3.51613	1	1	2	872.937	1744.87	0.287143	8658	76.7969	1.79092e+06	20/30	201103025__UG#02_45%_DDDT-MSA.RAW
	FGFMGLFSK		46.9976	877.77	2.74154	1	1	2	517.263	1033.52	0.840736	8660	76.8116	17631756	13/16	201103025__UG#02_45%_DDDT-MSA.RAW
	NAESLSVLDIENEIVR		84.6161	1993.61	3.63922	1	1	2	900.971	1800.93	0.550132	8661	76.8171	5.40703e+06	23/30	201103025__UG#02_45%_DDDT-MSA.RAW
	DIPAVNGAIEGDqIVYR	Q13(Deamidated)	41.8432	1160.76	4.06203	0.100985	1	2	915.968	1830.93	2.64395	8662	76.8236	3.33393e+06	24/32	201103025__UG#02_45%_DDDT-MSA.RAW
	DIPAVNGAIEGDQIVYr	R17(Deamidated)	41.8432	1160.76	3.65399		2	2	915.968	1830.93	2.64395	8662	76.8236	3.33393e+06	24/32	201103025__UG#02_45%_DDDT-MSA.RAW
	FGFmGLFSK	M4(Oxidation)	32.4058	1092.45	2.9512	1	1	2	525.26	1049.51	0.0900808	8663	76.8303	3.46502e+06	13/16	201103025__UG#02_45%_DDDT-MSA.RAW
	LNFKPEDTVTVGEELAQVEPGEAPAEGSGESKPEPTEQAEPSQGVAAR		103.241	742.163	5.01266	1	1	4	1241.35	4962.38	0.202097	8664	76.836	919572	51/282	201103025__UG#02_45%_DDDT-MSA.RAW
	FGFMGLFSK		85.8678	501.301	2.01002	1	1	1	1033.52	1033.52	0.558468	8665	76.843	2.61444e+06	10/16	201103025__UG#02_45%_DDDT-MSA.RAW
	AQEPPVASNSFTPFPR		78.1023	723.76	3.76887	1	1	2	872.936	1744.87	0.147223	8666	76.8493	1.86812e+06	21/30	201103025__UG#02_45%_DDDT-MSA.RAW
	NAESLSVLDIENEIVR		62.6428	1739.04	4.03654	1	1	2	900.971	1800.93	0.550132	8667	76.856	5.40703e+06	21/30	201103025__UG#02_45%_DDDT-MSA.RAW
	DYTDISVAVATPK		31.0242	476.171	2.4299	1	1	2	690.357	1379.71	0.374606	8676	76.9174	431573	15/24	201103025__UG#02_45%_DDDT-MSA.RAW
	LKESQNTAASLTTFNEVDMSALmEMR	M23(Oxidation)	59.7321	960.307	5.35136	0.0280374	1	3	978.461	2933.37	0.0335714	8685	77.0442	291534	28/100	201103025__UG#02_45%_DDDT-MSA.RAW
	LKESQNTAASLTTFNEVDMSALMEmR	M25(Oxidation)	49.5775	967.35	5.19681		2	3	978.461	2933.37	0.0335714	8685	77.0442	291534	28/100	201103025__UG#02_45%_DDDT-MSA.RAW
	LKESQNTAASLTTFNEVDmSALMEMR	M19(Oxidation)	31.1702	626.872	4.39941		3	3	978.461	2933.37	0.0335714	8685	77.0442	291534	25/100	201103025__UG#02_45%_DDDT-MSA.RAW
	FGFMGLFSK		34.6888	969.737	3.04494	1	1	2	517.263	1033.52	1.19507	8689	77.0732	17136162	13/16	201103025__UG#02_45%_DDDT-MSA.RAW
	LNFKPEDTVTVGEELAQVEPGEAPAEGSGESKPEPTEQAEPSQGVAAR		14.3935	390.937	3.38974	1	1	5	993.281	4962.38	-0.255697	8691	77.0853	204754	45/376	201103025__UG#02_45%_DDDT-MSA.RAW
	DIPAVNGAIEGDqIVYR	Q13(Deamidated)	114.168	890.972	4.09926	0.136585	1	2	915.968	1830.93	2.84396	8694	77.1079	3.21386e+06	22/32	201103025__UG#02_45%_DDDT-MSA.RAW
	DIPAVNGAIEGDQIVYr	R17(Deamidated)	56.2204	686.191	3.53735		2	2	915.968	1830.93	2.84396	8694	77.1079	3.21386e+06	20/32	201103025__UG#02_45%_DDDT-MSA.RAW
	FGFMGLFSK		48.3247	900.093	2.94731	1	1	2	517.263	1033.52	1.07696	8696	77.1225	16945648	13/16	201103025__UG#02_45%_DDDT-MSA.RAW
	NAESLSVLDIENEIVR		92.7256	1844.24	3.68484	1	1	2	900.971	1800.94	0.821258	8697	77.1281	5673446	22/30	201103025__UG#02_45%_DDDT-MSA.RAW
	DIPAVNGAIEGDqIVYR	Q13(Deamidated)	49.7785	1292.7	4.21974	0.0853081	1	2	915.968	1830.93	3.04398	8698	77.1347	3.1802e+06	25/32	201103025__UG#02_45%_DDDT-MSA.RAW
	DIPAVNGAIEGDQIVYr	R17(Deamidated)	49.7785	1292.7	3.86083		2	2	915.968	1830.93	3.04398	8698	77.1347	3.1802e+06	25/32	201103025__UG#02_45%_DDDT-MSA.RAW
	FGFmGLFSK	M4(Oxidation)	35.3004	818.031	2.76679	1	1	2	525.26	1049.51	0.206392	8699	77.1413	3.27592e+06	12/16	201103025__UG#02_45%_DDDT-MSA.RAW
	LNFKPEDTVTVGEELAQVEPGEAPAEGSGESKPEPTEQAEPSQGVAAR		123.389	656.395	5.157	1	1	4	1241.35	4962.38	0.497287	8700	77.1471	812677	49/282	201103025__UG#02_45%_DDDT-MSA.RAW
	FGFMGLFSK		69.2097	661.009	2.0895	1	1	1	1033.52	1033.52	0.676579	8701	77.1542	2.01754e+06	11/16	201103025__UG#02_45%_DDDT-MSA.RAW
	AQEPPVASNSFTPFPR		90.0881	732.749	3.98257	1	1	2	872.937	1744.87	0.217183	8702	77.1601	1.70796e+06	21/30	201103025__UG#02_45%_DDDT-MSA.RAW
	NAESLSVLDIENEIVR		56.0637	1543.22	4.1439	1	1	2	900.971	1800.94	0.821258	8703	77.1669	5673446	20/30	201103025__UG#02_45%_DDDT-MSA.RAW
	DYTDISVAVATPK		51.8342	910.648	2.70521	1	1	2	690.356	1379.71	0.197654	8719	77.2771	385336	17/24	201103025__UG#02_45%_DDDT-MSA.RAW
	ESQNTAASLTTFNEVDMSALmEMR	M21(Oxidation)	102.243	1468.71	4.63867	0.00646552	1	2	1346.6	2692.19	0.70791	8723	77.308	310323	24/46	201103025__UG#02_45%_DDDT-MSA.RAW
	ESQNTAASLTTFNEVDMSALMEmR	M23(Oxidation)	89.2735	1468.71	4.61256		2	2	1346.6	2692.19	0.70791	8723	77.308	310323	24/46	201103025__UG#02_45%_DDDT-MSA.RAW
	ESQNTAASLTTFNEVDmSALMEMR	M17(Oxidation)	44.5276	809.119	3.72931		3	2	1346.6	2692.19	0.70791	8723	77.308	310323	19/46	201103025__UG#02_45%_DDDT-MSA.RAW
	LKESQNTAASLTTFNEVDMSALmEMR	M23(Oxidation)	52.154	1091.47	4.72917	0.00422833	1	3	978.462	2933.37	0.657787	8727	77.3372	188700	29/100	201103025__UG#02_45%_DDDT-MSA.RAW
	LKESQNTAASLTTFNEVDMSALMEmR	M25(Oxidation)	42.3957	1001.49	4.71457		2	3	978.462	2933.37	0.657787	8727	77.3372	188700	28/100	201103025__UG#02_45%_DDDT-MSA.RAW
	LKESQNTAASLTTFNEVDmSALMEMR	M19(Oxidation)	33.2731	618.736	3.8208		3	3	978.462	2933.37	0.657787	8727	77.3372	188700	25/100	201103025__UG#02_45%_DDDT-MSA.RAW
	LKESQNTAASLTTFNEVDMSALMEMR		51.6763	678.759	3.61005	1	1	3	973.13	2917.38	0.696695	8730	77.3607	178451	24/100	201103025__UG#02_45%_DDDT-MSA.RAW
	FGFMGLFSK		31.119	1165.46	2.92702	1	1	2	517.263	1033.52	0.840736	8734	77.3896	14615662	15/16	201103025__UG#02_45%_DDDT-MSA.RAW
	DIPAVNGAIEGDqIVYR	Q13(Deamidated)	101.864	1023.47	4.68281	0.147436	1	2	915.968	1830.93	2.57728	8738	77.4165	3053406	24/32	201103025__UG#02_45%_DDDT-MSA.RAW
	DIPAVNGAIEGDQIVYr	R17(Deamidated)	59.2953	1023.47	3.99097		2	2	915.968	1830.93	2.57728	8738	77.4165	3053406	24/32	201103025__UG#02_45%_DDDT-MSA.RAW
	FGFMGLFSK		49.7864	900.281	2.79421	1	1	2	517.263	1033.52	1.19507	8741	77.4398	13863855	13/16	201103025__UG#02_45%_DDDT-MSA.RAW
	NAESLSVLDIENEIVR		93.9386	1616.82	3.24546	1	1	2	900.971	1800.94	0.88904	8742	77.4454	4.91189e+06	21/30	201103025__UG#02_45%_DDDT-MSA.RAW
	FGFmGLFSK	M4(Oxidation)	28.1933	1006.43	3.00726	1	1	2	525.26	1049.51	0.206392	8743	77.452	2.82279e+06	13/16	201103025__UG#02_45%_DDDT-MSA.RAW
	LNFKPEDTVTVGEELAQVEPGEAPAEGSGESKPEPTEQAEPSQGVAAR		128.988	838.666	6.1129	1	1	4	1241.35	4962.38	0.497287	8744	77.4578	716723	53/282	201103025__UG#02_45%_DDDT-MSA.RAW
	FGFMGLFSK		61.0061	633.723	2.00829	1	1	1	1033.52	1033.52	0.558468	8745	77.4651	2.07752e+06	11/16	201103025__UG#02_45%_DDDT-MSA.RAW
	AQEPPVASNSFTPFPR		100.541	684.963	3.86203	1	1	2	872.937	1744.87	0.217183	8746	77.4713	1.48599e+06	20/30	201103025__UG#02_45%_DDDT-MSA.RAW
	DIPAVNGAIEGDqIVYR	Q13(Deamidated)	20.8656	656.801	2.72886	0.10989	1	2	915.968	1830.93	2.91064	8747	77.478	2597252	18/32	201103025__UG#02_45%_DDDT-MSA.RAW
	DIPAVNGAIEGDQIVYr	R17(Deamidated)	20.8656	653.354	2.42806		2	2	915.968	1830.93	2.91064	8747	77.478	2597252	18/32	201103025__UG#02_45%_DDDT-MSA.RAW
	NAESLSVLDIENEIVR		47.2651	1469.75	4.34114	1	1	2	900.971	1800.94	0.88904	8748	77.4853	4.91189e+06	21/30	201103025__UG#02_45%_DDDT-MSA.RAW
	DYTDISVAVATPK		36.4892	887.007	3.44084	1	1	2	690.357	1379.71	0.463081	8761	77.5741	463822	18/24	201103025__UG#02_45%_DDDT-MSA.RAW
	AQEPPVASNSFTPFPR		68.3388	633.404	3.42743	1	1	2	872.937	1744.87	0.357102	8765	77.6031	1717350	20/30	201103025__UG#02_45%_DDDT-MSA.RAW
	ESQNTAASLTTFNEVDMSALmEMR	M21(Oxidation)	100.209	1472.89	4.3292	0.0138568	1	2	1346.6	2692.19	-0.561676	8769	77.6347	307348	24/46	201103025__UG#02_45%_DDDT-MSA.RAW
	ESQNTAASLTTFNEVDMSALMEmR	M23(Oxidation)	87.2048	1344.89	4.26713		2	2	1346.6	2692.19	-0.561676	8769	77.6347	307348	23/46	201103025__UG#02_45%_DDDT-MSA.RAW
	ESQNTAASLTTFNEVDmSALMEMR	M17(Oxidation)	52.3914	896.178	3.79301		3	2	1346.6	2692.19	-0.561676	8769	77.6347	307348	20/46	201103025__UG#02_45%_DDDT-MSA.RAW
	LKESQNTAASLTTFNEVDMSALmEMR	M23(Oxidation)	58.5569	1196.86	5.04741	0.00990099	1	3	978.462	2933.37	0.595365	8774	77.6719	163173	30/100	201103025__UG#02_45%_DDDT-MSA.RAW
	LKESQNTAASLTTFNEVDMSALMEmR	M25(Oxidation)	48.2191	1114.78	4.99678		2	3	978.462	2933.37	0.595365	8774	77.6719	163173	29/100	201103025__UG#02_45%_DDDT-MSA.RAW
	LKESQNTAASLTTFNEVDmSALMEMR	M19(Oxidation)	21.0803	805.747	4.08865		3	3	978.462	2933.37	0.595365	8774	77.6719	163173	27/100	201103025__UG#02_45%_DDDT-MSA.RAW
	FGFMGLFSK		45.0816	903.509	3.02889	1	1	2	517.263	1033.52	1.07696	8777	77.7273	14439682	13/16	201103025__UG#02_45%_DDDT-MSA.RAW
	NAESLSVLDIENEIVR		88.9988	1666.44	3.54752	1	1	2	900.971	1800.94	0.753477	8778	77.7328	6011908	21/30	201103025__UG#02_45%_DDDT-MSA.RAW
	DIPAVNGAIEGDqIVYR	Q13(Deamidated)	48.7918	1296.43	3.87727	0.0592784	1	2	915.968	1830.93	2.57728	8779	77.7393	3158879	25/32	201103025__UG#02_45%_DDDT-MSA.RAW
	DIPAVNGAIEGDQIVYr	R17(Deamidated)	48.7918	1296.43	3.64575		2	2	915.968	1830.93	2.57728	8779	77.7393	3158879	25/32	201103025__UG#02_45%_DDDT-MSA.RAW
	FGFmGLFSK	M4(Oxidation)	40.4031	1122.33	2.70563	1	1	2	525.26	1049.51	-0.0262306	8780	77.746	3224395	13/16	201103025__UG#02_45%_DDDT-MSA.RAW
	LNFKPEDTVTVGEELAQVEPGEAPAEGSGESKPEPTEQAEPSQGVAAR		95.0922	780.763	4.08426	1	1	4	1241.35	4962.38	0.890873	8781	77.7517	757928	54/282	201103025__UG#02_45%_DDDT-MSA.RAW
	AQEPPVASNSFTPFPR		84.8449	738.974	3.51322	1	1	2	872.937	1744.87	0.217183	8783	77.7645	1.69844e+06	21/30	201103025__UG#02_45%_DDDT-MSA.RAW
	FGFMGLFSK		61.4263	550.929	1.74185	1	1	1	1033.52	1033.52	0.912802	8784	77.7714	1.67476e+06	11/16	201103025__UG#02_45%_DDDT-MSA.RAW
	NAESLSVLDIENEIVR		73.7695	1626.68	4.11726	1	1	2	900.971	1800.94	0.753477	8787	77.7935	5437836	21/30	201103025__UG#02_45%_DDDT-MSA.RAW
	FGFMGLFSK		35.4664	919.266	2.97678	1	1	2	517.263	1033.52	0.958847	8789	77.8066	13535667	13/16	201103025__UG#02_45%_DDDT-MSA.RAW
	DIPAVNGAIEGDqIVYR	Q13(Deamidated)	90.9989	860.195	4.01955	0.159204	1	2	915.967	1830.93	2.37727	8797	77.8611	3.13501e+06	22/32	201103025__UG#02_45%_DDDT-MSA.RAW
	DIPAVNGAIEGDQIVYr	R17(Deamidated)	51.2082	663.256	3.38447		2	2	915.967	1830.93	2.37727	8797	77.8611	3.13501e+06	20/32	201103025__UG#02_45%_DDDT-MSA.RAW
	LNFKPEDTVTVGEELAQVEPGEAPAEGSGESKPEPTEQAEPSQGVAAR		34.9969	354.23	3.56974	1	1	5	993.282	4962.38	0.42078	8798	77.8684	154768	44/376	201103025__UG#02_45%_DDDT-MSA.RAW
	ESQNTAASLTTFNEVDMSALmEMR	M21(Oxidation)	90.0594	1377.25	4.51013	0.00665188	1	2	1346.6	2692.19	-0.108252	8808	77.9394	354321	23/46	201103025__UG#02_45%_DDDT-MSA.RAW
	ESQNTAASLTTFNEVDMSALMEmR	M23(Oxidation)	77.7661	1370.12	4.47872		2	2	1346.6	2692.19	-0.108252	8808	77.9394	354321	23/46	201103025__UG#02_45%_DDDT-MSA.RAW
	ESQNTAASLTTFNEVDmSALMEMR	M17(Oxidation)	55.2855	873.071	3.72203		3	2	1346.6	2692.19	-0.108252	8808	77.9394	354321	19/46	201103025__UG#02_45%_DDDT-MSA.RAW
	AQEPPVASNSFTPFPR		35.7833	509.461	3.70118	1	1	2	872.937	1744.87	0.217183	8811	77.9622	1.66256e+06	19/30	201103025__UG#02_45%_DDDT-MSA.RAW
	LKESQNTAASLTTFNEVDMSALmEMR	M23(Oxidation)	63.3558	1751.53	5.01585	0.0657371	1	3	978.461	2933.37	-0.0912717	8813	77.9774	276638	32/100	201103025__UG#02_45%_DDDT-MSA.RAW
	LKESQNTAASLTTFNEVDMSALMEmR	M25(Oxidation)	52.8956	1724.97	4.68829		2	3	978.461	2933.37	-0.0912717	8813	77.9774	276638	32/100	201103025__UG#02_45%_DDDT-MSA.RAW
	LKESQNTAASLTTFNEVDmSALMEMR	M19(Oxidation)	52.8956	1103.43	4.18768		3	3	978.461	2933.37	-0.0912717	8813	77.9774	276638	28/100	201103025__UG#02_45%_DDDT-MSA.RAW
	FGFMGLFSK		3.63237	356.578	1.74043	1	1	1	1033.52	1033.52	0.79469	8818	78.0148	1.40755e+06	9/16	201103025__UG#02_45%_DDDT-MSA.RAW
	FGFMGLFSK		45.6577	888.598	2.70146	1	1	2	517.263	1033.52	0.958847	8822	78.076	11582984	13/16	201103025__UG#02_45%_DDDT-MSA.RAW
	NAESLSVLDIENEIVR		105.804	1752.59	4.04676	1	1	2	900.971	1800.94	0.753477	8823	78.0816	5.37516e+06	21/30	201103025__UG#02_45%_DDDT-MSA.RAW
	DIPAVNGAIEGDqIVYR	Q13(Deamidated)	47.1908	1176.93	3.6641	0.106557	1	2	915.968	1830.93	2.84396	8824	78.0881	2.77028e+06	25/32	201103025__UG#02_45%_DDDT-MSA.RAW
	DIPAVNGAIEGDQIVYr	R17(Deamidated)	47.1908	1176.93	3.26555		2	2	915.968	1830.93	2.84396	8824	78.0881	2.77028e+06	25/32	201103025__UG#02_45%_DDDT-MSA.RAW
	FGFmGLFSK	M4(Oxidation)	30.9494	925.582	2.41555	1	1	2	525.26	1049.51	-0.0262306	8825	78.0948	2969388	12/16	201103025__UG#02_45%_DDDT-MSA.RAW
	LNFKPEDTVTVGEELAQVEPGEAPAEGSGESKPEPTEQAEPSQGVAAR		89.0064	913.501	4.53278	1	1	4	1241.35	4962.38	0.39889	8826	78.1005	769236	54/282	201103025__UG#02_45%_DDDT-MSA.RAW
	AQEPPVASNSFTPFPR		84.9529	1033.71	4.1378	1	1	2	872.937	1744.87	0.287143	8828	78.113	1644236	22/30	201103025__UG#02_45%_DDDT-MSA.RAW
	FGFMGLFSK		56.8823	598.804	1.76297	1	1	1	1033.52	1033.52	0.676579	8829	78.1202	1.58728e+06	11/16	201103025__UG#02_45%_DDDT-MSA.RAW
	NAESLSVLDIENEIVR		38.6305	1873.38	4.29359	1	1	2	900.971	1800.94	0.685695	8833	78.1493	4.63601e+06	22/30	201103025__UG#02_45%_DDDT-MSA.RAW
	FGFMGLFSK		34.6856	910.353	2.76349	1	1	2	517.263	1033.52	0.840736	8837	78.1754	10463601	13/16	201103025__UG#02_45%_DDDT-MSA.RAW
	ESQNTAASLTTFNEVDMSALmEMR	M21(Oxidation)	96.5194	1708.79	4.56438	0.0219298	1	2	1346.6	2692.19	-0.289622	8843	78.217	399365	25/46	201103025__UG#02_45%_DDDT-MSA.RAW
	ESQNTAASLTTFNEVDMSALMEmR	M23(Oxidation)	83.7899	1560.63	4.45825		2	2	1346.6	2692.19	-0.289622	8843	78.217	399365	24/46	201103025__UG#02_45%_DDDT-MSA.RAW
	ESQNTAASLTTFNEVDmSALMEMR	M17(Oxidation)	49.7986	951.656	4.26978		3	2	1346.6	2692.19	-0.289622	8843	78.217	399365	20/46	201103025__UG#02_45%_DDDT-MSA.RAW
	DIPAVNGAIEGDqIVYR	Q13(Deamidated)	85.3876	877.731	4.15515	0.168269	1	2	915.968	1830.93	2.71062	8849	78.2616	2.6377e+06	22/32	201103025__UG#02_45%_DDDT-MSA.RAW
	DIPAVNGAIEGDQIVYr	R17(Deamidated)	58.538	595.301	3.45587		2	2	915.968	1830.93	2.71062	8849	78.2616	2.6377e+06	19/32	201103025__UG#02_45%_DDDT-MSA.RAW
	LKESQNTAASLTTFNEVDMSALMEmR	M25(Oxidation)	47.8436	1438.64	5.01411	0.0878244	1	3	978.461	2933.37	-0.216115	8854	78.2966	209956	30/100	201103025__UG#02_45%_DDDT-MSA.RAW
	LKESQNTAASLTTFNEVDMSALmEMR	M23(Oxidation)	57.8371	1320.26	4.57456		2	3	978.461	2933.37	-0.216115	8854	78.2966	209956	29/100	201103025__UG#02_45%_DDDT-MSA.RAW
	LKESQNTAASLTTFNEVDmSALMEMR	M19(Oxidation)	38.4832	736.816	3.68543		3	3	978.461	2933.37	-0.216115	8854	78.2966	209956	25/100	201103025__UG#02_45%_DDDT-MSA.RAW
	AQEPPVASNSFTPFPR		31.9837	549.387	3.36903	1	1	2	872.936	1744.87	0.147223	8855	78.3047	1.6631e+06	19/30	201103025__UG#02_45%_DDDT-MSA.RAW
	ESQNTAASLTTFNEVDMSALMEmR	M23(Oxidation)	35.5091	901.546	2.74649	1	1	3	898.068	2692.19	-0.294616	8858	78.3268	348093	27/92	201103025__UG#02_45%_DDDT-MSA.RAW
	FGFMGLFSK		46.7371	1185.52	2.79995	1	1	2	517.263	1033.52	0.840736	8867	78.3954	9993257	15/16	201103025__UG#02_45%_DDDT-MSA.RAW
	NAESLSVLDIENEIVR		97.5185	1999.39	3.64246	1	1	2	900.971	1800.94	0.685695	8868	78.401	4.12672e+06	23/30	201103025__UG#02_45%_DDDT-MSA.RAW
	DIPAVNGAIEGDqIVYR	Q13(Deamidated)	48.8168	1587.96	4.40759	0.106576	1	2	915.968	1830.93	2.84396	8869	78.4078	2.81339e+06	27/32	201103025__UG#02_45%_DDDT-MSA.RAW
	DIPAVNGAIEGDQIVYr	R17(Deamidated)	48.8168	1587.96	3.93731		2	2	915.968	1830.93	2.84396	8869	78.4078	2.81339e+06	27/32	201103025__UG#02_45%_DDDT-MSA.RAW
	FGFmGLFSK	M4(Oxidation)	32.3152	1005.42	3.07191	1	1	2	525.26	1049.51	-0.0262306	8870	78.4144	2.63464e+06	13/16	201103025__UG#02_45%_DDDT-MSA.RAW
	LNFKPEDTVTVGEELAQVEPGEAPAEGSGESKPEPTEQAEPSQGVAAR		74.0344	626.413	5.0343	1	1	4	1241.35	4962.38	0.890873	8871	78.4203	642782	51/282	201103025__UG#02_45%_DDDT-MSA.RAW
	AQEPPVASNSFTPFPR		94.0804	623.918	3.50083	1	1	2	872.936	1744.87	0.147223	8873	78.433	1.57001e+06	20/30	201103025__UG#02_45%_DDDT-MSA.RAW
	FGFMGLFSK		56.963	596.619	1.84731	1	1	1	1033.52	1033.52	0.676579	8876	78.456	1.10727e+06	11/16	201103025__UG#02_45%_DDDT-MSA.RAW
	NAESLSVLDIENEIVR		67.3605	1727.59	4.08895	1	1	2	900.971	1800.93	0.550132	8878	78.4692	3.99343e+06	22/30	201103025__UG#02_45%_DDDT-MSA.RAW
	FGFMGLFSK		31.4165	1208.8	2.74138	1	1	2	517.263	1033.52	0.722624	8882	78.4958	9546431	15/16	201103025__UG#02_45%_DDDT-MSA.RAW
	DIPAVNGAIEGDqIVYR	Q13(Deamidated)	104.363	799.492	4.12474	0.162621	1	2	915.968	1830.93	2.84396	8895	78.5873	2490759	21/32	201103025__UG#02_45%_DDDT-MSA.RAW
	DIPAVNGAIEGDQIVYr	R17(Deamidated)	61.1089	724.992	3.44804		2	2	915.968	1830.93	2.84396	8895	78.5873	2490759	20/32	201103025__UG#02_45%_DDDT-MSA.RAW
	ESQNTAASLTTFNEVDMSALmEMR	M21(Oxidation)	95.823	1491.11	4.85658	0.0102881	1	2	1346.6	2692.19	-0.833731	8896	78.5944	307831	24/46	201103025__UG#02_45%_DDDT-MSA.RAW
	ESQNTAASLTTFNEVDMSALMEmR	M23(Oxidation)	83.0966	1361.26	4.80926		2	2	1346.6	2692.19	-0.833731	8896	78.5944	307831	23/46	201103025__UG#02_45%_DDDT-MSA.RAW
	ESQNTAASLTTFNEVDmSALMEMR	M17(Oxidation)	39.1595	697.602	3.94513		3	2	1346.6	2692.19	-0.833731	8896	78.5944	307831	18/46	201103025__UG#02_45%_DDDT-MSA.RAW
	AQEPPVASNSFTPFPR		63.0555	608.423	3.62907	1	1	2	872.936	1744.87	0.147223	8898	78.6095	1.55828e+06	20/30	201103025__UG#02_45%_DDDT-MSA.RAW
	LKESQNTAASLTTFNEVDMSALmEMR	M23(Oxidation)	55.0914	1031.76	4.87982	0.0881148	1	3	978.462	2933.37	0.657787	8901	78.6312	218197	28/100	201103025__UG#02_45%_DDDT-MSA.RAW
	LKESQNTAASLTTFNEVDMSALMEmR	M25(Oxidation)	45.3334	941.819	4.44822		2	3	978.462	2933.37	0.657787	8901	78.6312	218197	27/100	201103025__UG#02_45%_DDDT-MSA.RAW
	LKESQNTAASLTTFNEVDmSALMEMR	M19(Oxidation)	36.208	666.065	3.73986		3	3	978.462	2933.37	0.657787	8901	78.6312	218197	25/100	201103025__UG#02_45%_DDDT-MSA.RAW
	ESQNTAASLTTFNEVDMSALMEmR	M23(Oxidation)	22.7703	651.402	3.33991	0.00299401	1	3	898.068	2692.19	-0.226603	8903	78.6473	396136	25/92	201103025__UG#02_45%_DDDT-MSA.RAW
	ESQNTAASLTTFNEVDMSALmEMR	M21(Oxidation)	22.7703	533.593	3.33451		2	3	898.068	2692.19	-0.226603	8903	78.6473	396136	24/92	201103025__UG#02_45%_DDDT-MSA.RAW
	FGFMGLFSK		44.2703	1065.35	2.63572	1	1	2	517.263	1033.52	0.604513	8912	78.7745	8617786	14/16	201103025__UG#02_45%_DDDT-MSA.RAW
	NAESLSVLDIENEIVR		80.0171	1882.63	4.00827	1	1	2	900.971	1800.93	0.617914	8913	78.78	3689875	22/30	201103025__UG#02_45%_DDDT-MSA.RAW
	DIPAVNGAIEGDqIVYR	Q13(Deamidated)	45.6052	1527.72	3.94341	0.0964467	1	2	915.967	1830.93	2.37727	8914	78.7869	2438719	26/32	201103025__UG#02_45%_DDDT-MSA.RAW
	DIPAVNGAIEGDQIVYr	R17(Deamidated)	45.6052	1527.72	3.56251		2	2	915.967	1830.93	2.37727	8914	78.7869	2438719	26/32	201103025__UG#02_45%_DDDT-MSA.RAW
	FGFmGLFSK	M4(Oxidation)	38.8541	998.275	2.36414	1	1	2	525.26	1049.51	0.0900808	8915	78.7937	2662035	13/16	201103025__UG#02_45%_DDDT-MSA.RAW
	LNFKPEDTVTVGEELAQVEPGEAPAEGSGESKPEPTEQAEPSQGVAAR		114.442	701.801	4.9461	1	1	4	1241.35	4962.38	0.497287	8916	78.7995	720630	52/282	201103025__UG#02_45%_DDDT-MSA.RAW
	AQEPPVASNSFTPFPR		80.5487	835.818	3.43894	1	1	2	872.936	1744.87	0.0772635	8918	78.8124	1.67722e+06	22/30	201103025__UG#02_45%_DDDT-MSA.RAW
	FGFMGLFSK		45.8592	641.386	2.01002	1	1	1	1033.52	1033.52	0.912802	8919	78.8195	1.14773e+06	11/16	201103025__UG#02_45%_DDDT-MSA.RAW
	NAESLSVLDIENEIVR		87.02	1557.63	3.91415	1	1	2	900.971	1800.93	0.550132	8926	78.8686	3187098	21/30	201103025__UG#02_45%_DDDT-MSA.RAW
	FGFMGLFSK		35.7093	1176.76	2.76485	1	1	2	517.263	1033.52	0.604513	8934	78.9256	7797859	15/16	201103025__UG#02_45%_DDDT-MSA.RAW
	DIPAVNGAIEGDqIVYR	Q13(Deamidated)	87.7937	820.353	4.25231	0.115294	1	2	915.968	1830.93	2.44394	8936	78.9383	2.31474e+06	22/32	201103025__UG#02_45%_DDDT-MSA.RAW
	DIPAVNGAIEGDQIVYr	R17(Deamidated)	73.5606	658.011	3.7626		2	2	915.968	1830.93	2.44394	8936	78.9383	2.31474e+06	20/32	201103025__UG#02_45%_DDDT-MSA.RAW
	LKESQNTAASLTTFNEVDMSALmEMR	M23(Oxidation)	41.8563	861.198	4.68999	0.0319829	1	3	978.461	2933.37	0.283258	8942	78.9804	233560	26/100	201103025__UG#02_45%_DDDT-MSA.RAW
	LKESQNTAASLTTFNEVDMSALMEmR	M25(Oxidation)	32.788	842.251	4.54083		2	3	978.461	2933.37	0.283258	8942	78.9804	233560	26/100	201103025__UG#02_45%_DDDT-MSA.RAW
	LKESQNTAASLTTFNEVDmSALMEMR	M19(Oxidation)	24.3673	554.982	3.78416		3	3	978.461	2933.37	0.283258	8942	78.9804	233560	23/100	201103025__UG#02_45%_DDDT-MSA.RAW
	ESQNTAASLTTFNEVDMSALMEmR	M23(Oxidation)	72.704	1290.67	4.4391	0.13964	1	2	1346.6	2692.19	-0.380307	8944	78.9959	282751	22/46	201103025__UG#02_45%_DDDT-MSA.RAW
	ESQNTAASLTTFNEVDMSALmEMR	M21(Oxidation)	72.704	1290.67	4.43655	0.13964	2	2	1346.6	2692.19	-0.380307	8944	78.9959	282751	22/46	201103025__UG#02_45%_DDDT-MSA.RAW
	ESQNTAASLTTFNEVDmSALMEMR	M17(Oxidation)	40.3603	793.234	3.81775		3	2	1346.6	2692.19	-0.380307	8944	78.9959	282751	18/46	201103025__UG#02_45%_DDDT-MSA.RAW
	ESQNTAASLTTFNEVDMSALmEMR	M21(Oxidation)	29.6401	731.291	3.27146	0.0152905	1	3	898.068	2692.19	0.113465	8948	79.0271	269351	25/92	201103025__UG#02_45%_DDDT-MSA.RAW
	ESQNTAASLTTFNEVDMSALMEmR	M23(Oxidation)	39.0009	837.652	3.21651		2	3	898.068	2692.19	0.113465	8948	79.0271	269351	26/92	201103025__UG#02_45%_DDDT-MSA.RAW
	AQEPPVASNSFTPFPR		45.3742	702.323	3.40781	1	1	2	872.937	1744.87	0.287143	8949	79.0352	1.38177e+06	20/30	201103025__UG#02_45%_DDDT-MSA.RAW
	LKESQNTAASLTTFNEVDMSALmEmR	M23(Oxidation), M25(Oxidation)	55.1795	736.493	4.92607	0.0770791	1	3	983.794	2949.37	1.3643	8952	79.0893	171115	28/100	201103025__UG#02_45%_DDDT-MSA.RAW
	LKESQNTAASLTTFNEVDmSALMEmR	M19(Oxidation), M25(Oxidation)	55.1795	530.036	4.54971		2	3	983.794	2949.37	1.3643	8952	79.0893	171115	25/100	201103025__UG#02_45%_DDDT-MSA.RAW
	LKESQNTAASLTTFNEVDmSALmEMR	M19(Oxidation), M23(Oxidation)	44.777	490.233	4.34344		3	3	983.794	2949.37	1.3643	8952	79.0893	171115	24/100	201103025__UG#02_45%_DDDT-MSA.RAW
	FGFMGLFSK		42.1631	1150.54	2.66422	1	1	2	517.263	1033.52	0.486402	8957	79.128	7.47808e+06	15/16	201103025__UG#02_45%_DDDT-MSA.RAW
	NAESLSVLDIENEIVR		96.4089	1775.01	3.46831	1	1	2	900.971	1800.93	0.414569	8958	79.1336	2905934	22/30	201103025__UG#02_45%_DDDT-MSA.RAW
	DIPAVNGAIEGDqIVYR	Q13(Deamidated)	45.1886	1120.42	3.45238	0.107246	1	2	915.967	1830.93	2.3106	8959	79.1404	2.53762e+06	24/32	201103025__UG#02_45%_DDDT-MSA.RAW
	DIPAVNGAIEGDQIVYr	R17(Deamidated)	45.1886	1120.42	3.07621		2	2	915.967	1830.93	2.3106	8959	79.1404	2.53762e+06	24/32	201103025__UG#02_45%_DDDT-MSA.RAW
	FGFmGLFSK	M4(Oxidation)	26.6776	1046.54	2.94367	1	1	2	525.26	1049.51	-0.258854	8960	79.1471	2.40955e+06	13/16	201103025__UG#02_45%_DDDT-MSA.RAW
	LNFKPEDTVTVGEELAQVEPGEAPAEGSGESKPEPTEQAEPSQGVAAR		82.7343	751.01	3.81429	1	1	4	1241.35	4962.38	0.595683	8961	79.153	633913	50/282	201103025__UG#02_45%_DDDT-MSA.RAW
	AQEPPVASNSFTPFPR		88.956	665.353	3.56901	1	1	2	872.936	1744.87	-0.062656	8963	79.166	1.49326e+06	20/30	201103025__UG#02_45%_DDDT-MSA.RAW
	FGFMGLFSK		45.4939	525.141	1.97495	1	1	1	1033.52	1033.52	0.558468	8967	79.1951	1.04517e+06	10/16	201103025__UG#02_45%_DDDT-MSA.RAW
	NAESLSVLDIENEIVR		44.4279	1530.43	4.18834	1	1	2	900.971	1800.94	0.821258	8977	79.2644	2547751	21/30	201103025__UG#02_45%_DDDT-MSA.RAW
	LNFKPEDTVTVGEELAQVEPGEAPAEGSGESKPEPTEQAEPSQGVAAR		4.35161	519.197	3.54421	1	1	5	993.282	4962.38	0.42078	8979	79.2785	110579	45/376	201103025__UG#02_45%_DDDT-MSA.RAW
	FGFMGLFSK		31.0205	933.503	2.4753	1	1	2	517.263	1033.52	0.840736	8980	79.2865	6664369	13/16	201103025__UG#02_45%_DDDT-MSA.RAW
	DIPAVNGAIEGDqIVYR	Q13(Deamidated)	112.748	1598.55	4.58978	0.143791	1	2	915.968	1830.93	2.84396	8982	79.2994	2392213	24/32	201103025__UG#02_45%_DDDT-MSA.RAW
	DIPAVNGAIEGDQIVYr	R17(Deamidated)	96.2647	1256.78	3.92745		2	2	915.968	1830.93	2.84396	8982	79.2994	2392213	22/32	201103025__UG#02_45%_DDDT-MSA.RAW
	LKESQNTAASLTTFNEVDMSALmEMR	M23(Oxidation)	75.8855	1294.35	4.56653	0.0393873	1	3	978.462	2933.37	0.532944	8986	79.3281	196713	30/100	201103025__UG#02_45%_DDDT-MSA.RAW
	LKESQNTAASLTTFNEVDMSALMEmR	M25(Oxidation)	53.5373	1182.47	4.38916		2	3	978.462	2933.37	0.532944	8986	79.3281	196713	29/100	201103025__UG#02_45%_DDDT-MSA.RAW
	LKESQNTAASLTTFNEVDmSALMEMR	M19(Oxidation)	43.3193	740.848	3.78703		3	3	978.462	2933.37	0.532944	8986	79.3281	196713	26/100	201103025__UG#02_45%_DDDT-MSA.RAW
	DYTDISVAVATPK		30.7786	573.739	2.55367	1	1	2	690.356	1379.71	0.0207032	8988	79.3442	347511	16/24	201103025__UG#02_45%_DDDT-MSA.RAW
	ESQNTAASLTTFNEVDMSALMEmR	M23(Oxidation)	75.2496	1220.88	3.9255	0.00763359	1	2	1346.6	2692.19	-0.470992	8989	79.3517	244447	22/46	201103025__UG#02_45%_DDDT-MSA.RAW
	ESQNTAASLTTFNEVDMSALmEMR	M21(Oxidation)	75.2496	1141.64	3.9039		2	2	1346.6	2692.19	-0.470992	8989	79.3517	244447	21/46	201103025__UG#02_45%_DDDT-MSA.RAW
	ESQNTAASLTTFNEVDmSALMEMR	M17(Oxidation)	43.1774	688.85	3.61141		3	2	1346.6	2692.19	-0.470992	8989	79.3517	244447	17/46	201103025__UG#02_45%_DDDT-MSA.RAW
	AQEPPVASNSFTPFPR		48.4763	649.23	3.54441	1	1	2	872.936	1744.87	0.00730375	8996	79.4056	1.45487e+06	20/30	201103025__UG#02_45%_DDDT-MSA.RAW
	LKESQNTAASLTTFNEVDMSALmEmR	M23(Oxidation), M25(Oxidation)	38.3358	513.094	4.55775	0.100877	1	3	983.794	2949.37	1.05388	9000	79.4677	157781	25/100	201103025__UG#02_45%_DDDT-MSA.RAW
	LKESQNTAASLTTFNEVDmSALMEmR	M19(Oxidation), M25(Oxidation)	29.2707	408.357	4.10201		2	3	983.794	2949.37	1.05388	9000	79.4677	157781	23/100	201103025__UG#02_45%_DDDT-MSA.RAW
	LKESQNTAASLTTFNEVDmSALmEMR	M19(Oxidation), M23(Oxidation)	13.237	463.947	3.82932		3	3	983.794	2949.37	1.05388	9000	79.4677	157781	23/100	201103025__UG#02_45%_DDDT-MSA.RAW
	FGFMGLFSK		52.5729	921.971	2.86716	1	1	2	517.263	1033.52	0.840736	9002	79.4841	5.13662e+06	13/16	201103025__UG#02_45%_DDDT-MSA.RAW
	DIPAVNGAIEGDqIVYR	Q13(Deamidated)	54.8132	1064.93	4.32687	0.13164	1	2	915.969	1830.93	3.77736	9003	79.4897	1.86761e+06	24/32	201103025__UG#02_45%_DDDT-MSA.RAW
	DIPAVNGAIEGDQIVYr	R17(Deamidated)	43.382	1064.93	3.75687		2	2	915.969	1830.93	3.77736	9003	79.4897	1.86761e+06	24/32	201103025__UG#02_45%_DDDT-MSA.RAW
	NAESLSVLDIENEIVR		85.0781	1896.4	3.83489	1	1	2	900.971	1800.94	0.821258	9004	79.4964	1.83952e+06	22/30	201103025__UG#02_45%_DDDT-MSA.RAW
	FGFmGLFSK	M4(Oxidation)	31.9963	1009.45	2.63001	1	1	2	525.26	1049.51	0.206392	9005	79.5034	1.83984e+06	13/16	201103025__UG#02_45%_DDDT-MSA.RAW
	LNFKPEDTVTVGEELAQVEPGEAPAEGSGESKPEPTEQAEPSQGVAAR		100.846	732.66	4.22997	1	1	4	1241.35	4962.38	1.08767	9006	79.5093	404763	50/282	201103025__UG#02_45%_DDDT-MSA.RAW
	AQEPPVASNSFTPFPR		85.8335	758.078	3.45422	1	1	2	872.937	1744.87	0.357102	9008	79.5222	1.11378e+06	21/30	201103025__UG#02_45%_DDDT-MSA.RAW
	FGFMGLFSK		63.9246	560.927	1.94962	1	1	1	1033.52	1033.52	1.14902	9016	79.5772	679134	11/16	201103025__UG#02_45%_DDDT-MSA.RAW
	NAESLSVLDIENEIVR		66.3514	1627.19	3.98617	1	1	2	900.971	1800.93	0.617914	9023	79.6273	2.33217e+06	21/30	201103025__UG#02_45%_DDDT-MSA.RAW
	LNFKPEDTVTVGEELAQVEPGEAPAEGSGESKPEPTEQAEPSQGVAAR		1.69621	541.931	3.4079	1	1	5	993.281	4962.38	-0.132701	9026	79.6477	118541	48/376	201103025__UG#02_45%_DDDT-MSA.RAW
	DIPAVNGAIEGDqIVYR	Q13(Deamidated)	100.804	957.072	4.10093	0.163415	1	2	915.967	1830.93	2.37727	9029	79.6708	2.40999e+06	23/32	201103025__UG#02_45%_DDDT-MSA.RAW
	DIPAVNGAIEGDQIVYr	R17(Deamidated)	58.4764	666.421	3.42615		2	2	915.967	1830.93	2.37727	9029	79.6708	2.40999e+06	20/32	201103025__UG#02_45%_DDDT-MSA.RAW
	LKESQNTAASLTTFNEVDMSALMEmR	M25(Oxidation)	45.1121	1194.25	5.43284	0.00552486	1	3	978.462	2933.37	0.595365	9032	79.6923	214023	30/100	201103025__UG#02_45%_DDDT-MSA.RAW
	LKESQNTAASLTTFNEVDMSALmEMR	M23(Oxidation)	55.1425	1288.33	5.40447		2	3	978.462	2933.37	0.595365	9032	79.6923	214023	31/100	201103025__UG#02_45%_DDDT-MSA.RAW
	LKESQNTAASLTTFNEVDmSALMEMR	M19(Oxidation)	55.1425	978.926	4.37013		3	3	978.462	2933.37	0.595365	9032	79.6923	214023	29/100	201103025__UG#02_45%_DDDT-MSA.RAW
	FGFMGLFSK		34.8767	917.067	2.8754	1	1	2	517.263	1033.52	0.722624	9034	79.7069	6.35078e+06	13/16	201103025__UG#02_45%_DDDT-MSA.RAW
	ESQNTAASLTTFNEVDMSALmEMR	M21(Oxidation)	87.3716	1298.31	4.26179	0.0211268	1	2	1346.6	2692.19	-0.198937	9038	79.7361	292466	22/46	201103025__UG#02_45%_DDDT-MSA.RAW
	ESQNTAASLTTFNEVDMSALMEmR	M23(Oxidation)	75.2822	1171.82	4.16525		2	2	1346.6	2692.19	-0.198937	9038	79.7361	292466	21/46	201103025__UG#02_45%_DDDT-MSA.RAW
	ESQNTAASLTTFNEVDmSALMEMR	M17(Oxidation)	43.202	518.229	3.72597		3	2	1346.6	2692.19	-0.198937	9038	79.7361	292466	15/46	201103025__UG#02_45%_DDDT-MSA.RAW
	AQEPPVASNSFTPFPR		57.288	585.948	3.44063	1	1	2	872.937	1744.87	0.217183	9042	79.7654	1.41217e+06	20/30	201103025__UG#02_45%_DDDT-MSA.RAW
	FGFMGLFSK		47.3615	1256.58	2.97116	1	1	2	517.263	1033.52	0.840736	9047	79.8015	6.20752e+06	15/16	201103025__UG#02_45%_DDDT-MSA.RAW
	DIPAVNGAIEGDqIVYR	Q13(Deamidated)	53.0217	1156.36	3.62499	0.11326	1	2	915.968	1830.93	2.97731	9048	79.8071	2402924	25/32	201103025__UG#02_45%_DDDT-MSA.RAW
	DIPAVNGAIEGDQIVYr	R17(Deamidated)	41.7804	1018.93	3.20865		2	2	915.968	1830.93	2.97731	9048	79.8071	2402924	24/32	201103025__UG#02_45%_DDDT-MSA.RAW
	FGFmGLFSK	M4(Oxidation)	27.3642	995.16	2.83349	1	1	2	525.26	1049.51	0.0900808	9049	79.8139	2.39174e+06	13/16	201103025__UG#02_45%_DDDT-MSA.RAW
	LNFKPEDTVTVGEELAQVEPGEAPAEGSGESKPEPTEQAEPSQGVAAR		117.761	880.279	4.96855	1	1	4	1241.35	4962.38	0.300494	9050	79.8198	566419	54/282	201103025__UG#02_45%_DDDT-MSA.RAW
	NAESLSVLDIENEIVR		105.763	1847.52	3.36343	1	1	2	900.971	1800.94	0.753477	9051	79.827	2.06705e+06	22/30	201103025__UG#02_45%_DDDT-MSA.RAW
	AQEPPVASNSFTPFPR		80.8944	894.685	3.94003	1	1	2	872.937	1744.87	0.287143	9053	79.8394	1.38035e+06	22/30	201103025__UG#02_45%_DDDT-MSA.RAW
	FGFMGLFSK		51.3667	504.354	1.83374	1	1	1	1033.52	1033.52	1.03091	9061	79.8949	590175	10/16	201103025__UG#02_45%_DDDT-MSA.RAW
	NAESLSVLDIENEIVR		44.6284	1578.92	3.75551	1	1	2	900.971	1800.93	0.48235	9071	79.9662	2060905	21/30	201103025__UG#02_45%_DDDT-MSA.RAW
	DIPAVNGAIEGDqIVYR	Q13(Deamidated)	91.0133	913.652	4.16973	0.158273	1	2	915.968	1830.93	2.51061	9074	79.9885	2260637	22/32	201103025__UG#02_45%_DDDT-MSA.RAW
	DIPAVNGAIEGDQIVYr	R17(Deamidated)	63.3033	698.969	3.51075		2	2	915.968	1830.93	2.51061	9074	79.9885	2260637	20/32	201103025__UG#02_45%_DDDT-MSA.RAW
	FGFMGLFSK		33.8528	1025.64	2.83754	1	1	2	517.263	1033.52	0.722624	9075	79.996	5771851	14/16	201103025__UG#02_45%_DDDT-MSA.RAW
	DYTDISVAVATPK		46.6432	473.095	2.53921	1	1	2	690.356	1379.71	0.197654	9077	80.0089	299615	15/24	201103025__UG#02_45%_DDDT-MSA.RAW
	LKESQNTAASLTTFNEVDMSALmEMR	M23(Oxidation)	77.7409	1506.35	5.59378	0.0411449	1	3	978.461	2933.37	0.158415	9079	80.0229	194255	32/100	201103025__UG#02_45%_DDDT-MSA.RAW
	LKESQNTAASLTTFNEVDMSALMEmR	M25(Oxidation)	66.6054	1373.21	5.35776		2	3	978.461	2933.37	0.158415	9079	80.0229	194255	31/100	201103025__UG#02_45%_DDDT-MSA.RAW
	LKESQNTAASLTTFNEVDmSALMEMR	M19(Oxidation)	37.0604	897.864	4.91385		3	3	978.461	2933.37	0.158415	9079	80.0229	194255	28/100	201103025__UG#02_45%_DDDT-MSA.RAW
	ESQNTAASLTTFNEVDMSALMEmR	M23(Oxidation)	83.6254	1524.65	4.66904	0.00428266	1	2	1346.6	2692.19	-0.652361	9085	80.0687	216811	24/46	201103025__UG#02_45%_DDDT-MSA.RAW
	ESQNTAASLTTFNEVDMSALmEMR	M21(Oxidation)	71.5636	1516.49	4.65094		2	2	1346.6	2692.19	-0.652361	9085	80.0687	216811	24/46	201103025__UG#02_45%_DDDT-MSA.RAW
	ESQNTAASLTTFNEVDmSALMEMR	M17(Oxidation)	39.5182	751.875	3.9401		3	2	1346.6	2692.19	-0.652361	9085	80.0687	216811	18/46	201103025__UG#02_45%_DDDT-MSA.RAW
	AQEPPVASNSFTPFPR		65.1451	504.989	3.79937	1	1	2	872.936	1744.87	0.147223	9087	80.0834	1.30899e+06	19/30	201103025__UG#02_45%_DDDT-MSA.RAW
	FGFMGLFSK		41.8943	941.695	2.66818	1	1	2	517.263	1033.52	0.722624	9092	80.1223	5310893	13/16	201103025__UG#02_45%_DDDT-MSA.RAW
	DIPAVNGAIEGDqIVYR	Q13(Deamidated)	38.3039	1105.93	3.612	0.0969529	1	2	915.968	1830.93	2.84396	9093	80.1279	2139775	24/32	201103025__UG#02_45%_DDDT-MSA.RAW
	DIPAVNGAIEGDQIVYr	R17(Deamidated)	38.3039	1105.93	3.26434		2	2	915.968	1830.93	2.84396	9093	80.1279	2139775	24/32	201103025__UG#02_45%_DDDT-MSA.RAW
	FGFmGLFSK	M4(Oxidation)	38.6276	955.049	2.86272	1	1	2	525.26	1049.51	-0.0262306	9094	80.1347	2112746	13/16	201103025__UG#02_45%_DDDT-MSA.RAW
	LNFKPEDTVTVGEELAQVEPGEAPAEGSGESKPEPTEQAEPSQGVAAR		90.8837	908.159	5.09542	1	1	4	1241.35	4962.38	0.792477	9095	80.1406	473794	55/282	201103025__UG#02_45%_DDDT-MSA.RAW
	NAESLSVLDIENEIVR		105.283	1356.7	2.77604	1	1	2	900.971	1800.94	0.753477	9097	80.1532	1.84618e+06	20/30	201103025__UG#02_45%_DDDT-MSA.RAW
	AQEPPVASNSFTPFPR		71.152	616.96	3.78488	1	1	2	872.936	1744.87	-0.062656	9098	80.1603	1.32126e+06	20/30	201103025__UG#02_45%_DDDT-MSA.RAW
	FGFMGLFSK		31.2944	510.962	2.29008	1	1	1	1033.52	1033.52	0.912802	9108	80.2295	581275	10/16	201103025__UG#02_45%_DDDT-MSA.RAW
	DIPAVNGAIEGDqIVYR	Q13(Deamidated)	74.5861	1045.06	4.30903	0.174014	1	2	915.968	1830.93	2.57728	9117	80.294	2219522	24/32	201103025__UG#02_45%_DDDT-MSA.RAW
	DIPAVNGAIEGDQIVYr	R17(Deamidated)	49.6314	903.517	3.56149		2	2	915.968	1830.93	2.57728	9117	80.294	2219522	23/32	201103025__UG#02_45%_DDDT-MSA.RAW
	NAESLSVLDIENEIVR		74.569	1614.92	4.23149	1	1	2	900.971	1800.93	0.414569	9119	80.3104	1.69698e+06	21/30	201103025__UG#02_45%_DDDT-MSA.RAW
	LKESQNTAASLTTFNEVDMSALMEmR	M25(Oxidation)	64.0411	1205.61	4.87056	0.0431211	1	3	978.461	2933.37	0.220836	9120	80.3176	212155	28/100	201103025__UG#02_45%_DDDT-MSA.RAW
	LKESQNTAASLTTFNEVDMSALmEMR	M23(Oxidation)	64.0411	1294.19	4.66102		2	3	978.461	2933.37	0.220836	9120	80.3176	212155	29/100	201103025__UG#02_45%_DDDT-MSA.RAW
	LKESQNTAASLTTFNEVDmSALMEMR	M19(Oxidation)	44.1175	777.445	3.99883		3	3	978.461	2933.37	0.220836	9120	80.3176	212155	25/100	201103025__UG#02_45%_DDDT-MSA.RAW
	DYTDISVAVATPK		34.0068	780.844	2.14626	1	1	2	690.356	1379.71	-0.244724	9121	80.3256	295563	17/24	201103025__UG#02_45%_DDDT-MSA.RAW
	FGFMGLFSK		32.2528	959.011	2.69294	1	1	2	517.263	1033.52	0.604513	9123	80.3401	4625234	13/16	201103025__UG#02_45%_DDDT-MSA.RAW
	ESQNTAASLTTFNEVDMSALmEMR	M21(Oxidation)	1	527.117	3.41233	0.0498534	1	3	898.068	2692.19	-0.702698	9126	80.3609	232442	23/92	201103025__UG#02_45%_DDDT-MSA.RAW
	ESQNTAASLTTFNEVDMSALMEmR	M23(Oxidation)	9.18475	602.116	3.23723		2	3	898.068	2692.19	-0.702698	9126	80.3609	232442	24/92	201103025__UG#02_45%_DDDT-MSA.RAW
	FGFMGLFSK		38.5316	1209.48	2.69742	1	1	2	517.263	1033.52	0.604513	9128	80.3769	5256450	15/16	201103025__UG#02_45%_DDDT-MSA.RAW
	DIPAVNGAIEGDqIVYR	Q13(Deamidated)	52.2123	1104.73	3.99022	0.122807	1	2	915.968	1830.93	2.44394	9129	80.3826	2.08617e+06	24/32	201103025__UG#02_45%_DDDT-MSA.RAW
	DIPAVNGAIEGDQIVYr	R17(Deamidated)	41.1191	1104.73	3.49927		2	2	915.968	1830.93	2.44394	9129	80.3826	2.08617e+06	24/32	201103025__UG#02_45%_DDDT-MSA.RAW
	FGFmGLFSK	M4(Oxidation)	38.0394	1009.43	2.61112	1	1	2	525.26	1049.51	-0.0262306	9130	80.3894	2157454	13/16	201103025__UG#02_45%_DDDT-MSA.RAW
	LNFKPEDTVTVGEELAQVEPGEAPAEGSGESKPEPTEQAEPSQGVAAR		101.343	834.662	5.86466	1	1	4	1241.35	4962.38	0.69408	9132	80.4006	477843	54/282	201103025__UG#02_45%_DDDT-MSA.RAW
	NAESLSVLDIENEIVR		90.2947	1865.97	3.7174	1	1	2	900.971	1800.93	0.617914	9133	80.4079	1.79443e+06	22/30	201103025__UG#02_45%_DDDT-MSA.RAW
	AQEPPVASNSFTPFPR		106.404	921.79	3.52053	1	1	2	872.937	1744.87	0.217183	9134	80.4154	1.34081e+06	23/30	201103025__UG#02_45%_DDDT-MSA.RAW
	DIPAVNGAIEGDqIVYR	Q13(Deamidated)	89.4747	824.61	3.89533	0.14359	1	2	915.968	1830.93	2.51061	9153	80.5505	2.05818e+06	21/32	201103025__UG#02_45%_DDDT-MSA.RAW
	DIPAVNGAIEGDQIVYr	R17(Deamidated)	62.0158	733.616	3.34349		2	2	915.968	1830.93	2.51061	9153	80.5505	2.05818e+06	20/32	201103025__UG#02_45%_DDDT-MSA.RAW
	ESQNTAASLTTFNEVDMSALMEmR	M23(Oxidation)	11.5967	681.681	3.14222	0.0573248	1	3	898.068	2692.19	-0.36263	9155	80.566	213823	24/92	201103025__UG#02_45%_DDDT-MSA.RAW
	ESQNTAASLTTFNEVDMSALmEMR	M21(Oxidation)	11.5967	503.911	2.95866		2	3	898.068	2692.19	-0.36263	9155	80.566	213823	22/92	201103025__UG#02_45%_DDDT-MSA.RAW
	LKESQNTAASLTTFNEVDMSALMEmR	M25(Oxidation)	40.8911	1405.91	4.81248	0.00831601	1	3	978.461	2933.37	-0.340958	9157	80.5806	212892	33/100	201103025__UG#02_45%_DDDT-MSA.RAW
	LKESQNTAASLTTFNEVDMSALmEMR	M23(Oxidation)	50.4972	1259.45	4.77497		2	3	978.461	2933.37	-0.340958	9157	80.5806	212892	32/100	201103025__UG#02_45%_DDDT-MSA.RAW
	LKESQNTAASLTTFNEVDmSALMEMR	M19(Oxidation)	31.9203	833.35	3.8163		3	3	978.461	2933.37	-0.340958	9157	80.5806	212892	29/100	201103025__UG#02_45%_DDDT-MSA.RAW
	NAESLSVLDIENEIVR		52.6492	1476.79	3.85469	1	1	2	900.971	1800.93	0.346787	9158	80.5886	1.63058e+06	20/30	201103025__UG#02_45%_DDDT-MSA.RAW
	DYTDISVAVATPK		34.477	850.877	2.58686	1	1	2	690.356	1379.7	-0.333199	9159	80.5962	270309	17/24	201103025__UG#02_45%_DDDT-MSA.RAW
	FGFMGLFSK		35.6582	1004.67	2.40002	1	1	2	517.263	1033.52	0.36829	9161	80.6104	4556373	14/16	201103025__UG#02_45%_DDDT-MSA.RAW
	FGFMGLFSK		49.3456	849.423	2.8504	1	1	2	517.263	1033.52	0.604513	9164	80.6326	4545745	13/16	201103025__UG#02_45%_DDDT-MSA.RAW
	DIPAVNGAIEGDqIVYR	Q13(Deamidated)	44.3	1046.74	4.02157	0.126866	1	2	915.968	1830.93	2.77729	9165	80.6382	1854304	24/32	201103025__UG#02_45%_DDDT-MSA.RAW
	DIPAVNGAIEGDQIVYr	R17(Deamidated)	44.3	1046.74	3.50668		2	2	915.968	1830.93	2.77729	9165	80.6382	1854304	24/32	201103025__UG#02_45%_DDDT-MSA.RAW
	FGFmGLFSK	M4(Oxidation)	26.6638	1140.83	2.63068	1	1	2	525.26	1049.51	-0.0262306	9167	80.6507	1974942	13/16	201103025__UG#02_45%_DDDT-MSA.RAW
	LNFKPEDTVTVGEELAQVEPGEAPAEGSGESKPEPTEQAEPSQGVAAR		83.1169	745.271	5.05536	1	1	4	1241.35	4962.38	0.69408	9168	80.6567	456797	52/282	201103025__UG#02_45%_DDDT-MSA.RAW
	NAESLSVLDIENEIVR		54.0768	1748.52	3.52906	1	1	2	900.971	1800.94	0.685695	9169	80.6639	1.50195e+06	21/30	201103025__UG#02_45%_DDDT-MSA.RAW
	AQEPPVASNSFTPFPR		73.903	608.814	3.97997	1	1	2	872.936	1744.87	0.0772635	9170	80.6712	1.12137e+06	20/30	201103025__UG#02_45%_DDDT-MSA.RAW
	DIPAVNGAIEGDqIVYR	Q13(Deamidated)	113.122	1418.73	4.16299	0.112981	1	2	915.968	1830.93	2.84396	9189	80.8055	1.98201e+06	22/32	201103025__UG#02_45%_DDDT-MSA.RAW
	DIPAVNGAIEGDQIVYr	R17(Deamidated)	55.327	1210.8	3.69034		2	2	915.968	1830.93	2.84396	9189	80.8055	1.98201e+06	21/32	201103025__UG#02_45%_DDDT-MSA.RAW
	NAESLSVLDIENEIVR		55.1241	1704.1	4.04382	1	1	2	900.971	1800.93	0.550132	9191	80.8213	1.39777e+06	21/30	201103025__UG#02_45%_DDDT-MSA.RAW
	LKESQNTAASLTTFNEVDMSALmEMR	M23(Oxidation)	64.2087	1663.74	4.75795	0.0273109	1	3	978.461	2933.37	-0.0288501	9192	80.8286	186021	34/100	201103025__UG#02_45%_DDDT-MSA.RAW
	LKESQNTAASLTTFNEVDMSALMEmR	M25(Oxidation)	53.6771	1550.32	4.62601		2	3	978.461	2933.37	-0.0288501	9192	80.8286	186021	33/100	201103025__UG#02_45%_DDDT-MSA.RAW
	LKESQNTAASLTTFNEVDmSALMEMR	M19(Oxidation)	25.9039	1139.01	4.23056		3	3	978.461	2933.37	-0.0288501	9192	80.8286	186021	31/100	201103025__UG#02_45%_DDDT-MSA.RAW
	ESQNTAASLTTFNEVDMSALMEmR	M23(Oxidation)	76.0683	1360.89	4.82732	0.00828157	1	2	1346.6	2692.19	-1.28716	9195	80.8505	235249	23/46	201103025__UG#02_45%_DDDT-MSA.RAW
	ESQNTAASLTTFNEVDMSALmEMR	M21(Oxidation)	64.6211	1360.89	4.78656		2	2	1346.6	2692.19	-1.28716	9195	80.8505	235249	23/46	201103025__UG#02_45%_DDDT-MSA.RAW
	ESQNTAASLTTFNEVDmSALMEMR	M17(Oxidation)	34.4111	805.973	4.04841		3	2	1346.6	2692.19	-1.28716	9195	80.8505	235249	19/46	201103025__UG#02_45%_DDDT-MSA.RAW
	FGFMGLFSK		27.6421	926.936	2.58358	1	1	2	517.263	1033.52	0.604513	9200	80.8873	5.07853e+06	13/16	201103025__UG#02_45%_DDDT-MSA.RAW
	LKESQNTAASLTTFNEVDMSALmEmR	M23(Oxidation), M25(Oxidation)	52.8856	956.561	4.72572	0.10148	1	3	983.794	2949.37	1.24013	9205	80.9226	193576	30/100	201103025__UG#02_45%_DDDT-MSA.RAW
	LKESQNTAASLTTFNEVDmSALMEmR	M19(Oxidation), M25(Oxidation)	42.7035	833.618	4.24733		2	3	983.794	2949.37	1.24013	9205	80.9226	193576	28/100	201103025__UG#02_45%_DDDT-MSA.RAW
	LKESQNTAASLTTFNEVDmSALmEMR	M19(Oxidation), M23(Oxidation)	42.7035	861.18	3.92122		3	3	983.794	2949.37	1.24013	9205	80.9226	193576	28/100	201103025__UG#02_45%_DDDT-MSA.RAW
	FGFMGLFSK		46.8365	881.983	2.91137	1	1	2	517.263	1033.52	0.722624	9209	80.9536	4.47151e+06	13/16	201103025__UG#02_45%_DDDT-MSA.RAW
	FGFmGLFSK	M4(Oxidation)	34.532	987.498	3.0488	1	1	2	525.26	1049.51	0.206392	9211	80.9648	2094634	13/16	201103025__UG#02_45%_DDDT-MSA.RAW
	DIPAVNGAIEGDqIVYR	Q13(Deamidated)	53.7524	1230.22	3.71174	0.121294	1	2	915.968	1830.93	2.71062	9212	80.9709	1827149	25/32	201103025__UG#02_45%_DDDT-MSA.RAW
	DIPAVNGAIEGDQIVYr	R17(Deamidated)	53.7524	1230.22	3.26337		2	2	915.968	1830.93	2.71062	9212	80.9709	1827149	25/32	201103025__UG#02_45%_DDDT-MSA.RAW
	LNFKPEDTVTVGEELAQVEPGEAPAEGSGESKPEPTEQAEPSQGVAAR		87.1068	758.784	4.63909	1	1	4	1241.35	4962.38	0.69408	9213	80.9777	529528	53/282	201103025__UG#02_45%_DDDT-MSA.RAW
	NAESLSVLDIENEIVR		86.3939	1613.96	3.3056	1	1	2	900.971	1800.94	0.753477	9214	80.9859	1.45062e+06	22/30	201103025__UG#02_45%_DDDT-MSA.RAW
	AQEPPVASNSFTPFPR		116.135	905.36	3.89318	1	1	2	872.937	1744.87	0.217183	9215	80.9932	1.17739e+06	23/30	201103025__UG#02_45%_DDDT-MSA.RAW
	DIPAVNGAIEGDqIVYR	Q13(Deamidated)	81.3661	1448.12	3.73025	0.0965147	1	2	915.968	1830.93	2.77729	9234	81.1261	1.80822e+06	22/32	201103025__UG#02_45%_DDDT-MSA.RAW
	DIPAVNGAIEGDQIVYr	R17(Deamidated)	67.681	988.551	3.37236		2	2	915.968	1830.93	2.77729	9234	81.1261	1.80822e+06	19/32	201103025__UG#02_45%_DDDT-MSA.RAW
	LKESQNTAASLTTFNEVDMSALMEmR	M25(Oxidation)	70.1407	1224.08	4.88055	0.00614754	1	3	978.461	2933.37	0.220836	9237	81.1482	192864	29/100	201103025__UG#02_45%_DDDT-MSA.RAW
	LKESQNTAASLTTFNEVDMSALmEMR	M23(Oxidation)	70.1407	1220.28	4.84854		2	3	978.461	2933.37	0.220836	9237	81.1482	192864	29/100	201103025__UG#02_45%_DDDT-MSA.RAW
	LKESQNTAASLTTFNEVDmSALMEMR	M19(Oxidation)	49.2528	868.085	4.14091		3	3	978.461	2933.37	0.220836	9237	81.1482	192864	27/100	201103025__UG#02_45%_DDDT-MSA.RAW
	ESQNTAASLTTFNEVDMSALmEMR	M21(Oxidation)	39.4405	752.993	3.89284	0.059126	1	3	898.068	2692.19	-0.0905757	9238	81.1562	196421	26/92	201103025__UG#02_45%_DDDT-MSA.RAW
	ESQNTAASLTTFNEVDMSALMEmR	M23(Oxidation)	49.1551	758.457	3.66316		2	3	898.068	2692.19	-0.0905757	9238	81.1562	196421	26/92	201103025__UG#02_45%_DDDT-MSA.RAW
	ESQNTAASLTTFNEVDmSALMEMR	M17(Oxidation)	7.93178	316.964	3.39432		3	3	898.068	2692.19	-0.0905757	9238	81.1562	196421	20/92	201103025__UG#02_45%_DDDT-MSA.RAW
	DYTDISVAVATPK		34.8602	618.038	2.89914	1	1	2	690.356	1379.71	0.0207032	9240	81.1708	283394	16/24	201103025__UG#02_45%_DDDT-MSA.RAW
	LNFKPEDTVTVGEELAQVEPGEAPAEGSGESKPEPTEQAEPSQGVAAR		4.77686	494.962	3.33671	1	1	5	993.282	4962.38	0.543776	9241	81.1783	95811.2	47/376	201103025__UG#02_45%_DDDT-MSA.RAW
	NAESLSVLDIENEIVR		43.677	1443.77	3.96353	1	1	2	900.971	1800.93	0.48235	9242	81.1866	1.35109e+06	20/30	201103025__UG#02_45%_DDDT-MSA.RAW
	FGFMGLFSK		42.896	845.532	2.70609	1	1	2	517.263	1033.52	0.36829	9245	81.2085	4.17446e+06	13/16	201103025__UG#02_45%_DDDT-MSA.RAW
	DIPAVNGAIEGDqIVYR	Q13(Deamidated)	47.0561	1424.04	4.08923	0.117359	1	2	915.968	1830.93	2.57728	9247	81.2196	1.79288e+06	26/32	201103025__UG#02_45%_DDDT-MSA.RAW
	DIPAVNGAIEGDQIVYr	R17(Deamidated)	47.0561	1424.04	3.6065		2	2	915.968	1830.93	2.57728	9247	81.2196	1.79288e+06	26/32	201103025__UG#02_45%_DDDT-MSA.RAW
	FGFmGLFSK	M4(Oxidation)	35.5127	1030.06	3.15341	1	1	2	525.26	1049.51	-0.375165	9248	81.2265	1.84218e+06	13/16	201103025__UG#02_45%_DDDT-MSA.RAW
	LNFKPEDTVTVGEELAQVEPGEAPAEGSGESKPEPTEQAEPSQGVAAR		108.684	628.811	4.68848	0.264392	1	4	1241.35	4962.38	0.202097	9249	81.2324	450321	48/282	201103025__UG#02_45%_DDDT-MSA.RAW
	NAESLSVLDIENEIVR		62.9973	1686.96	3.50783	1	1	2	900.971	1800.93	0.346787	9250	81.2395	1.43019e+06	21/30	201103025__UG#02_45%_DDDT-MSA.RAW
	AQEPPVASNSFTPFPR		92.3819	976.683	4.09232	1	1	2	872.936	1744.87	-0.202575	9251	81.2468	1.1623e+06	24/30	201103025__UG#02_45%_DDDT-MSA.RAW
	AQEPPVASNSFTPFPR		51.2001	444.836	3.73861	1	1	2	872.937	1744.87	0.287143	9255	81.2757	1.24567e+06	18/30	201103025__UG#02_45%_DDDT-MSA.RAW
	ESQNTAASLTTFNEVDMSALmEMR	M21(Oxidation)	102.737	1208.82	4.40247	0.00681818	1	2	1346.6	2692.19	-0.833731	9256	81.283	172551	22/46	201103025__UG#02_45%_DDDT-MSA.RAW
	ESQNTAASLTTFNEVDMSALMEmR	M23(Oxidation)	77.5625	1090.42	4.36638		2	2	1346.6	2692.19	-0.833731	9256	81.283	172551	21/46	201103025__UG#02_45%_DDDT-MSA.RAW
	ESQNTAASLTTFNEVDmSALMEMR	M17(Oxidation)	45.0866	828.219	3.86852		3	2	1346.6	2692.19	-0.833731	9256	81.283	172551	19/46	201103025__UG#02_45%_DDDT-MSA.RAW
	FGFMGLFSK		33.7316	1226.93	2.86996	1	1	2	517.263	1033.52	0.486402	9257	81.2912	4210669	15/16	201103025__UG#02_45%_DDDT-MSA.RAW
	LKESQNTAASLTTFNEVDMSALmEmR	M23(Oxidation), M25(Oxidation)	37.3905	1280.61	5.34419	0.106742	1	3	983.794	2949.37	1.17805	9258	81.2974	178503	32/100	201103025__UG#02_45%_DDDT-MSA.RAW
	LKESQNTAASLTTFNEVDmSALMEmR	M19(Oxidation), M25(Oxidation)	28.4285	847.654	4.77313		2	3	983.794	2949.37	1.17805	9258	81.2974	178503	28/100	201103025__UG#02_45%_DDDT-MSA.RAW
	LKESQNTAASLTTFNEVDmSALmEMR	M19(Oxidation), M23(Oxidation)	20.1402	875.617	4.42189		3	3	983.794	2949.37	1.17805	9258	81.2974	178503	28/100	201103025__UG#02_45%_DDDT-MSA.RAW
	FGFMGLFSK		78.2192	671.53	2.03425	1	1	1	1033.52	1033.52	0.912802	9278	81.4401	424361	10/16	201103025__UG#02_45%_DDDT-MSA.RAW
	LNFKPEDTVTVGEELAQVEPGEAPAEGSGESKPEPTEQAEPSQGVAAR		18.6815	385.992	3.78371	1	1	5	993.282	4962.38	0.482278	9279	81.4474	57271.4	45/376	201103025__UG#02_45%_DDDT-MSA.RAW
	FGFMGLFSK		57.0106	898.327	2.97948	1	1	2	517.263	1033.52	0.604513	9281	81.4633	3.95637e+06	13/16	201103025__UG#02_45%_DDDT-MSA.RAW
	DIPAVNGAIEGDqIVYR	Q13(Deamidated)	42.9714	1356.08	3.60459	0.113889	1	2	915.968	1830.93	2.71062	9283	81.4746	1.80804e+06	26/32	201103025__UG#02_45%_DDDT-MSA.RAW
	DIPAVNGAIEGDQIVYr	R17(Deamidated)	54.0886	1356.08	3.18933		2	2	915.968	1830.93	2.71062	9283	81.4746	1.80804e+06	26/32	201103025__UG#02_45%_DDDT-MSA.RAW
	FGFmGLFSK	M4(Oxidation)	31.3248	1041.12	2.54973	1	1	2	525.26	1049.51	-0.0262306	9284	81.4814	1.77102e+06	13/16	201103025__UG#02_45%_DDDT-MSA.RAW
	LNFKPEDTVTVGEELAQVEPGEAPAEGSGESKPEPTEQAEPSQGVAAR		146.758	693.43	5.44114	1	1	4	1241.35	4962.38	0.792477	9285	81.4874	515615	51/282	201103025__UG#02_45%_DDDT-MSA.RAW
	NAESLSVLDIENEIVR		83.8882	1383.64	3.48504	1	1	2	900.971	1800.93	0.550132	9286	81.4944	1.30587e+06	20/30	201103025__UG#02_45%_DDDT-MSA.RAW
	AQEPPVASNSFTPFPR		66.6696	596.593	3.60852	1	1	2	872.937	1744.87	0.287143	9287	81.5015	1.18558e+06	20/30	201103025__UG#02_45%_DDDT-MSA.RAW
	DIPAVNGAIEGDqIVYR	Q13(Deamidated)	73.7584	877.608	3.72393	0.13172	1	2	915.968	1830.93	2.51061	9290	81.5234	1.84862e+06	22/32	201103025__UG#02_45%_DDDT-MSA.RAW
	DIPAVNGAIEGDQIVYr	R17(Deamidated)	60.7903	679.532	3.23496		2	2	915.968	1830.93	2.51061	9290	81.5234	1.84862e+06	20/32	201103025__UG#02_45%_DDDT-MSA.RAW
	LKESQNTAASLTTFNEVDMSALmEMR	M23(Oxidation)	63.0389	1520.21	4.88288	0.0512295	1	3	978.462	2933.37	0.408101	9291	81.5307	273156	30/100	201103025__UG#02_45%_DDDT-MSA.RAW
	LKESQNTAASLTTFNEVDMSALMEmR	M25(Oxidation)	52.6053	1401.06	4.63398		2	3	978.462	2933.37	0.408101	9291	81.5307	273156	29/100	201103025__UG#02_45%_DDDT-MSA.RAW
	LKESQNTAASLTTFNEVDmSALMEMR	M19(Oxidation)	33.642	1065.3	4.44648		3	3	978.462	2933.37	0.408101	9291	81.5307	273156	28/100	201103025__UG#02_45%_DDDT-MSA.RAW
	DYTDISVAVATPK		53.5595	504.59	2.59085	1	1	2	690.356	1379.71	0.197654	9293	81.5457	266610	15/24	201103025__UG#02_45%_DDDT-MSA.RAW
	NAESLSVLDIENEIVR		48.6447	1598.02	3.71295	1	1	2	900.971	1800.93	0.617914	9295	81.5597	1.36312e+06	21/30	201103025__UG#02_45%_DDDT-MSA.RAW
	ESQNTAASLTTFNEVDMSALMEmR	M23(Oxidation)	51.6152	716.675	2.95059	0.0474576	1	3	898.069	2692.19	0.385519	9297	81.5744	193061	24/92	201103025__UG#02_45%_DDDT-MSA.RAW
	ESQNTAASLTTFNEVDMSALmEMR	M21(Oxidation)	32.3878	615.24	2.80557		2	3	898.069	2692.19	0.385519	9297	81.5744	193061	23/92	201103025__UG#02_45%_DDDT-MSA.RAW
	ESQNTAASLTTFNEVDMSALMEmR	M23(Oxidation)	76.1791	1075.9	3.83179	0.0130548	1	2	1346.6	2692.19	-1.37784	9301	81.6057	168422	20/46	201103025__UG#02_45%_DDDT-MSA.RAW
	ESQNTAASLTTFNEVDMSALmEMR	M21(Oxidation)	64.7228	964.574	3.77822		2	2	1346.6	2692.19	-1.37784	9301	81.6057	168422	19/46	201103025__UG#02_45%_DDDT-MSA.RAW
	ESQNTAASLTTFNEVDmSALMEMR	M17(Oxidation)	43.8783	582.617	3.28651		3	2	1346.6	2692.19	-1.37784	9301	81.6057	168422	15/46	201103025__UG#02_45%_DDDT-MSA.RAW
	FGFMGLFSK		33.687	919.725	2.84677	1	1	2	517.263	1033.52	0.604513	9302	81.6139	3.75704e+06	13/16	201103025__UG#02_45%_DDDT-MSA.RAW
	AQEPPVASNSFTPFPR		86.978	711.094	3.86088	1	1	2	872.936	1744.87	-0.062656	9303	81.62	1.05914e+06	21/30	201103025__UG#02_45%_DDDT-MSA.RAW
	FGFMGLFSK		45.472	1192.5	2.48737	1	1	2	517.263	1033.52	0.604513	9317	81.718	3804160	15/16	201103025__UG#02_45%_DDDT-MSA.RAW
	DIPAVNGAIEGDqIVYR	Q13(Deamidated)	46.1135	1155.68	4.16003	0.115385	1	2	915.968	1830.93	2.51061	9319	81.7292	1.62053e+06	25/32	201103025__UG#02_45%_DDDT-MSA.RAW
	DIPAVNGAIEGDQIVYr	R17(Deamidated)	46.1135	1155.68	3.67842		2	2	915.968	1830.93	2.51061	9319	81.7292	1.62053e+06	25/32	201103025__UG#02_45%_DDDT-MSA.RAW
	FGFmGLFSK	M4(Oxidation)	40.8312	977.951	2.78327	1	1	2	525.26	1049.51	-0.142542	9320	81.7362	1752277	13/16	201103025__UG#02_45%_DDDT-MSA.RAW
	LNFKPEDTVTVGEELAQVEPGEAPAEGSGESKPEPTEQAEPSQGVAAR		117.439	764.726	5.44078	1	1	4	1241.35	4962.38	0.69408	9321	81.7422	451228	50/282	201103025__UG#02_45%_DDDT-MSA.RAW
	NAESLSVLDIENEIVR		82.9208	1365.89	3.2224	1	1	2	900.971	1800.93	0.550132	9322	81.7491	1.26212e+06	20/30	201103025__UG#02_45%_DDDT-MSA.RAW
	AQEPPVASNSFTPFPR		72.0075	551.924	3.53253	1	1	2	872.936	1744.87	0.147223	9323	81.7568	1.07647e+06	19/30	201103025__UG#02_45%_DDDT-MSA.RAW
	LKESQNTAASLTTFNEVDMSALMEmR	M25(Oxidation)	72.3062	1185.76	5.16994	0.0174081	1	3	978.461	2933.37	0.220836	9335	81.8427	238695	29/100	201103025__UG#02_45%_DDDT-MSA.RAW
	LKESQNTAASLTTFNEVDMSALmEMR	M23(Oxidation)	72.3062	1170.77	5.07779		2	3	978.461	2933.37	0.220836	9335	81.8427	238695	29/100	201103025__UG#02_45%_DDDT-MSA.RAW
	LKESQNTAASLTTFNEVDmSALMEMR	M19(Oxidation)	51.08	831.176	4.17358		3	3	978.461	2933.37	0.220836	9335	81.8427	238695	27/100	201103025__UG#02_45%_DDDT-MSA.RAW
	DYTDISVAVATPK		59.6541	861.146	2.53814	1	1	2	690.356	1379.71	-0.156248	9337	81.8587	299303	18/24	201103025__UG#02_45%_DDDT-MSA.RAW
	DIPAVNGAIEGDqIVYR	Q13(Deamidated)	68.5245	795.478	4.16759	0.160671	1	2	915.968	1830.93	2.51061	9338	81.8661	1782136	21/32	201103025__UG#02_45%_DDDT-MSA.RAW
	DIPAVNGAIEGDQIVYr	R17(Deamidated)	56.0275	631.105	3.49836		2	2	915.968	1830.93	2.51061	9338	81.8661	1782136	19/32	201103025__UG#02_45%_DDDT-MSA.RAW
	LKESQNTAASLTTFNEVDMSALmEmR	M23(Oxidation), M25(Oxidation)	47.8348	1418	5.09001	0.178782	1	3	983.793	2949.37	0.495135	9340	81.8807	129571	34/100	201103025__UG#02_45%_DDDT-MSA.RAW
	LKESQNTAASLTTFNEVDmSALMEmR	M19(Oxidation), M25(Oxidation)	47.8348	1049.81	4.18188		2	3	983.793	2949.37	0.495135	9340	81.8807	129571	31/100	201103025__UG#02_45%_DDDT-MSA.RAW
	LKESQNTAASLTTFNEVDmSALmEMR	M19(Oxidation), M23(Oxidation)	29.0998	1070.96	4.10807		3	3	983.793	2949.37	0.495135	9340	81.8807	129571	31/100	201103025__UG#02_45%_DDDT-MSA.RAW
	ESQNTAASLTTFNEVDMSALmEMR	M21(Oxidation)	3.25367	542.301	2.9398	0.00680272	1	3	898.068	2692.19	-0.0225621	9341	81.8889	188706	22/92	201103025__UG#02_45%_DDDT-MSA.RAW
	ESQNTAASLTTFNEVDMSALMEmR	M23(Oxidation)	9.09941	636.553	2.91951		2	3	898.068	2692.19	-0.0225621	9341	81.8889	188706	23/92	201103025__UG#02_45%_DDDT-MSA.RAW
	NAESLSVLDIENEIVR		50.8657	1343.06	3.3161	1	1	2	900.971	1800.93	0.48235	9342	81.897	1.32865e+06	20/30	201103025__UG#02_45%_DDDT-MSA.RAW
	FGFMGLFSK		45.3579	1037.01	2.79427	1	1	2	517.263	1033.52	0.604513	9353	81.975	3795800	14/16	201103025__UG#02_45%_DDDT-MSA.RAW
	DIPAVNGAIEGDqIVYR	Q13(Deamidated)	53.1876	1414.7	3.68422	0.184783	1	2	915.968	1830.93	2.51061	9355	81.9863	1.65445e+06	26/32	201103025__UG#02_45%_DDDT-MSA.RAW
	DIPAVNGAIEGDQIVYr	R17(Deamidated)	53.1876	1414.7	3.00062		2	2	915.968	1830.93	2.51061	9355	81.9863	1.65445e+06	26/32	201103025__UG#02_45%_DDDT-MSA.RAW
	FGFmGLFSK	M4(Oxidation)	31.1985	1028.83	2.96451	1	1	2	525.26	1049.51	0.0900808	9356	81.9933	1.77355e+06	13/16	201103025__UG#02_45%_DDDT-MSA.RAW
	LNFKPEDTVTVGEELAQVEPGEAPAEGSGESKPEPTEQAEPSQGVAAR		118.699	566.89	4.85441	1	1	4	1241.35	4962.38	0.595683	9357	81.9993	461612	48/282	201103025__UG#02_45%_DDDT-MSA.RAW
	NAESLSVLDIENEIVR		86.8464	1204.69	3.12817	1	1	2	900.971	1800.93	0.550132	9358	82.0065	1.24501e+06	18/30	201103025__UG#02_45%_DDDT-MSA.RAW
	AQEPPVASNSFTPFPR		89.0992	732.852	3.67175	1	1	2	872.936	1744.87	0.0772635	9359	82.014	1.10288e+06	21/30	201103025__UG#02_45%_DDDT-MSA.RAW
	LKESQNTAASLTTFNEVDMSALmEMR	M23(Oxidation)	60.0978	1426.25	4.17303	0.0479616	1	3	978.461	2933.37	-0.216115	9373	82.1146	158274	30/100	201103025__UG#02_45%_DDDT-MSA.RAW
	LKESQNTAASLTTFNEVDMSALMEmR	M25(Oxidation)	49.9121	1294.8	3.97492		2	3	978.461	2933.37	-0.216115	9373	82.1146	158274	29/100	201103025__UG#02_45%_DDDT-MSA.RAW
	LKESQNTAASLTTFNEVDmSALMEMR	M19(Oxidation)	40.3599	966.394	3.83535		3	3	978.461	2933.37	-0.216115	9373	82.1146	158274	27/100	201103025__UG#02_45%_DDDT-MSA.RAW
	DIPAVNGAIEGDqIVYR	Q13(Deamidated)	104.138	870.925	4.29518	0.167442	1	2	915.967	1830.93	1.97724	9374	82.1226	1.38638e+06	22/32	201103025__UG#02_45%_DDDT-MSA.RAW
	DIPAVNGAIEGDQIVYr	R17(Deamidated)	88.3159	788.503	3.57511		2	2	915.967	1830.93	1.97724	9374	82.1226	1.38638e+06	21/32	201103025__UG#02_45%_DDDT-MSA.RAW
	ESQNTAASLTTFNEVDMSALmEMR	M21(Oxidation)	17.589	651.615	2.96366	0.0810811	1	3	898.068	2692.19	-0.158589	9378	82.1497	154308	26/92	201103025__UG#02_45%_DDDT-MSA.RAW
	ESQNTAASLTTFNEVDMSALMEmR	M23(Oxidation)	17.589	571.241	2.71644		2	3	898.068	2692.19	-0.158589	9378	82.1497	154308	25/92	201103025__UG#02_45%_DDDT-MSA.RAW
	DYTDISVAVATPK		43.6899	667.236	2.46639	1	1	2	690.356	1379.71	-0.156248	9381	82.1733	255420	17/24	201103025__UG#02_45%_DDDT-MSA.RAW
	AQEPPVASNSFTPFPR		68.0474	635.121	3.73165	1	1	2	872.937	1744.87	0.287143	9387	82.219	1.10848e+06	21/30	201103025__UG#02_45%_DDDT-MSA.RAW
	FGFMGLFSK		45.3499	1162.48	2.80386	1	1	2	517.263	1033.52	0.36829	9389	82.2346	3.7324e+06	15/16	201103025__UG#02_45%_DDDT-MSA.RAW
	DIPAVNGAIEGDqIVYR	Q13(Deamidated)	45.7518	1637.37	4.25275	0.103529	1	2	915.967	1830.93	2.17725	9390	82.2403	1.61639e+06	27/32	201103025__UG#02_45%_DDDT-MSA.RAW
	DIPAVNGAIEGDQIVYr	R17(Deamidated)	45.7518	1456.11	3.80853		2	2	915.967	1830.93	2.17725	9390	82.2403	1.61639e+06	26/32	201103025__UG#02_45%_DDDT-MSA.RAW
	FGFmGLFSK	M4(Oxidation)	33.6341	1042.9	3.08136	1	1	2	525.26	1049.51	-0.142542	9392	82.2527	1.67554e+06	13/16	201103025__UG#02_45%_DDDT-MSA.RAW
	LNFKPEDTVTVGEELAQVEPGEAPAEGSGESKPEPTEQAEPSQGVAAR		76.7875	695.67	4.32622	1	1	4	1241.35	4962.38	0.497287	9393	82.2586	426663	51/282	201103025__UG#02_45%_DDDT-MSA.RAW
	NAESLSVLDIENEIVR		74.9224	1790.96	4.31655	1	1	2	900.971	1800.93	0.48235	9394	82.2664	1.07899e+06	22/30	201103025__UG#02_45%_DDDT-MSA.RAW
	AQEPPVASNSFTPFPR		66.4039	750.193	3.7175	1	1	2	872.936	1744.87	0.00730375	9395	82.2735	1059959	21/30	201103025__UG#02_45%_DDDT-MSA.RAW
	LKESQNTAASLTTFNEVDMSALMEmR	M25(Oxidation)	41.1489	1349.59	5.29452	0.0113422	1	3	978.461	2933.37	0.095993	9413	82.3989	212964	30/100	201103025__UG#02_45%_DDDT-MSA.RAW
	LKESQNTAASLTTFNEVDMSALmEMR	M23(Oxidation)	41.1489	1424.57	5.2265		2	3	978.461	2933.37	0.095993	9413	82.3989	212964	31/100	201103025__UG#02_45%_DDDT-MSA.RAW
	LKESQNTAASLTTFNEVDmSALMEMR	M19(Oxidation)	16.1459	884.083	4.27741		3	3	978.461	2933.37	0.095993	9413	82.3989	212964	28/100	201103025__UG#02_45%_DDDT-MSA.RAW
	DIPAVNGAIEGDqIVYR	Q13(Deamidated)	77.4916	1272.69	4.24717	0.0517647	1	2	915.967	1830.93	2.24392	9417	82.4304	1.6405e+06	21/32	201103025__UG#02_45%_DDDT-MSA.RAW
	DIPAVNGAIEGDQIVYr	R17(Deamidated)	64.1467	1016.27	4.03323		2	2	915.967	1830.93	2.24392	9417	82.4304	1.6405e+06	19/32	201103025__UG#02_45%_DDDT-MSA.RAW
	DYTDISVAVATPK		35.4033	725.695	2.60019	1	1	2	690.356	1379.7	-0.333199	9418	82.4384	283902	17/24	201103025__UG#02_45%_DDDT-MSA.RAW
	FGFMGLFSK		30.4459	931.365	2.20704	1	1	2	517.263	1033.52	0.486402	9421	82.4591	3.47506e+06	13/16	201103025__UG#02_45%_DDDT-MSA.RAW
	LKESQNTAASLTTFNEVDMSALmEmR	M23(Oxidation), M25(Oxidation)	46.0388	1323.09	5.13214	0.0877193	1	3	983.795	2949.37	1.79888	9422	82.4659	152390	34/100	201103025__UG#02_45%_DDDT-MSA.RAW
	LKESQNTAASLTTFNEVDmSALMEmR	M19(Oxidation), M25(Oxidation)	26.9285	1020.31	4.68138		2	3	983.795	2949.37	1.79888	9422	82.4659	152390	31/100	201103025__UG#02_45%_DDDT-MSA.RAW
	LKESQNTAASLTTFNEVDmSALmEMR	M19(Oxidation), M23(Oxidation)	18.4156	1031.95	4.63208		3	3	983.795	2949.37	1.79888	9422	82.4659	152390	31/100	201103025__UG#02_45%_DDDT-MSA.RAW
	AQEPPVASNSFTPFPR		42.7186	719.305	3.41007	1	1	2	872.937	1744.87	0.217183	9425	82.4893	1.08553e+06	21/30	201103025__UG#02_45%_DDDT-MSA.RAW
	ESQNTAASLTTFNEVDMSALmEMR	M21(Oxidation)	8.81943	353.681	3.31789	0.0180723	1	3	898.068	2692.19	-0.498657	9427	82.5053	134168	20/92	201103025__UG#02_45%_DDDT-MSA.RAW
	ESQNTAASLTTFNEVDMSALMEmR	M23(Oxidation)	8.81943	448.771	3.26494		2	3	898.068	2692.19	-0.498657	9427	82.5053	134168	22/92	201103025__UG#02_45%_DDDT-MSA.RAW
	ESQNTAASLTTFNEVDmSALMEMR	M17(Oxidation)	3.15532	199.49	2.84044		3	3	898.068	2692.19	-0.498657	9427	82.5053	134168	16/92	201103025__UG#02_45%_DDDT-MSA.RAW
	ESQNTAASLTTFNEVDMSALmEMR	M21(Oxidation)	72.1414	1546.62	4.23163	0.0070922	1	2	1346.6	2692.19	-0.198937	9432	82.5412	159569	23/46	201103025__UG#02_45%_DDDT-MSA.RAW
	ESQNTAASLTTFNEVDMSALMEmR	M23(Oxidation)	72.1414	1541.32	4.19961		2	2	1346.6	2692.19	-0.198937	9432	82.5412	159569	23/46	201103025__UG#02_45%_DDDT-MSA.RAW
	ESQNTAASLTTFNEVDmSALMEMR	M17(Oxidation)	39.9448	874.321	3.50842		3	2	1346.6	2692.19	-0.198937	9432	82.5412	159569	18/46	201103025__UG#02_45%_DDDT-MSA.RAW
	FGFMGLFSK		45.5623	1195.55	2.75397	1	1	2	517.263	1033.52	0.486402	9434	82.5574	3.59503e+06	15/16	201103025__UG#02_45%_DDDT-MSA.RAW
	DIPAVNGAIEGDqIVYR	Q13(Deamidated)	50.1508	1209.99	3.43053	0.102041	1	2	915.967	1830.93	2.3106	9436	82.5686	1.57709e+06	25/32	201103025__UG#02_45%_DDDT-MSA.RAW
	DIPAVNGAIEGDQIVYr	R17(Deamidated)	39.2165	1209.99	3.07833		2	2	915.967	1830.93	2.3106	9436	82.5686	1.57709e+06	25/32	201103025__UG#02_45%_DDDT-MSA.RAW
	FGFmGLFSK	M4(Oxidation)	32.9478	1041.97	3.21071	1	1	2	525.26	1049.51	-0.0262306	9437	82.5756	1.64524e+06	13/16	201103025__UG#02_45%_DDDT-MSA.RAW
	LNFKPEDTVTVGEELAQVEPGEAPAEGSGESKPEPTEQAEPSQGVAAR		149.546	750.01	4.53223	1	1	4	1241.35	4962.38	0.497287	9438	82.5816	397839	52/282	201103025__UG#02_45%_DDDT-MSA.RAW
	NAESLSVLDIENEIVR		49.2223	1452.13	3.34707	1	1	2	900.971	1800.93	0.414569	9439	82.5897	1128859	21/30	201103025__UG#02_45%_DDDT-MSA.RAW
	AQEPPVASNSFTPFPR		107.646	777.792	4.02132	1	1	2	872.936	1744.87	0.0772635	9440	82.5976	1.06657e+06	21/30	201103025__UG#02_45%_DDDT-MSA.RAW
	FGFMGLFSK		65.452	545.267	2.0931	1	1	1	1033.52	1033.52	0.79469	9456	82.7106	342394	11/16	201103025__UG#02_45%_DDDT-MSA.RAW
	LKESQNTAASLTTFNEVDMSALmEMR	M23(Oxidation)	71.8891	971.104	5.0026	0.002	1	3	978.461	2933.37	-0.278536	9458	82.7241	209399	27/100	201103025__UG#02_45%_DDDT-MSA.RAW
	LKESQNTAASLTTFNEVDMSALMEmR	M25(Oxidation)	60.9889	973.021	4.98764		2	3	978.461	2933.37	-0.278536	9458	82.7241	209399	27/100	201103025__UG#02_45%_DDDT-MSA.RAW
	LKESQNTAASLTTFNEVDmSALMEMR	M19(Oxidation)	50.7279	690.576	4.14558		3	3	978.461	2933.37	-0.278536	9458	82.7241	209399	25/100	201103025__UG#02_45%_DDDT-MSA.RAW
	DIPAVNGAIEGDqIVYR	Q13(Deamidated)	78.9769	695.7	4.24483	0.188679	1	2	915.967	1830.93	2.37727	9463	82.7609	1.48779e+06	20/32	201103025__UG#02_45%_DDDT-MSA.RAW
	DIPAVNGAIEGDQIVYr	R17(Deamidated)	65.5011	695.7	3.43999		2	2	915.967	1830.93	2.37727	9463	82.7609	1.48779e+06	20/32	201103025__UG#02_45%_DDDT-MSA.RAW
	DYTDISVAVATPK		58.0065	744.745	2.90804	1	1	2	690.356	1379.71	0.109179	9466	82.7835	240154	17/24	201103025__UG#02_45%_DDDT-MSA.RAW
	FGFMGLFSK		51.6354	893.555	2.81352	1	1	2	517.263	1033.52	0.486402	9470	82.8139	3208827	13/16	201103025__UG#02_45%_DDDT-MSA.RAW
	DIPAVNGAIEGDqIVYR	Q13(Deamidated)	45.3506	1698.28	4.36489	0.0963303	1	2	915.967	1830.93	2.24392	9472	82.8251	1.49805e+06	27/32	201103025__UG#02_45%_DDDT-MSA.RAW
	DIPAVNGAIEGDQIVYr	R17(Deamidated)	45.3506	1698.28	3.9422		2	2	915.967	1830.93	2.24392	9472	82.8251	1.49805e+06	27/32	201103025__UG#02_45%_DDDT-MSA.RAW
	FGFmGLFSK	M4(Oxidation)	31.1622	992.243	2.81717	1	1	2	525.26	1049.51	-0.142542	9473	82.8322	1.57882e+06	13/16	201103025__UG#02_45%_DDDT-MSA.RAW
	LNFKPEDTVTVGEELAQVEPGEAPAEGSGESKPEPTEQAEPSQGVAAR		97.0782	795.478	5.05848	1	1	4	1241.35	4962.38	0.595683	9474	82.8381	354620	52/282	201103025__UG#02_45%_DDDT-MSA.RAW
	AQEPPVASNSFTPFPR		97.9212	903.377	3.93876	1	1	2	872.936	1744.87	0.0772635	9475	82.8453	1.05077e+06	23/30	201103025__UG#02_45%_DDDT-MSA.RAW
	NAESLSVLDIENEIVR		85.0692	1624.88	4.30182	1	1	2	900.971	1800.93	0.48235	9476	82.8523	1011278	22/30	201103025__UG#02_45%_DDDT-MSA.RAW
	FGFMGLFSK		29.3351	739.261	2.12139	1	1	2	517.263	1033.52	0.36829	9480	82.8809	3.10906e+06	12/16	201103025__UG#02_45%_DDDT-MSA.RAW
	LKESQNTAASLTTFNEVDMSALmEmR	M23(Oxidation), M25(Oxidation)	55.8094	1296.66	5.14097	0.0642023	1	3	983.794	2949.37	1.05388	9486	82.9226	124899	30/100	201103025__UG#02_45%_DDDT-MSA.RAW
	LKESQNTAASLTTFNEVDmSALMEmR	M19(Oxidation), M25(Oxidation)	45.6934	1067.99	4.80654		2	3	983.794	2949.37	1.05388	9486	82.9226	124899	29/100	201103025__UG#02_45%_DDDT-MSA.RAW
	LKESQNTAASLTTFNEVDmSALmEMR	M19(Oxidation), M23(Oxidation)	27.3809	834.325	4.56904		3	3	983.794	2949.37	1.05388	9486	82.9226	124899	27/100	201103025__UG#02_45%_DDDT-MSA.RAW
	LKESQNTAASLTTFNEVDMSALMEmR	M25(Oxidation)	50.9165	1008	5.08218	0.0255906	1	3	978.461	2933.37	-0.0288501	9502	83.0358	239995	29/100	201103025__UG#02_45%_DDDT-MSA.RAW
	LKESQNTAASLTTFNEVDMSALmEMR	M23(Oxidation)	61.1949	1078.8	4.94606		2	3	978.461	2933.37	-0.0288501	9502	83.0358	239995	30/100	201103025__UG#02_45%_DDDT-MSA.RAW
	LKESQNTAASLTTFNEVDmSALMEMR	M19(Oxidation)	41.2718	625.052	4.20067		3	3	978.461	2933.37	-0.0288501	9502	83.0358	239995	26/100	201103025__UG#02_45%_DDDT-MSA.RAW
	FGFMGLFSK		85.8661	715.817	1.9954	1	1	1	1033.52	1033.52	0.676579	9503	83.044	298529	12/16	201103025__UG#02_45%_DDDT-MSA.RAW
	LNFKPEDTVTVGEELAQVEPGEAPAEGSGESKPEPTEQAEPSQGVAAR		7.52027	726.885	3.8201	1	1	5	993.281	4962.38	0.11329	9507	83.074	91228.8	54/376	201103025__UG#02_45%_DDDT-MSA.RAW
	DIPAVNGAIEGDqIVYR	Q13(Deamidated)	92.0772	903.502	4.21896	0.158768	1	2	915.967	1830.93	2.04391	9508	83.082	1.49578e+06	22/32	201103025__UG#02_45%_DDDT-MSA.RAW
	DIPAVNGAIEGDQIVYr	R17(Deamidated)	77.4938	616.862	3.54893		2	2	915.967	1830.93	2.04391	9508	83.082	1.49578e+06	19/32	201103025__UG#02_45%_DDDT-MSA.RAW
	DYTDISVAVATPK		49.487	618.099	2.38419	1	1	2	690.356	1379.71	-0.0677724	9512	83.1093	237232	16/24	201103025__UG#02_45%_DDDT-MSA.RAW
	FGFMGLFSK		45.2988	1097.82	2.76461	1	1	2	517.263	1033.52	0.486402	9515	83.1319	2.88717e+06	15/16	201103025__UG#02_45%_DDDT-MSA.RAW
	DIPAVNGAIEGDqIVYR	Q13(Deamidated)	60.9308	1449.68	3.92868	0.13486	1	2	915.968	1830.93	2.44394	9517	83.1431	1339052	27/32	201103025__UG#02_45%_DDDT-MSA.RAW
	DIPAVNGAIEGDQIVYr	R17(Deamidated)	60.9308	1282.91	3.40084		2	2	915.968	1830.93	2.44394	9517	83.1431	1339052	26/32	201103025__UG#02_45%_DDDT-MSA.RAW
	FGFmGLFSK	M4(Oxidation)	35.8023	1032.73	2.78332	1	1	2	525.26	1049.51	-0.142542	9518	83.1501	1390958	13/16	201103025__UG#02_45%_DDDT-MSA.RAW
	LNFKPEDTVTVGEELAQVEPGEAPAEGSGESKPEPTEQAEPSQGVAAR		116.481	736.985	4.49408	1	1	4	1241.35	4962.38	0.39889	9519	83.1562	357109	53/282	201103025__UG#02_45%_DDDT-MSA.RAW
	AQEPPVASNSFTPFPR		89.2463	731.429	3.77207	1	1	2	872.936	1744.87	-0.062656	9520	83.1643	957920	21/30	201103025__UG#02_45%_DDDT-MSA.RAW
	NAESLSVLDIENEIVR		79.2088	1592.04	3.62425	1	1	2	900.971	1800.93	0.414569	9521	83.1712	937165	21/30	201103025__UG#02_45%_DDDT-MSA.RAW
	LKESQNTAASLTTFNEVDMSALMEmR	M25(Oxidation)	38.6323	1054.9	4.66377	0.00429185	1	3	978.461	2933.37	0.0335714	9539	83.2995	177940	26/100	201103025__UG#02_45%_DDDT-MSA.RAW
	LKESQNTAASLTTFNEVDMSALmEMR	M23(Oxidation)	38.6323	990.938	4.63927		2	3	978.461	2933.37	0.0335714	9539	83.2995	177940	26/100	201103025__UG#02_45%_DDDT-MSA.RAW
	LKESQNTAASLTTFNEVDmSALMEMR	M19(Oxidation)	13.5215	517.083	3.64031		3	3	978.461	2933.37	0.0335714	9539	83.2995	177940	22/100	201103025__UG#02_45%_DDDT-MSA.RAW
	DIPAVNGAIEGDqIVYR	Q13(Deamidated)	77.9645	840.625	3.74794	0.109333	1	2	915.967	1830.93	2.11058	9545	83.3444	1.36018e+06	21/32	201103025__UG#02_45%_DDDT-MSA.RAW
	DIPAVNGAIEGDQIVYr	R17(Deamidated)	52.4114	655.071	3.33782		2	2	915.967	1830.93	2.11058	9545	83.3444	1.36018e+06	19/32	201103025__UG#02_45%_DDDT-MSA.RAW
	FGFMGLFSK		49.3104	901.566	2.23074	1	1	2	517.263	1033.52	0.36829	9551	83.3874	3.03493e+06	13/16	201103025__UG#02_45%_DDDT-MSA.RAW
	DIPAVNGAIEGDqIVYR	Q13(Deamidated)	48.4936	1288.8	4.06843	0.0884521	1	2	915.968	1830.93	2.44394	9553	83.3986	1.44322e+06	25/32	201103025__UG#02_45%_DDDT-MSA.RAW
	DIPAVNGAIEGDQIVYr	R17(Deamidated)	48.4936	1288.8	3.7097		2	2	915.968	1830.93	2.44394	9553	83.3986	1.44322e+06	25/32	201103025__UG#02_45%_DDDT-MSA.RAW
	FGFmGLFSK	M4(Oxidation)	26.2127	973.014	2.50074	1	1	2	525.26	1049.51	-0.142542	9554	83.4057	1.48644e+06	13/16	201103025__UG#02_45%_DDDT-MSA.RAW
	LNFKPEDTVTVGEELAQVEPGEAPAEGSGESKPEPTEQAEPSQGVAAR		94.2162	541.261	4.47785	1	1	4	1241.35	4962.38	0.497287	9555	83.4118	418542	47/282	201103025__UG#02_45%_DDDT-MSA.RAW
	AQEPPVASNSFTPFPR		84.2147	892.406	3.97802	1	1	2	872.936	1744.87	0.00730375	9556	83.4199	1.0062e+06	22/30	201103025__UG#02_45%_DDDT-MSA.RAW
	NAESLSVLDIENEIVR		75.4303	1641.95	3.31512	1	1	2	900.971	1800.93	0.414569	9557	83.4273	982858	20/30	201103025__UG#02_45%_DDDT-MSA.RAW
	LKESQNTAASLTTFNEVDMSALMEmR	M25(Oxidation)	67.3517	1390.21	4.96128	0.0443548	1	3	978.461	2933.37	0.095993	9573	83.5398	237613	31/100	201103025__UG#02_45%_DDDT-MSA.RAW
	LKESQNTAASLTTFNEVDMSALmEMR	M23(Oxidation)	78.7851	1346.7	4.74273		2	3	978.461	2933.37	0.095993	9573	83.5398	237613	31/100	201103025__UG#02_45%_DDDT-MSA.RAW
	LKESQNTAASLTTFNEVDmSALMEMR	M19(Oxidation)	46.4003	774.753	3.64152		3	3	978.461	2933.37	0.095993	9573	83.5398	237613	27/100	201103025__UG#02_45%_DDDT-MSA.RAW
	FGFMGLFSK		24.9637	382.182	1.75029	1	1	1	1033.52	1033.52	0.79469	9576	83.5617	301463	9/16	201103025__UG#02_45%_DDDT-MSA.RAW
	LKESQNTAASLTTFNEVDMSALmEmR	M23(Oxidation), M25(Oxidation)	44.8113	956.506	4.32264	0.0625	1	3	983.793	2949.37	0.619301	9578	83.5773	141755	30/100	201103025__UG#02_45%_DDDT-MSA.RAW
	LKESQNTAASLTTFNEVDmSALmEMR	M19(Oxidation), M23(Oxidation)	25.9601	619.03	4.05302		2	3	983.793	2949.37	0.619301	9578	83.5773	141755	25/100	201103025__UG#02_45%_DDDT-MSA.RAW
	LKESQNTAASLTTFNEVDmSALMEmR	M19(Oxidation), M25(Oxidation)	25.9601	588.658	3.88043		3	3	983.793	2949.37	0.619301	9578	83.5773	141755	25/100	201103025__UG#02_45%_DDDT-MSA.RAW
	DYTDISVAVATPK		20.6165	563.407	2.15854	1	1	2	690.357	1379.71	0.28613	9579	83.5854	225589	16/24	201103025__UG#02_45%_DDDT-MSA.RAW
	ESQNTAASLTTFNEVDMSALMEmR	M23(Oxidation)	36.881	434.816	3.36203	0.00595238	1	3	898.068	2692.19	-0.226603	9580	83.5928	153081	24/92	201103025__UG#02_45%_DDDT-MSA.RAW
	ESQNTAASLTTFNEVDMSALmEMR	M21(Oxidation)	18.6246	376.617	3.34314		2	3	898.068	2692.19	-0.226603	9580	83.5928	153081	23/92	201103025__UG#02_45%_DDDT-MSA.RAW
	ESQNTAASLTTFNEVDmSALMEMR	M17(Oxidation)	1	228.172	2.72937		3	3	898.068	2692.19	-0.226603	9580	83.5928	153081	20/92	201103025__UG#02_45%_DDDT-MSA.RAW
	AQEPPVASNSFTPFPR		44.3738	584.608	3.71383	1	1	2	872.936	1744.87	0.00730375	9581	83.6009	1.03595e+06	20/30	201103025__UG#02_45%_DDDT-MSA.RAW
	FGFMGLFSK		44.9882	1018.51	2.59816	1	1	2	517.263	1033.52	0.486402	9587	83.6431	3.03699e+06	14/16	201103025__UG#02_45%_DDDT-MSA.RAW
	DIPAVNGAIEGDqIVYR	Q13(Deamidated)	49.5792	1224.97	4.2036	0.116667	1	2	915.967	1830.93	2.17725	9589	83.6543	1.42066e+06	26/32	201103025__UG#02_45%_DDDT-MSA.RAW
	DIPAVNGAIEGDQIVYr	R17(Deamidated)	49.5792	1224.97	3.7103		2	2	915.967	1830.93	2.17725	9589	83.6543	1.42066e+06	26/32	201103025__UG#02_45%_DDDT-MSA.RAW
	LNFKPEDTVTVGEELAQVEPGEAPAEGSGESKPEPTEQAEPSQGVAAR		92.9655	636.485	5.79775	1	1	4	1241.35	4962.38	0.595683	9590	83.6612	410403	51/282	201103025__UG#02_45%_DDDT-MSA.RAW
	FGFmGLFSK	M4(Oxidation)	28.2009	1042.53	2.40426	1	1	2	525.26	1049.51	-0.0262306	9591	83.669	1.44933e+06	13/16	201103025__UG#02_45%_DDDT-MSA.RAW
	AQEPPVASNSFTPFPR		73.2958	755.06	4.02867	1	1	2	872.936	1744.87	0.147223	9592	83.6752	979553	22/30	201103025__UG#02_45%_DDDT-MSA.RAW
	NAESLSVLDIENEIVR		72.382	1313.02	3.17838	1	1	2	900.971	1800.93	0.414569	9593	83.6825	966250	20/30	201103025__UG#02_45%_DDDT-MSA.RAW
	LKESQNTAASLTTFNEVDMSALmEMR	M23(Oxidation)	67.3464	1147.79	5.06299	0.0118577	1	3	978.461	2933.37	0.158415	9614	83.8311	147122	30/100	201103025__UG#02_45%_DDDT-MSA.RAW
	LKESQNTAASLTTFNEVDMSALMEmR	M25(Oxidation)	56.803	1070.44	4.99557		2	3	978.461	2933.37	0.158415	9614	83.8311	147122	29/100	201103025__UG#02_45%_DDDT-MSA.RAW
	LKESQNTAASLTTFNEVDmSALMEMR	M19(Oxidation)	37.6258	862.524	4.37338		3	3	978.461	2933.37	0.158415	9614	83.8311	147122	28/100	201103025__UG#02_45%_DDDT-MSA.RAW
	LNFKPEDTVTVGEELAQVEPGEAPAEGSGESKPEPTEQAEPSQGVAAR		1	324.686	3.53189	1	1	5	993.281	4962.38	-0.255697	9616	83.8455	51393.6	43/376	201103025__UG#02_45%_DDDT-MSA.RAW
	DIPAVNGAIEGDqIVYR	Q13(Deamidated)	92.9285	895.486	4.58998	0.169935	1	2	915.968	1830.93	2.64395	9617	83.8535	1.22456e+06	22/32	201103025__UG#02_45%_DDDT-MSA.RAW
	DIPAVNGAIEGDQIVYr	R17(Deamidated)	78.2762	710.756	3.81493		2	2	915.968	1830.93	2.64395	9617	83.8535	1.22456e+06	20/32	201103025__UG#02_45%_DDDT-MSA.RAW
	FGFMGLFSK		32.1336	629.988	2.01148	1	1	1	1033.52	1033.52	1.14902	9620	83.875	219647	11/16	201103025__UG#02_45%_DDDT-MSA.RAW
	DYTDISVAVATPK		44.7813	789.713	2.51237	1	1	2	690.356	1379.71	0.109179	9624	83.904	217076	17/24	201103025__UG#02_45%_DDDT-MSA.RAW
	ESQNTAASLTTFNEVDMSALMEmR	M23(Oxidation)	89.0588	1519.15	4.60962	0.0021692	1	2	1346.6	2692.19	-0.0175675	9626	83.918	163222	23/46	201103025__UG#02_45%_DDDT-MSA.RAW
	ESQNTAASLTTFNEVDMSALmEMR	M21(Oxidation)	102.006	1669.93	4.60104		2	2	1346.6	2692.19	-0.0175675	9626	83.918	163222	24/46	201103025__UG#02_45%_DDDT-MSA.RAW
	ESQNTAASLTTFNEVDmSALMEMR	M17(Oxidation)	89.0588	1023.32	3.92563		3	2	1346.6	2692.19	-0.0175675	9626	83.918	163222	20/46	201103025__UG#02_45%_DDDT-MSA.RAW
	LKESQNTAASLTTFNEVDMSALmEmR	M23(Oxidation), M25(Oxidation)	59.3545	1666.18	4.54839	0.116484	1	3	983.794	2949.37	0.991798	9627	83.9261	143016	32/100	201103025__UG#02_45%_DDDT-MSA.RAW
	LKESQNTAASLTTFNEVDmSALMEmR	M19(Oxidation), M25(Oxidation)	39.1233	1312.64	4.01755		2	3	983.794	2949.37	0.991798	9627	83.9261	143016	30/100	201103025__UG#02_45%_DDDT-MSA.RAW
	LKESQNTAASLTTFNEVDmSALmEMR	M19(Oxidation), M23(Oxidation)	29.9727	1197.29	3.65783		3	3	983.794	2949.37	0.991798	9627	83.9261	143016	29/100	201103025__UG#02_45%_DDDT-MSA.RAW
	AQEPPVASNSFTPFPR		64.4726	532.521	3.18631	1	1	2	872.937	1744.87	0.287143	9628	83.9341	917921	19/30	201103025__UG#02_45%_DDDT-MSA.RAW
	ESQNTAASLTTFNEVDMSALmEMR	M21(Oxidation)	1	662.276	3.05559	1	1	3	898.069	2692.19	0.385519	9629	83.9423	138918	25/92	201103025__UG#02_45%_DDDT-MSA.RAW
	FGFMGLFSK		48.6042	1158.81	2.80379	1	1	2	517.263	1033.52	0.36829	9632	83.965	2.71947e+06	15/16	201103025__UG#02_45%_DDDT-MSA.RAW
	DIPAVNGAIEGDqIVYR	Q13(Deamidated)	52.1974	1345.55	4.18176	0.12201	1	2	915.967	1830.93	2.37727	9634	83.9764	1.22414e+06	26/32	201103025__UG#02_45%_DDDT-MSA.RAW
	DIPAVNGAIEGDQIVYr	R17(Deamidated)	52.1974	1345.55	3.67333		2	2	915.967	1830.93	2.37727	9634	83.9764	1.22414e+06	26/32	201103025__UG#02_45%_DDDT-MSA.RAW
	FGFmGLFSK	M4(Oxidation)	31.624	975.653	2.93346	1	1	2	525.26	1049.51	-0.0262306	9635	83.9833	1.29376e+06	13/16	201103025__UG#02_45%_DDDT-MSA.RAW
	LNFKPEDTVTVGEELAQVEPGEAPAEGSGESKPEPTEQAEPSQGVAAR		97.3466	683.115	4.25846	1	1	4	1241.35	4962.38	0.595683	9636	83.9895	366407	51/282	201103025__UG#02_45%_DDDT-MSA.RAW
	NAESLSVLDIENEIVR		93.8153	1560.31	4.21454	1	1	2	900.971	1800.93	0.414569	9637	83.9971	796690	21/30	201103025__UG#02_45%_DDDT-MSA.RAW
	AQEPPVASNSFTPFPR		79.3951	630.518	3.56074	1	1	2	872.936	1744.87	0.147223	9638	84.0045	864727	20/30	201103025__UG#02_45%_DDDT-MSA.RAW
	LTLEDmTGGTFTISNGGVFGSLYGTPIINSPQTAVLGLHGVK	M6(Oxidation)	17.5035	570.074	5.54213	1	1	4	1070.55	4279.19	-0.626854	9652	84.1025	107724	40/246	201103025__UG#02_45%_DDDT-MSA.RAW
	LTLEDmTGGTFTISNGGVFGSLYGTPIINSPQTAVLGLHGVK	M6(Oxidation)	300	857.566	4.92276	1	1	3	1427.07	4279.2	1.44445	9657	84.139	102284	33/164	201103025__UG#02_45%_DDDT-MSA.RAW
	LKESQNTAASLTTFNEVDMSALmEMR	M23(Oxidation)	70.3799	1387.4	4.8766	0.0430328	1	3	978.461	2933.37	0.0335714	9660	84.1635	214261	30/100	201103025__UG#02_45%_DDDT-MSA.RAW
	LKESQNTAASLTTFNEVDMSALMEmR	M25(Oxidation)	59.3369	1385.86	4.66571		2	3	978.461	2933.37	0.0335714	9660	84.1635	214261	30/100	201103025__UG#02_45%_DDDT-MSA.RAW
	LKESQNTAASLTTFNEVDmSALMEMR	M19(Oxidation)	59.3369	812.32	4.03341		3	3	978.461	2933.37	0.0335714	9660	84.1635	214261	26/100	201103025__UG#02_45%_DDDT-MSA.RAW
	FGFMGLFSK		25.107	917.728	2.23485	1	1	2	517.263	1033.52	0.36829	9663	84.1864	2854284	13/16	201103025__UG#02_45%_DDDT-MSA.RAW
	DYTDISVAVATPK		34.5183	539.972	2.50475	1	1	2	690.356	1379.71	-0.156248	9665	84.2002	234306	16/24	201103025__UG#02_45%_DDDT-MSA.RAW
	DIPAVNGAIEGDqIVYR	Q13(Deamidated)	86.2394	1266.82	4.57159	0.159737	1	2	915.968	1830.93	2.51061	9666	84.2077	1.34441e+06	21/32	201103025__UG#02_45%_DDDT-MSA.RAW
	DIPAVNGAIEGDQIVYr	R17(Deamidated)	59.2273	1125.04	3.83759		2	2	915.968	1830.93	2.51061	9666	84.2077	1.34441e+06	20/32	201103025__UG#02_45%_DDDT-MSA.RAW
	FGFMGLFSK		45.1642	816.444	2.91292	1	1	2	517.263	1033.52	0.486402	9668	84.2234	2.36205e+06	13/16	201103025__UG#02_45%_DDDT-MSA.RAW
	DIPAVNGAIEGDqIVYR	Q13(Deamidated)	49.2226	1374.51	4.02424	0.139303	1	2	915.967	1830.93	2.37727	9670	84.2348	1117195	26/32	201103025__UG#02_45%_DDDT-MSA.RAW
	DIPAVNGAIEGDQIVYr	R17(Deamidated)	61.0283	1215.37	3.45514		2	2	915.967	1830.93	2.37727	9670	84.2348	1117195	25/32	201103025__UG#02_45%_DDDT-MSA.RAW
	FGFmGLFSK	M4(Oxidation)	31.7075	1013.25	2.84036	1	1	2	525.26	1049.51	0.0900808	9671	84.242	1187292	13/16	201103025__UG#02_45%_DDDT-MSA.RAW
	LNFKPEDTVTVGEELAQVEPGEAPAEGSGESKPEPTEQAEPSQGVAAR		50.005	649.222	4.14369	1	1	4	1241.35	4962.38	0.595683	9672	84.2483	299138	45/282	201103025__UG#02_45%_DDDT-MSA.RAW
	NAESLSVLDIENEIVR		80.3249	1427.97	4.27593	1	1	2	900.971	1800.94	0.685695	9674	84.2624	721354	20/30	201103025__UG#02_45%_DDDT-MSA.RAW
	AQEPPVASNSFTPFPR		81.8445	617.013	3.78432	1	1	2	872.937	1744.87	0.217183	9675	84.2699	824282	20/30	201103025__UG#02_45%_DDDT-MSA.RAW
	LTLEDmTGGTFTISNGGVFGSLYGTPIINSPQTAVLGLHGVK	M6(Oxidation)	300	1310.21	5.94059	1	1	3	1427.07	4279.2	0.93098	9690	84.3751	141074	37/164	201103025__UG#02_45%_DDDT-MSA.RAW
	FGFMGLFSK		80.9205	731.581	1.93086	1	1	1	1033.52	1033.52	1.26714	9696	84.4196	327592	11/16	201103025__UG#02_45%_DDDT-MSA.RAW
	LKESQNTAASLTTFNEVDMSALmEMR	M23(Oxidation)	43.0721	1287.98	4.80515	0.010395	1	3	978.462	2933.37	0.408101	9699	84.4416	237992	29/100	201103025__UG#02_45%_DDDT-MSA.RAW
	LKESQNTAASLTTFNEVDMSALMEmR	M25(Oxidation)	33.8815	1348.12	4.76446		2	3	978.462	2933.37	0.408101	9699	84.4416	237992	29/100	201103025__UG#02_45%_DDDT-MSA.RAW
	LKESQNTAASLTTFNEVDmSALMEMR	M19(Oxidation)	10.4264	733.637	4.0045		3	3	978.462	2933.37	0.408101	9699	84.4416	237992	25/100	201103025__UG#02_45%_DDDT-MSA.RAW
	LKESQNTAASLTTFNEVDMSALmEmR	M23(Oxidation), M25(Oxidation)	54.0908	1190.56	5.4829	0.0437956	1	3	983.795	2949.37	2.29554	9701	84.4565	158854	31/100	201103025__UG#02_45%_DDDT-MSA.RAW
	LKESQNTAASLTTFNEVDmSALMEmR	M19(Oxidation), M25(Oxidation)	44.1066	903.254	5.24322		2	3	983.795	2949.37	2.29554	9701	84.4565	158854	28/100	201103025__UG#02_45%_DDDT-MSA.RAW
	LKESQNTAASLTTFNEVDmSALmEMR	M19(Oxidation), M23(Oxidation)	34.7585	828.708	4.94139		3	3	983.795	2949.37	2.29554	9701	84.4565	158854	27/100	201103025__UG#02_45%_DDDT-MSA.RAW
	FGFMGLFSK		50.0712	872.181	2.82708	1	1	2	517.263	1033.52	0.486402	9704	84.4793	2478986	13/16	201103025__UG#02_45%_DDDT-MSA.RAW
	DIPAVNGAIEGDQIVYr	R17(Deamidated)	42.0638	1282.52	3.30687	0.0241692	1	2	915.967	1830.93	2.17725	9706	84.4906	1.20894e+06	25/32	201103025__UG#02_45%_DDDT-MSA.RAW
	DIPAVNGAIEGDqIVYR	Q13(Deamidated)	42.0638	1282.52	3.2292		2	2	915.967	1830.93	2.17725	9706	84.4906	1.20894e+06	25/32	201103025__UG#02_45%_DDDT-MSA.RAW
	FGFmGLFSK	M4(Oxidation)	34.8866	843.246	2.97502	1	1	2	525.26	1049.51	-0.0262306	9707	84.498	1.30737e+06	12/16	201103025__UG#02_45%_DDDT-MSA.RAW
	LNFKPEDTVTVGEELAQVEPGEAPAEGSGESKPEPTEQAEPSQGVAAR		87.5329	755.302	5.22347	1	1	4	1241.35	4962.38	0.890873	9708	84.504	368651	53/282	201103025__UG#02_45%_DDDT-MSA.RAW
	NAESLSVLDIENEIVR		76.4633	1488.05	3.74107	1	1	2	900.971	1800.93	0.48235	9709	84.5121	798135	21/30	201103025__UG#02_45%_DDDT-MSA.RAW
	AQEPPVASNSFTPFPR		115.917	706.943	4.21336	1	1	2	872.936	1744.87	0.147223	9710	84.5193	867862	21/30	201103025__UG#02_45%_DDDT-MSA.RAW
	LTLEDmTGGTFTISNGGVFGSLYGTPIINSPQTAVLGLHGVK	M6(Oxidation)	6.34161	696.763	4.13113	1	1	4	1070.55	4279.19	-0.284536	9728	84.6449	98317	45/246	201103025__UG#02_45%_DDDT-MSA.RAW
	LTLEDmTGGTFTISNGGVFGSLYGTPIINSPQTAVLGLHGVK	M6(Oxidation)	300	1089.77	4.9354	1	1	3	1427.07	4279.2	1.44445	9729	84.6532	88665.5	35/164	201103025__UG#02_45%_DDDT-MSA.RAW
	LKESQNTAASLTTFNEVDMSALmEMR	M23(Oxidation)	52.4134	1610.36	5.15487	0.00582524	1	3	978.461	2933.37	0.283258	9731	84.6696	166493	33/100	201103025__UG#02_45%_DDDT-MSA.RAW
	LKESQNTAASLTTFNEVDMSALMEmR	M25(Oxidation)	33.4851	1620.05	5.12403		2	3	978.461	2933.37	0.283258	9731	84.6696	166493	33/100	201103025__UG#02_45%_DDDT-MSA.RAW
	LKESQNTAASLTTFNEVDmSALMEMR	M19(Oxidation)	17.172	1306.46	4.80416		3	3	978.461	2933.37	0.283258	9731	84.6696	166493	32/100	201103025__UG#02_45%_DDDT-MSA.RAW
	DYTDISVAVATPK		28.8068	632.848	2.48885	1	1	2	690.356	1379.71	-0.244724	9735	84.7006	221214	16/24	201103025__UG#02_45%_DDDT-MSA.RAW
	DIPAVNGAIEGDqIVYR	Q13(Deamidated)	96.5065	934.455	4.1154	0.162621	1	2	915.967	1830.93	2.24392	9737	84.715	1.21852e+06	23/32	201103025__UG#02_45%_DDDT-MSA.RAW
	DIPAVNGAIEGDQIVYr	R17(Deamidated)	81.2722	838.711	3.44774		2	2	915.967	1830.93	2.24392	9737	84.715	1.21852e+06	22/32	201103025__UG#02_45%_DDDT-MSA.RAW
	FGFMGLFSK		50.9584	894.323	2.26623	1	1	2	517.263	1033.52	0.486402	9740	84.7378	2200294	13/16	201103025__UG#02_45%_DDDT-MSA.RAW
	DIPAVNGAIEGDqIVYR	Q13(Deamidated)	48.4103	1059.84	3.54388	0.138418	1	2	915.967	1830.93	2.3106	9742	84.7491	1.06447e+06	24/32	201103025__UG#02_45%_DDDT-MSA.RAW
	DIPAVNGAIEGDQIVYr	R17(Deamidated)	48.4103	1059.84	3.04878		2	2	915.967	1830.93	2.3106	9742	84.7491	1.06447e+06	24/32	201103025__UG#02_45%_DDDT-MSA.RAW
	FGFmGLFSK	M4(Oxidation)	37.8768	1074.05	2.53609	1	1	2	525.26	1049.51	-0.0262306	9743	84.7562	1.16778e+06	13/16	201103025__UG#02_45%_DDDT-MSA.RAW
	LNFKPEDTVTVGEELAQVEPGEAPAEGSGESKPEPTEQAEPSQGVAAR		88.3303	937.331	4.57699	1	1	4	1241.35	4962.38	0.497287	9744	84.7624	339622	57/282	201103025__UG#02_45%_DDDT-MSA.RAW
	AQEPPVASNSFTPFPR		99.0237	688.152	4.16326	1	1	2	872.936	1744.87	0.0772635	9745	84.7705	808222	21/30	201103025__UG#02_45%_DDDT-MSA.RAW
	NAESLSVLDIENEIVR		79.7372	1523.15	4.13632	1	1	2	900.971	1800.94	0.685695	9747	84.7847	755898	21/30	201103025__UG#02_45%_DDDT-MSA.RAW
	FGFMGLFSK		31.0529	938.611	2.12624	1	1	2	517.263	1033.52	0.36829	9767	84.9268	2.59268e+06	13/16	201103025__UG#02_45%_DDDT-MSA.RAW
	LKESQNTAASLTTFNEVDMSALmEMR	M23(Oxidation)	55.7129	1153.78	4.98408	0.00803213	1	3	978.461	2933.37	0.220836	9768	84.9334	197123	28/100	201103025__UG#02_45%_DDDT-MSA.RAW
	LKESQNTAASLTTFNEVDMSALMEmR	M25(Oxidation)	45.9015	1057.75	4.93676		2	3	978.461	2933.37	0.220836	9768	84.9334	197123	27/100	201103025__UG#02_45%_DDDT-MSA.RAW
	LKESQNTAASLTTFNEVDmSALMEMR	M19(Oxidation)	20.2886	814.581	4.22671		3	3	978.461	2933.37	0.220836	9768	84.9334	197123	26/100	201103025__UG#02_45%_DDDT-MSA.RAW
	DIPAVNGAIEGDqIVYR	Q13(Deamidated)	88.611	741.992	4.19412	0.164678	1	2	915.968	1830.93	2.51061	9772	84.964	1179628	21/32	201103025__UG#02_45%_DDDT-MSA.RAW
	DIPAVNGAIEGDQIVYr	R17(Deamidated)	74.2689	593.313	3.50211		2	2	915.968	1830.93	2.51061	9772	84.964	1179628	19/32	201103025__UG#02_45%_DDDT-MSA.RAW
	FGFMGLFSK		45.2988	881.391	2.68645	1	1	2	517.263	1033.52	0.250179	9776	84.9939	2.31972e+06	13/16	201103025__UG#02_45%_DDDT-MSA.RAW
	DIPAVNGAIEGDqIVYR	Q13(Deamidated)	47.2877	1442.32	3.91542	0.130102	1	2	915.967	1830.93	2.11058	9778	85.0052	1.10307e+06	26/32	201103025__UG#02_45%_DDDT-MSA.RAW
	DIPAVNGAIEGDQIVYr	R17(Deamidated)	36.6632	1276.71	3.41198		2	2	915.967	1830.93	2.11058	9778	85.0052	1.10307e+06	25/32	201103025__UG#02_45%_DDDT-MSA.RAW
	FGFmGLFSK	M4(Oxidation)	36.2641	915.748	2.70917	1	1	2	525.26	1049.51	-0.258854	9779	85.0127	1.14553e+06	12/16	201103025__UG#02_45%_DDDT-MSA.RAW
	LNFKPEDTVTVGEELAQVEPGEAPAEGSGESKPEPTEQAEPSQGVAAR		122.738	806.666	5.04484	1	1	4	1241.35	4962.38	0.300494	9780	85.0188	299250	53/282	201103025__UG#02_45%_DDDT-MSA.RAW
	AQEPPVASNSFTPFPR		90.3921	953.174	4.07696	1	1	2	872.936	1744.87	-0.062656	9781	85.0261	819887	23/30	201103025__UG#02_45%_DDDT-MSA.RAW
	NAESLSVLDIENEIVR		79.5571	1597.88	4.61074	1	1	2	900.971	1800.93	0.211224	9783	85.04	707819	21/30	201103025__UG#02_45%_DDDT-MSA.RAW
	LKESQNTAASLTTFNEVDMSALMEmR	M25(Oxidation)	74.2325	862.653	5.16348	0.0503876	1	3	978.461	2933.37	0.220836	9803	85.182	188756	25/100	201103025__UG#02_45%_DDDT-MSA.RAW
	LKESQNTAASLTTFNEVDMSALmEMR	M23(Oxidation)	74.2325	918.218	4.89567		2	3	978.461	2933.37	0.220836	9803	85.182	188756	26/100	201103025__UG#02_45%_DDDT-MSA.RAW
	LKESQNTAASLTTFNEVDmSALMEMR	M19(Oxidation)	43.5422	593.683	4.04219		3	3	978.461	2933.37	0.220836	9803	85.182	188756	23/100	201103025__UG#02_45%_DDDT-MSA.RAW
	DIPAVNGAIEGDqIVYR	Q13(Deamidated)	54.9506	923.386	4.52263	0.128319	1	2	915.967	1830.93	1.91057	9808	85.2198	1.00174e+06	22/32	201103025__UG#02_45%_DDDT-MSA.RAW
	DIPAVNGAIEGDQIVYr	R17(Deamidated)	43.5049	649.298	3.9388		2	2	915.967	1830.93	1.91057	9808	85.2198	1.00174e+06	19/32	201103025__UG#02_45%_DDDT-MSA.RAW
	LKESQNTAASLTTFNEVDMSALmEmR	M23(Oxidation), M25(Oxidation)	35.2128	1391.64	5.63341	0.152753	1	3	983.794	2949.37	1.11596	9810	85.2345	140707	30/100	201103025__UG#02_45%_DDDT-MSA.RAW
	LKESQNTAASLTTFNEVDmSALMEmR	M19(Oxidation), M25(Oxidation)	26.4903	1005.45	4.77012		2	3	983.794	2949.37	1.11596	9810	85.2345	140707	27/100	201103025__UG#02_45%_DDDT-MSA.RAW
	LKESQNTAASLTTFNEVDmSALmEMR	M19(Oxidation), M23(Oxidation)	18.4471	970.416	4.39021		3	3	983.794	2949.37	1.11596	9810	85.2345	140707	27/100	201103025__UG#02_45%_DDDT-MSA.RAW
	FGFMGLFSK		43.8449	1140.97	2.91119	1	1	2	517.263	1033.52	0.36829	9812	85.2507	2.26308e+06	15/16	201103025__UG#02_45%_DDDT-MSA.RAW
	DIPAVNGAIEGDqIVYR	Q13(Deamidated)	33.9013	1273.12	3.88324	0.108247	1	2	915.967	1830.93	2.24392	9814	85.2622	1.18132e+06	25/32	201103025__UG#02_45%_DDDT-MSA.RAW
	DIPAVNGAIEGDQIVYr	R17(Deamidated)	33.9013	1273.12	3.46485		2	2	915.967	1830.93	2.24392	9814	85.2622	1.18132e+06	25/32	201103025__UG#02_45%_DDDT-MSA.RAW
	FGFmGLFSK	M4(Oxidation)	26.0095	1044.32	2.70497	1	1	2	525.26	1049.51	-0.142542	9815	85.2696	1.22515e+06	13/16	201103025__UG#02_45%_DDDT-MSA.RAW
	LNFKPEDTVTVGEELAQVEPGEAPAEGSGESKPEPTEQAEPSQGVAAR		134.775	666.223	5.24221	1	1	4	1241.35	4962.38	0.00530391	9816	85.2756	287965	49/282	201103025__UG#02_45%_DDDT-MSA.RAW
	AQEPPVASNSFTPFPR		83.9797	710.785	4.24625	1	1	2	872.936	1744.87	-0.062656	9817	85.2833	854365	21/30	201103025__UG#02_45%_DDDT-MSA.RAW
	NAESLSVLDIENEIVR		84.8302	1630.54	3.95037	1	1	2	900.971	1800.93	0.211224	9819	85.2971	701784	21/30	201103025__UG#02_45%_DDDT-MSA.RAW
	LTLEDmTGGTFTISNGGVFGSLYGTPIINSPQTAVLGLHGVK	M6(Oxidation)	300	1308.17	5.54124	1	1	3	1427.07	4279.2	0.417504	9839	85.4383	66433.1	39/164	201103025__UG#02_45%_DDDT-MSA.RAW
	LKESQNTAASLTTFNEVDMSALMEmR	M25(Oxidation)	43.5511	1464.12	5.08644	0.0137525	1	3	978.461	2933.37	0.158415	9840	85.4463	161614	31/100	201103025__UG#02_45%_DDDT-MSA.RAW
	LKESQNTAASLTTFNEVDMSALmEMR	M23(Oxidation)	63.9341	1555.95	5.01791		2	3	978.461	2933.37	0.158415	9840	85.4463	161614	32/100	201103025__UG#02_45%_DDDT-MSA.RAW
	LKESQNTAASLTTFNEVDmSALMEMR	M19(Oxidation)	34.3126	1038.22	4.27749		3	3	978.461	2933.37	0.158415	9840	85.4463	161614	29/100	201103025__UG#02_45%_DDDT-MSA.RAW
	FGFMGLFSK		43.4551	533.897	2.0191	1	1	1	1033.52	1033.52	1.03091	9844	85.4744	237833	11/16	201103025__UG#02_45%_DDDT-MSA.RAW
	LTLEDmTGGTFTISNGGVFGSLYGTPIINSPQTAVLGLHGVK	M6(Oxidation)	23.714	448.41	4.19876	1	1	4	1070.55	4279.2	0.0577813	9848	85.5036	56994.6	40/246	201103025__UG#02_45%_DDDT-MSA.RAW
	DIPAVNGAIEGDqIVYR	Q13(Deamidated)	86.8752	1005.89	4.0704	0.169533	1	2	915.967	1830.93	2.04391	9851	85.5253	1.10707e+06	23/32	201103025__UG#02_45%_DDDT-MSA.RAW
	DIPAVNGAIEGDQIVYr	R17(Deamidated)	48.0963	725.022	3.38253		2	2	915.967	1830.93	2.04391	9851	85.5253	1.10707e+06	20/32	201103025__UG#02_45%_DDDT-MSA.RAW
	LKESQNTAASLTTFNEVDMSALmEmR	M23(Oxidation), M25(Oxidation)	78.5556	1064.14	5.24867	0.114286	1	3	983.794	2949.37	1.42638	9852	85.5332	113009	30/100	201103025__UG#02_45%_DDDT-MSA.RAW
	LKESQNTAASLTTFNEVDmSALMEmR	M19(Oxidation), M25(Oxidation)	36.6335	903.327	4.65096		2	3	983.794	2949.37	1.42638	9852	85.5332	113009	28/100	201103025__UG#02_45%_DDDT-MSA.RAW
	LKESQNTAASLTTFNEVDmSALmEMR	M19(Oxidation), M23(Oxidation)	36.6335	921.786	4.29466		3	3	983.794	2949.37	1.42638	9852	85.5332	113009	28/100	201103025__UG#02_45%_DDDT-MSA.RAW
	FGFMGLFSK		44.5463	937.464	2.35162	1	1	2	517.263	1033.52	0.36829	9857	85.5716	2.23114e+06	13/16	201103025__UG#02_45%_DDDT-MSA.RAW
	DIPAVNGAIEGDqIVYR	Q13(Deamidated)	65.422	1206.36	3.66652	0.13624	1	2	915.967	1830.93	2.17725	9859	85.5829	1.0529e+06	25/32	201103025__UG#02_45%_DDDT-MSA.RAW
	DIPAVNGAIEGDQIVYr	R17(Deamidated)	65.422	1062.28	3.16554		2	2	915.967	1830.93	2.17725	9859	85.5829	1.0529e+06	24/32	201103025__UG#02_45%_DDDT-MSA.RAW
	FGFmGLFSK	M4(Oxidation)	37.0496	1033.46	3.0225	1	1	2	525.26	1049.51	-0.0262306	9860	85.59	1.08813e+06	13/16	201103025__UG#02_45%_DDDT-MSA.RAW
	LNFKPEDTVTVGEELAQVEPGEAPAEGSGESKPEPTEQAEPSQGVAAR		136.514	522.789	4.74321	1	1	4	1241.35	4962.38	0.595683	9861	85.5961	336606	46/282	201103025__UG#02_45%_DDDT-MSA.RAW
	AQEPPVASNSFTPFPR		78.3542	719.8	3.62143	1	1	2	872.936	1744.87	0.00730375	9863	85.6097	845831	20/30	201103025__UG#02_45%_DDDT-MSA.RAW
	NAESLSVLDIENEIVR		90.5213	1736.29	4.32356	1	1	2	900.971	1800.93	0.414569	9864	85.6173	686969	22/30	201103025__UG#02_45%_DDDT-MSA.RAW
	LTLEDmTGGTFTISNGGVFGSLYGTPIINSPQTAVLGLHGVK	M6(Oxidation)	94.1516	813.22	4.98844	1	1	3	1427.07	4279.2	0.160766	9882	85.743	94562.3	30/164	201103025__UG#02_45%_DDDT-MSA.RAW
	LKESQNTAASLTTFNEVDMSALmEMR	M23(Oxidation)	75.1193	1438.42	5.24591	0.0171429	1	3	978.461	2933.37	-0.216115	9884	85.7596	179073	31/100	201103025__UG#02_45%_DDDT-MSA.RAW
	LKESQNTAASLTTFNEVDMSALMEmR	M25(Oxidation)	64.1774	1351.29	5.16166		2	3	978.461	2933.37	-0.216115	9884	85.7596	179073	30/100	201103025__UG#02_45%_DDDT-MSA.RAW
	LKESQNTAASLTTFNEVDmSALMEMR	M19(Oxidation)	53.8858	954.881	4.12623		3	3	978.461	2933.37	-0.216115	9884	85.7596	179073	28/100	201103025__UG#02_45%_DDDT-MSA.RAW
	FGFMGLFSK		12.1464	908.91	2.40371	1	1	2	517.263	1033.52	0.132067	9891	85.8096	2.06689e+06	13/16	201103025__UG#02_45%_DDDT-MSA.RAW
	DIPAVNGAIEGDqIVYR	Q13(Deamidated)	101.316	1541.78	4.5017	0.18	1	2	915.967	1830.93	2.24392	9893	85.8253	1.0561e+06	23/32	201103025__UG#02_45%_DDDT-MSA.RAW
	DIPAVNGAIEGDQIVYr	R17(Deamidated)	85.6746	1188.42	3.68992		2	2	915.967	1830.93	2.24392	9893	85.8253	1.0561e+06	21/32	201103025__UG#02_45%_DDDT-MSA.RAW
	LKESQNTAASLTTFNEVDMSALmEmR	M23(Oxidation), M25(Oxidation)	58.3518	918.914	4.99581	0.144	1	3	983.793	2949.37	0.619301	9899	85.8682	159530	28/100	201103025__UG#02_45%_DDDT-MSA.RAW
	LKESQNTAASLTTFNEVDmSALMEmR	M19(Oxidation), M25(Oxidation)	47.647	517.642	4.28499		2	3	983.793	2949.37	0.619301	9899	85.8682	159530	23/100	201103025__UG#02_45%_DDDT-MSA.RAW
	LKESQNTAASLTTFNEVDmSALmEMR	M19(Oxidation), M23(Oxidation)	19.5134	522.441	3.82283		3	3	983.793	2949.37	0.619301	9899	85.8682	159530	23/100	201103025__UG#02_45%_DDDT-MSA.RAW
	FGFMGLFSK		56.6802	682.221	1.9915	1	1	1	1033.52	1033.52	0.676579	9900	85.8762	209667	11/16	201103025__UG#02_45%_DDDT-MSA.RAW
	FGFMGLFSK		43.3092	1125.28	2.73806	1	1	2	517.263	1033.52	0.36829	9902	85.8911	2.33675e+06	15/16	201103025__UG#02_45%_DDDT-MSA.RAW
	FGFmGLFSK	M4(Oxidation)	46.6196	958.684	3.01912	1	1	2	525.26	1049.51	-0.0262306	9904	85.9024	1.36566e+06	13/16	201103025__UG#02_45%_DDDT-MSA.RAW
	DIPAVNGAIEGDqIVYR	Q13(Deamidated)	68.0264	1253.01	3.96339	0.0909091	1	2	915.968	1830.93	2.84396	9905	85.9087	1141054	24/32	201103025__UG#02_45%_DDDT-MSA.RAW
	DIPAVNGAIEGDQIVYr	R17(Deamidated)	68.0264	1253.01	3.59888		2	2	915.968	1830.93	2.84396	9905	85.9087	1141054	24/32	201103025__UG#02_45%_DDDT-MSA.RAW
	LNFKPEDTVTVGEELAQVEPGEAPAEGSGESKPEPTEQAEPSQGVAAR		111.069	643.799	5.457	1	1	4	1241.35	4962.38	0.497287	9906	85.9164	321234	51/282	201103025__UG#02_45%_DDDT-MSA.RAW
	AQEPPVASNSFTPFPR		121.122	801.645	3.85405	1	1	2	872.937	1744.87	0.287143	9908	85.9309	901739	22/30	201103025__UG#02_45%_DDDT-MSA.RAW
	NAESLSVLDIENEIVR		82.8294	1679.01	4.09999	1	1	2	900.971	1800.94	0.685695	9911	85.9531	697456	21/30	201103025__UG#02_45%_DDDT-MSA.RAW
	LKESQNTAASLTTFNEVDMSALMEmR	M25(Oxidation)	53.4374	1462.08	5.17922	0.0135135	1	3	978.461	2933.37	-0.278536	9926	86.0574	135558	31/100	201103025__UG#02_45%_DDDT-MSA.RAW
	LKESQNTAASLTTFNEVDMSALmEMR	M23(Oxidation)	53.4374	1559.73	5.10904		2	3	978.461	2933.37	-0.278536	9926	86.0574	135558	32/100	201103025__UG#02_45%_DDDT-MSA.RAW
	LKESQNTAASLTTFNEVDmSALMEMR	M19(Oxidation)	25.7297	991.726	4.39306		3	3	978.461	2933.37	-0.278536	9926	86.0574	135558	28/100	201103025__UG#02_45%_DDDT-MSA.RAW
	LTLEDmTGGTFTISNGGVFGSLYGTPIINSPQTAVLGLHGVK	M6(Oxidation)	1	494.268	3.93593	1	1	4	1070.56	4279.2	0.62831	9927	86.0657	64719.4	36/246	201103025__UG#02_45%_DDDT-MSA.RAW
	LTLEDmTGGTFTISNGGVFGSLYGTPIINSPQTAVLGLHGVK	M6(Oxidation)	300	1730.29	4.59381	1	1	3	1427.07	4279.2	1.53003	9932	86.1036	55526	42/164	201103025__UG#02_45%_DDDT-MSA.RAW
	FGFMGLFSK		47.0639	977.545	2.67493	1	1	2	517.263	1033.52	0.36829	9938	86.1479	2.14357e+06	14/16	201103025__UG#02_45%_DDDT-MSA.RAW
	DIPAVNGAIEGDqIVYR	Q13(Deamidated)	51.3739	1544.1	4.22834	0.134752	1	2	915.967	1830.93	2.37727	9940	86.1594	1.07912e+06	27/32	201103025__UG#02_45%_DDDT-MSA.RAW
	DIPAVNGAIEGDQIVYr	R17(Deamidated)	51.3739	1544.1	3.65605		2	2	915.967	1830.93	2.37727	9940	86.1594	1.07912e+06	27/32	201103025__UG#02_45%_DDDT-MSA.RAW
	FGFmGLFSK	M4(Oxidation)	34.3497	1024.81	2.56131	1	1	2	525.26	1049.51	-0.142542	9941	86.1667	1.14705e+06	13/16	201103025__UG#02_45%_DDDT-MSA.RAW
	LNFKPEDTVTVGEELAQVEPGEAPAEGSGESKPEPTEQAEPSQGVAAR		79.5966	665.937	4.85027	1	1	4	1241.35	4962.38	0.202097	9942	86.1729	277224	53/282	201103025__UG#02_45%_DDDT-MSA.RAW
	AQEPPVASNSFTPFPR		95.9231	799.167	3.32131	1	1	2	872.936	1744.87	0.00730375	9943	86.181	842279	21/30	201103025__UG#02_45%_DDDT-MSA.RAW
	NAESLSVLDIENEIVR		68.5318	1745.03	4.03106	1	1	2	900.971	1800.93	0.48235	9947	86.2095	660340	22/30	201103025__UG#02_45%_DDDT-MSA.RAW
	LTLEDmTGGTFTISNGGVFGSLYGTPIINSPQTAVLGLHGVK	M6(Oxidation)	12.0933	368.035	3.92169	1	1	4	1070.55	4279.2	0.400099	9959	86.2925	72084	34/246	201103025__UG#02_45%_DDDT-MSA.RAW
	LKESQNTAASLTTFNEVDMSALmEMR	M23(Oxidation)	51.8838	1163.53	5.35599	0.0335821	1	3	978.461	2933.37	0.0335714	9963	86.3224	160996	29/100	201103025__UG#02_45%_DDDT-MSA.RAW
	LKESQNTAASLTTFNEVDMSALMEmR	M25(Oxidation)	42.1503	1166.63	5.1812		2	3	978.461	2933.37	0.0335714	9963	86.3224	160996	29/100	201103025__UG#02_45%_DDDT-MSA.RAW
	LKESQNTAASLTTFNEVDmSALMEMR	M19(Oxidation)	16.8383	595.623	4.32118		3	3	978.461	2933.37	0.0335714	9963	86.3224	160996	24/100	201103025__UG#02_45%_DDDT-MSA.RAW
	LTLEDmTGGTFTISNGGVFGSLYGTPIINSPQTAVLGLHGVK	M6(Oxidation)	106.934	1143.99	4.80843	1	1	3	1427.07	4279.2	0.93098	9965	86.3389	65809.3	35/164	201103025__UG#02_45%_DDDT-MSA.RAW
	DYTDISVAVATPK		44.6217	542.063	2.27631	1	1	2	690.356	1379.71	0.0207032	9972	86.3876	189867	16/24	201103025__UG#02_45%_DDDT-MSA.RAW
	FGFMGLFSK		42.5474	1030.27	2.83798	1	1	2	517.263	1033.52	0.36829	9975	86.4087	1894015	14/16	201103025__UG#02_45%_DDDT-MSA.RAW
	DIPAVNGAIEGDqIVYR	Q13(Deamidated)	44.4179	1242.11	3.82338	0.138743	1	2	915.967	1830.93	1.91057	9977	86.4211	991984	25/32	201103025__UG#02_45%_DDDT-MSA.RAW
	DIPAVNGAIEGDQIVYr	R17(Deamidated)	44.4179	1242.11	3.29276		2	2	915.967	1830.93	1.91057	9977	86.4211	991984	25/32	201103025__UG#02_45%_DDDT-MSA.RAW
	LNFKPEDTVTVGEELAQVEPGEAPAEGSGESKPEPTEQAEPSQGVAAR		120.323	699.474	5.69394	1	1	4	1241.35	4962.38	0.300494	9978	86.4282	302622	51/282	201103025__UG#02_45%_DDDT-MSA.RAW
	FGFmGLFSK	M4(Oxidation)	34.9048	1041.06	3.17423	1	1	2	525.26	1049.51	-0.0262306	9979	86.436	962789	13/16	201103025__UG#02_45%_DDDT-MSA.RAW
	AQEPPVASNSFTPFPR		74.6427	618.159	3.75994	1	1	2	872.936	1744.87	-0.202575	9981	86.449	724867	20/30	201103025__UG#02_45%_DDDT-MSA.RAW
	NAESLSVLDIENEIVR		77.1024	1547.24	3.85945	1	1	2	900.971	1800.93	0.211224	9985	86.4776	617279	21/30	201103025__UG#02_45%_DDDT-MSA.RAW
	LTLEDmTGGTFTISNGGVFGSLYGTPIINSPQTAVLGLHGVK	M6(Oxidation)	8.99341	530.006	4.32803	1	1	4	1070.55	4279.19	-0.17043	9995	86.5477	51532.4	39/246	201103025__UG#02_45%_DDDT-MSA.RAW
	LTLEDmTGGTFTISNGGVFGSLYGTPIINSPQTAVLGLHGVK	M6(Oxidation)	133.806	1083.33	6.11578	1	1	3	1427.07	4279.2	1.95793	10001	86.5943	56641	37/164	201103025__UG#02_45%_DDDT-MSA.RAW
	LKESQNTAASLTTFNEVDMSALmEMR	M23(Oxidation)	79.3461	1859.23	4.37149	0.0343249	1	3	978.461	2933.37	-0.40338	10003	86.6089	155640	34/100	201103025__UG#02_45%_DDDT-MSA.RAW
	LKESQNTAASLTTFNEVDMSALMEmR	M25(Oxidation)	68.0928	1745.22	4.21797		2	3	978.461	2933.37	-0.40338	10003	86.6089	155640	33/100	201103025__UG#02_45%_DDDT-MSA.RAW
	LKESQNTAASLTTFNEVDmSALMEMR	M19(Oxidation)	47.5266	1395.72	3.74115		3	3	978.461	2933.37	-0.40338	10003	86.6089	155640	32/100	201103025__UG#02_45%_DDDT-MSA.RAW
	FGFMGLFSK		47.4506	852.944	2.28883	1	1	2	517.263	1033.52	0.36829	10011	86.6637	1.83904e+06	13/16	201103025__UG#02_45%_DDDT-MSA.RAW
	DIPAVNGAIEGDqIVYR	Q13(Deamidated)	54.315	1135.54	3.98719	0.105263	1	2	915.967	1830.93	2.37727	10012	86.6696	890931	24/32	201103025__UG#02_45%_DDDT-MSA.RAW
	DIPAVNGAIEGDQIVYr	R17(Deamidated)	54.315	1135.54	3.56659		2	2	915.967	1830.93	2.37727	10012	86.6696	890931	24/32	201103025__UG#02_45%_DDDT-MSA.RAW
	FGFmGLFSK	M4(Oxidation)	38.0755	1002.69	2.67586	1	1	2	525.26	1049.51	0.0900808	10013	86.6768	980578	13/16	201103025__UG#02_45%_DDDT-MSA.RAW
	LNFKPEDTVTVGEELAQVEPGEAPAEGSGESKPEPTEQAEPSQGVAAR		85.4766	584.114	4.7535	1	1	4	1241.35	4962.38	0.300494	10014	86.683	273983	49/282	201103025__UG#02_45%_DDDT-MSA.RAW
	AQEPPVASNSFTPFPR		80.5348	617.474	3.91115	1	1	2	872.936	1744.87	0.147223	10016	86.6976	802502	20/30	201103025__UG#02_45%_DDDT-MSA.RAW
	NAESLSVLDIENEIVR		90.8351	1515.77	3.9731	1	1	2	900.971	1800.93	0.48235	10020	86.7263	611715	21/30	201103025__UG#02_45%_DDDT-MSA.RAW
	LTLEDmTGGTFTISNGGVFGSLYGTPIINSPQTAVLGLHGVK	M6(Oxidation)	27.9755	843.368	4.64495	1	1	4	1070.55	4279.2	0.171887	10031	86.8034	70097.1	42/246	201103025__UG#02_45%_DDDT-MSA.RAW
	LTLEDmTGGTFTISNGGVFGSLYGTPIINSPQTAVLGLHGVK	M6(Oxidation)	125.729	1493.3	4.7757	1	1	3	1427.07	4279.2	1.18772	10037	86.8499	92213.9	40/164	201103025__UG#02_45%_DDDT-MSA.RAW
	LKESQNTAASLTTFNEVDMSALmEMR	M23(Oxidation)	83.7129	1515.62	4.95419	0.0484848	1	3	978.462	2933.37	0.345679	10042	86.884	155790	32/100	201103025__UG#02_45%_DDDT-MSA.RAW
	LKESQNTAASLTTFNEVDMSALMEmR	M25(Oxidation)	72.1415	1379.16	4.71401		2	3	978.462	2933.37	0.345679	10042	86.884	155790	31/100	201103025__UG#02_45%_DDDT-MSA.RAW
	LKESQNTAASLTTFNEVDmSALMEMR	M19(Oxidation)	50.941	775.615	3.83652		3	3	978.462	2933.37	0.345679	10042	86.884	155790	27/100	201103025__UG#02_45%_DDDT-MSA.RAW
	FGFMGLFSK		47.9172	827.972	2.70426	1	1	2	517.263	1033.52	0.36829	10047	86.919	1.72069e+06	13/16	201103025__UG#02_45%_DDDT-MSA.RAW
	DIPAVNGAIEGDqIVYR	Q13(Deamidated)	46.0745	980.101	3.88818	0.136247	1	2	915.967	1830.93	1.97724	10048	86.9249	895959	23/32	201103025__UG#02_45%_DDDT-MSA.RAW
	DIPAVNGAIEGDQIVYr	R17(Deamidated)	35.5265	842.646	3.35834		2	2	915.967	1830.93	1.97724	10048	86.9249	895959	22/32	201103025__UG#02_45%_DDDT-MSA.RAW
	LNFKPEDTVTVGEELAQVEPGEAPAEGSGESKPEPTEQAEPSQGVAAR		105.718	868.464	4.48195	1	1	4	1241.35	4962.38	0.00530391	10049	86.932	241335	52/282	201103025__UG#02_45%_DDDT-MSA.RAW
	FGFmGLFSK	M4(Oxidation)	33.3602	1044.37	2.56458	1	1	2	525.26	1049.51	-0.142542	10050	86.9401	964746	13/16	201103025__UG#02_45%_DDDT-MSA.RAW
	AQEPPVASNSFTPFPR		78.7296	706.551	4.16926	1	1	2	872.936	1744.87	-0.132616	10052	86.9532	706326	21/30	201103025__UG#02_45%_DDDT-MSA.RAW
	NAESLSVLDIENEIVR		79.8517	1548.84	3.69759	1	1	2	900.971	1800.93	0.211224	10056	86.9824	575618	21/30	201103025__UG#02_45%_DDDT-MSA.RAW
	LTLEDmTGGTFTISNGGVFGSLYGTPIINSPQTAVLGLHGVK	M6(Oxidation)	8.0642	715.27	3.98092	1	1	4	1070.55	4279.19	-0.512748	10068	87.066	63718.6	41/246	201103025__UG#02_45%_DDDT-MSA.RAW
	LTLEDmTGGTFTISNGGVFGSLYGTPIINSPQTAVLGLHGVK	M6(Oxidation)	79.969	966.675	5.10696	1	1	3	1427.07	4279.2	1.10214	10074	87.1123	53909.2	33/164	201103025__UG#02_45%_DDDT-MSA.RAW
	LKESQNTAASLTTFNEVDMSALmEMR	M23(Oxidation)	49.1517	1109.64	4.41929	0.0339367	1	3	978.461	2933.37	0.095993	10077	87.1336	131461	30/100	201103025__UG#02_45%_DDDT-MSA.RAW
	LKESQNTAASLTTFNEVDMSALMEmR	M25(Oxidation)	49.1517	1007.89	4.26665		2	3	978.461	2933.37	0.095993	10077	87.1336	131461	29/100	201103025__UG#02_45%_DDDT-MSA.RAW
	LKESQNTAASLTTFNEVDmSALMEMR	M19(Oxidation)	22.6259	608.35	3.61429		3	3	978.461	2933.37	0.095993	10077	87.1336	131461	25/100	201103025__UG#02_45%_DDDT-MSA.RAW
	FGFMGLFSK		30.2516	1159.86	2.2835	1	1	2	517.263	1033.52	0.486402	10078	87.1416	1.85529e+06	15/16	201103025__UG#02_45%_DDDT-MSA.RAW
	LKESQNTAASLTTFNEVDMSALmEmR	M23(Oxidation), M25(Oxidation)	49.9631	1038.07	4.9493	0.0828283	1	3	983.795	2949.37	2.35762	10080	87.1557	110908	28/100	201103025__UG#02_45%_DDDT-MSA.RAW
	LKESQNTAASLTTFNEVDmSALMEmR	M19(Oxidation), M25(Oxidation)	40.0386	748.789	4.53523		2	3	983.795	2949.37	2.35762	10080	87.1557	110908	25/100	201103025__UG#02_45%_DDDT-MSA.RAW
	LKESQNTAASLTTFNEVDmSALmEMR	M19(Oxidation), M23(Oxidation)	30.7608	682.957	4.42584		3	3	983.795	2949.37	2.35762	10080	87.1557	110908	24/100	201103025__UG#02_45%_DDDT-MSA.RAW
	FGFMGLFSK		45.6351	879.285	2.56215	1	1	2	517.263	1033.52	0.36829	10082	87.1718	2.04966e+06	13/16	201103025__UG#02_45%_DDDT-MSA.RAW
	DIPAVNGAIEGDqIVYR	Q13(Deamidated)	50.3693	1109.22	3.69382	0.157182	1	2	915.967	1830.93	1.97724	10084	87.1832	1.02704e+06	25/32	201103025__UG#02_45%_DDDT-MSA.RAW
	DIPAVNGAIEGDQIVYr	R17(Deamidated)	50.3693	1109.22	3.10618		2	2	915.967	1830.93	1.97724	10084	87.1832	1.02704e+06	25/32	201103025__UG#02_45%_DDDT-MSA.RAW
	FGFmGLFSK	M4(Oxidation)	30.5242	1029.78	2.28226	1	1	2	525.26	1049.51	-0.142542	10085	87.1908	1.05346e+06	13/16	201103025__UG#02_45%_DDDT-MSA.RAW
	LNFKPEDTVTVGEELAQVEPGEAPAEGSGESKPEPTEQAEPSQGVAAR		62.8717	641.941	4.03411	1	1	4	1241.35	4962.38	0.103701	10086	87.1972	232197	48/282	201103025__UG#02_45%_DDDT-MSA.RAW
	AQEPPVASNSFTPFPR		98.3241	705.96	4.21242	1	1	2	872.936	1744.87	-0.132616	10087	87.2053	748388	21/30	201103025__UG#02_45%_DDDT-MSA.RAW
	NAESLSVLDIENEIVR		92.3912	1531.1	4.20097	1	1	2	900.971	1800.93	0.346787	10093	87.2467	519900	21/30	201103025__UG#02_45%_DDDT-MSA.RAW
	LTLEDmTGGTFTISNGGVFGSLYGTPIINSPQTAVLGLHGVK	M6(Oxidation)	33.9769	412.96	3.81117	1	1	4	1070.55	4279.2	0.514204	10106	87.3375	47059.2	33/246	201103025__UG#02_45%_DDDT-MSA.RAW
	LTLEDmTGGTFTISNGGVFGSLYGTPIINSPQTAVLGLHGVK	M6(Oxidation)	143.525	950.926	4.47966	1	1	3	1427.07	4279.2	0.503083	10111	87.3755	48225.2	34/164	201103025__UG#02_45%_DDDT-MSA.RAW
	FGFMGLFSK		60.3257	671.957	2.01321	1	1	1	1033.52	1033.52	0.440356	10113	87.39	284725	12/16	201103025__UG#02_45%_DDDT-MSA.RAW
	LKESQNTAASLTTFNEVDMSALMEmR	M25(Oxidation)	58.4868	1409.56	5.19952	0.0153846	1	3	978.461	2933.37	0.220836	10114	87.397	165653	30/100	201103025__UG#02_45%_DDDT-MSA.RAW
	LKESQNTAASLTTFNEVDMSALmEMR	M23(Oxidation)	80.5129	1441.13	5.11887		2	3	978.461	2933.37	0.220836	10114	87.397	165653	30/100	201103025__UG#02_45%_DDDT-MSA.RAW
	LKESQNTAASLTTFNEVDmSALMEMR	M19(Oxidation)	30.2418	975.076	4.16169		3	3	978.461	2933.37	0.220836	10114	87.397	165653	27/100	201103025__UG#02_45%_DDDT-MSA.RAW
	FGFMGLFSK		43.2741	850.516	2.2898	1	1	2	517.263	1033.52	0.132067	10119	87.4324	1.65585e+06	13/16	201103025__UG#02_45%_DDDT-MSA.RAW
	LNFKPEDTVTVGEELAQVEPGEAPAEGSGESKPEPTEQAEPSQGVAAR		113.389	556.215	4.96148	1	1	4	1241.35	4962.38	0.595683	10120	87.4383	252720	46/282	201103025__UG#02_45%_DDDT-MSA.RAW
	DIPAVNGAIEGDqIVYR	Q13(Deamidated)	72.5416	1168.93	3.81272	0.112861	1	2	915.967	1830.93	2.11058	10121	87.4459	821028	24/32	201103025__UG#02_45%_DDDT-MSA.RAW
	DIPAVNGAIEGDQIVYr	R17(Deamidated)	72.5416	1168.93	3.37685		2	2	915.967	1830.93	2.11058	10121	87.4459	821028	24/32	201103025__UG#02_45%_DDDT-MSA.RAW
	FGFmGLFSK	M4(Oxidation)	33.0882	1076.97	2.82347	1	1	2	525.26	1049.51	-0.142542	10123	87.46	869478	13/16	201103025__UG#02_45%_DDDT-MSA.RAW
	AQEPPVASNSFTPFPR		80.2151	585.703	3.52214	1	1	2	872.936	1744.87	0.00730375	10124	87.4666	681114	20/30	201103025__UG#02_45%_DDDT-MSA.RAW
	NAESLSVLDIENEIVR		73.1029	1705.88	4.26014	1	1	2	900.971	1800.93	0.48235	10130	87.5088	516002	22/30	201103025__UG#02_45%_DDDT-MSA.RAW
	DIPAVNGAIEGDqIVYR	Q13(Deamidated)	70.6886	652.091	3.50759	0.019943	1	2	915.967	1830.93	1.91057	10149	87.646	855908	19/32	201103025__UG#02_45%_DDDT-MSA.RAW
	DIPAVNGAIEGDQIVYr	R17(Deamidated)	46.1415	439.217	3.43786		2	2	915.967	1830.93	1.91057	10149	87.646	855908	16/32	201103025__UG#02_45%_DDDT-MSA.RAW
	DYTDISVAVATPK		46.3862	654.955	2.75173	1	1	2	690.356	1379.71	0.0207032	10151	87.6607	169020	17/24	201103025__UG#02_45%_DDDT-MSA.RAW
	LKESQNTAASLTTFNEVDMSALmEmR	M23(Oxidation), M25(Oxidation)	52.9739	1436.94	4.77224	0.0943396	1	3	983.794	2949.37	0.867632	10152	87.6682	99477.7	32/100	201103025__UG#02_45%_DDDT-MSA.RAW
	LKESQNTAASLTTFNEVDmSALMEmR	M19(Oxidation), M25(Oxidation)	43.1152	821.095	4.31712		2	3	983.794	2949.37	0.867632	10152	87.6682	99477.7	27/100	201103025__UG#02_45%_DDDT-MSA.RAW
	LKESQNTAASLTTFNEVDmSALmEMR	M19(Oxidation), M23(Oxidation)	33.8923	700.066	4.10386		3	3	983.794	2949.37	0.867632	10152	87.6682	99477.7	26/100	201103025__UG#02_45%_DDDT-MSA.RAW
	FGFMGLFSK		42.7257	1012.87	2.6496	1	1	2	517.263	1033.52	0.486402	10155	87.6901	1.50008e+06	14/16	201103025__UG#02_45%_DDDT-MSA.RAW
	DIPAVNGAIEGDqIVYR	Q13(Deamidated)	67.7699	1237.04	4.00904	0.134663	1	2	915.967	1830.93	2.11058	10156	87.6961	789191	25/32	201103025__UG#02_45%_DDDT-MSA.RAW
	DIPAVNGAIEGDQIVYr	R17(Deamidated)	67.7699	1084.14	3.46548		2	2	915.967	1830.93	2.11058	10156	87.6961	789191	24/32	201103025__UG#02_45%_DDDT-MSA.RAW
	FGFmGLFSK	M4(Oxidation)	31.7972	981.011	2.86024	1	1	2	525.26	1049.51	0.0900808	10157	87.7034	876391	13/16	201103025__UG#02_45%_DDDT-MSA.RAW
	LNFKPEDTVTVGEELAQVEPGEAPAEGSGESKPEPTEQAEPSQGVAAR		53.2163	655.457	4.61645	1	1	4	1241.35	4962.38	0.595683	10158	87.7098	227470	52/282	201103025__UG#02_45%_DDDT-MSA.RAW
	AQEPPVASNSFTPFPR		103.754	565.362	3.71963	1	1	2	872.936	1744.87	0.00730375	10160	87.7244	670652	19/30	201103025__UG#02_45%_DDDT-MSA.RAW
	NAESLSVLDIENEIVR		54.9406	1252.15	3.49462	1	1	2	900.971	1800.93	0.550132	10165	87.7602	558773	19/30	201103025__UG#02_45%_DDDT-MSA.RAW
	LTLEDmTGGTFTISNGGVFGSLYGTPIINSPqTAVLGLHGVK	M6(Oxidation), Q32(Deamidated)	300	1000.86	4.22136	1	1	3	1427.4	4280.19	2.98251	10183	87.8876	111382	36/164	201103025__UG#02_45%_DDDT-MSA.RAW
	LKESQNTAASLTTFNEVDMSALmEMR	M23(Oxidation)	77.8525	911.382	4.75347	0.0147368	1	3	978.461	2933.37	-0.0912717	10184	87.8956	106197	28/100	201103025__UG#02_45%_DDDT-MSA.RAW
	LKESQNTAASLTTFNEVDMSALMEmR	M25(Oxidation)	77.8525	827.65	4.68413		2	3	978.461	2933.37	-0.0912717	10184	87.8956	106197	27/100	201103025__UG#02_45%_DDDT-MSA.RAW
	LKESQNTAASLTTFNEVDmSALMEMR	M19(Oxidation)	37.1393	538.429	3.66201		3	3	978.461	2933.37	-0.0912717	10184	87.8956	106197	24/100	201103025__UG#02_45%_DDDT-MSA.RAW
	FGFMGLFSK		40.2619	916.66	2.75407	1	1	2	517.263	1033.52	0.250179	10191	87.9453	1.69567e+06	13/16	201103025__UG#02_45%_DDDT-MSA.RAW
	DIPAVNGAIEGDqIVYR	Q13(Deamidated)	54.3973	1454.47	3.79642	0.0368421	1	2	915.967	1830.93	2.24392	10192	87.9513	833646	26/32	201103025__UG#02_45%_DDDT-MSA.RAW
	DIPAVNGAIEGDQIVYr	R17(Deamidated)	43.0101	1483.1	3.66254		2	2	915.967	1830.93	2.24392	10192	87.9513	833646	26/32	201103025__UG#02_45%_DDDT-MSA.RAW
	FGFmGLFSK	M4(Oxidation)	38.489	1026.78	2.70732	1	1	2	525.26	1049.51	-0.0262306	10193	87.9591	926794	13/16	201103025__UG#02_45%_DDDT-MSA.RAW
	LNFKPEDTVTVGEELAQVEPGEAPAEGSGESKPEPTEQAEPSQGVAAR		97.6821	600.374	5.56687	1	1	4	1241.35	4962.38	0.202097	10194	87.9655	258536	50/282	201103025__UG#02_45%_DDDT-MSA.RAW
	AQEPPVASNSFTPFPR		81.0091	680.54	3.71986	1	1	2	872.936	1744.87	0.0772635	10196	87.9797	729407	20/30	201103025__UG#02_45%_DDDT-MSA.RAW
	NAESLSVLDIENEIVR		81.2175	1476.88	3.96209	1	1	2	900.971	1800.93	0.211224	10203	88.0279	570694	21/30	201103025__UG#02_45%_DDDT-MSA.RAW
	DYTDISVAVATPK		54.3262	620.552	2.83785	1	1	2	690.356	1379.71	-0.156248	10212	88.0943	170664	16/24	201103025__UG#02_45%_DDDT-MSA.RAW
	DIPAVNGAIEGDqIVYR	Q13(Deamidated)	77.3602	1264.82	4.12382	0.114078	1	2	915.967	1830.93	2.04391	10214	88.1087	795983	21/32	201103025__UG#02_45%_DDDT-MSA.RAW
	DIPAVNGAIEGDQIVYr	R17(Deamidated)	63.915	1006.01	3.65117		2	2	915.967	1830.93	2.04391	10214	88.1087	795983	19/32	201103025__UG#02_45%_DDDT-MSA.RAW
	LTLEDmTGGTFTISNGGVFGSLYGTPIINSPQTAVLGLHGVK	M6(Oxidation)	83.5649	957.35	4.86607	1	1	3	1427.07	4279.2	1.95793	10222	88.1652	43933.2	35/164	201103025__UG#02_45%_DDDT-MSA.RAW
	FGFMGLFSK		41.3006	1054.54	2.45454	1	1	2	517.263	1033.52	0.250179	10226	88.1945	1.84632e+06	14/16	201103025__UG#02_45%_DDDT-MSA.RAW
	DIPAVNGAIEGDqIVYR	Q13(Deamidated)	49.3355	1426.13	4.28443	0.135514	1	2	915.967	1830.93	1.71055	10228	88.206	873725	26/32	201103025__UG#02_45%_DDDT-MSA.RAW
	DIPAVNGAIEGDQIVYr	R17(Deamidated)	49.3355	1255.34	3.69771		2	2	915.967	1830.93	1.71055	10228	88.206	873725	25/32	201103025__UG#02_45%_DDDT-MSA.RAW
	FGFmGLFSK	M4(Oxidation)	32.729	1061.61	2.8907	1	1	2	525.26	1049.51	-0.0262306	10229	88.2134	934282	13/16	201103025__UG#02_45%_DDDT-MSA.RAW
	LNFKPEDTVTVGEELAQVEPGEAPAEGSGESKPEPTEQAEPSQGVAAR		68.1279	600.25	4.93743	1	1	4	1241.35	4962.38	0.69408	10230	88.2197	236761	49/282	201103025__UG#02_45%_DDDT-MSA.RAW
	AQEPPVASNSFTPFPR		96.3807	624.847	4.20213	1	1	2	872.936	1744.87	0.0772635	10232	88.2336	744084	20/30	201103025__UG#02_45%_DDDT-MSA.RAW
	LKESQNTAASLTTFNEVDMSALMEmR	M25(Oxidation)	31.9976	921.058	4.92085	0.0589431	1	3	978.461	2933.37	0.0335714	10235	88.2562	145867	25/100	201103025__UG#02_45%_DDDT-MSA.RAW
	LKESQNTAASLTTFNEVDMSALmEMR	M23(Oxidation)	40.9771	923.179	4.63459		2	3	978.461	2933.37	0.0335714	10235	88.2562	145867	25/100	201103025__UG#02_45%_DDDT-MSA.RAW
	LKESQNTAASLTTFNEVDmSALMEMR	M19(Oxidation)	16.0273	516.288	3.69449		3	3	978.461	2933.37	0.0335714	10235	88.2562	145867	21/100	201103025__UG#02_45%_DDDT-MSA.RAW
	NAESLSVLDIENEIVR		70.9673	1744.48	4.59737	1	1	2	900.971	1800.93	0.211224	10249	88.3559	449973	22/30	201103025__UG#02_45%_DDDT-MSA.RAW
	FGFMGLFSK		49.3408	1161.26	2.40051	1	1	2	517.263	1033.52	0.132067	10263	88.4551	1.5622e+06	15/16	201103025__UG#02_45%_DDDT-MSA.RAW
	DIPAVNGAIEGDqIVYR	Q13(Deamidated)	58.5642	1281.72	3.77097	0.066313	1	2	915.967	1830.93	1.51054	10264	88.4612	846691	25/32	201103025__UG#02_45%_DDDT-MSA.RAW
	DIPAVNGAIEGDQIVYr	R17(Deamidated)	58.5642	1281.72	3.52427		2	2	915.967	1830.93	1.51054	10264	88.4612	846691	25/32	201103025__UG#02_45%_DDDT-MSA.RAW
	LNFKPEDTVTVGEELAQVEPGEAPAEGSGESKPEPTEQAEPSQGVAAR		105.282	708.823	4.98881	1	1	4	1241.35	4962.38	0.103701	10266	88.4753	265299	53/282	201103025__UG#02_45%_DDDT-MSA.RAW
	FGFmGLFSK	M4(Oxidation)	31.71	1049.41	2.50691	1	1	2	525.26	1049.51	-0.258854	10267	88.4831	886962	13/16	201103025__UG#02_45%_DDDT-MSA.RAW
	AQEPPVASNSFTPFPR		115.416	744.442	4.20911	1	1	2	872.936	1744.87	-0.062656	10268	88.4894	649890	21/30	201103025__UG#02_45%_DDDT-MSA.RAW
	LKESQNTAASLTTFNEVDMSALMEmR	M25(Oxidation)	20.3758	1176.25	4.96945	0.0342052	1	3	978.462	2933.37	0.470522	10276	88.545	134104	29/100	201103025__UG#02_45%_DDDT-MSA.RAW
	LKESQNTAASLTTFNEVDMSALmEMR	M23(Oxidation)	36.8328	1163.3	4.79603		2	3	978.462	2933.37	0.470522	10276	88.545	134104	29/100	201103025__UG#02_45%_DDDT-MSA.RAW
	LKESQNTAASLTTFNEVDmSALMEMR	M19(Oxidation)	20.3758	577	4.17874		3	3	978.462	2933.37	0.470522	10276	88.545	134104	24/100	201103025__UG#02_45%_DDDT-MSA.RAW
	LTLEDmTGGTFTISNGGVFGSLYGTPIINSPQTAVLGLHGVK	M6(Oxidation)	1	390.006	4.18582	1	1	4	1070.55	4279.19	-0.969172	10278	88.5597	34285.9	33/246	201103025__UG#02_45%_DDDT-MSA.RAW
	LTLEDMTGGTFTISNGGVFGSLYGTPIINSPQTAVLGLHGVK		130.121	1455.52	5.31801	1	1	3	1421.74	4263.2	0.142577	10281	88.5828	131449	39/164	201103025__UG#02_45%_DDDT-MSA.RAW
	LTLEDMTGGTFTISNGGVFGSLYGTPIINSPQTAVLGLHGVK		78.9932	731.012	4.95451	1	1	4	1066.56	4263.2	-0.447564	10284	88.6037	121904	42/246	201103025__UG#02_45%_DDDT-MSA.RAW
	LTLEDmTGGTFTISNGGVFGSLYGTPIINSPQTAVLGLHGVK	M6(Oxidation)	138.243	736.755	5.69796	1	1	3	1427.07	4279.2	0.588663	10285	88.6118	45349.1	32/164	201103025__UG#02_45%_DDDT-MSA.RAW
	NAESLSVLDIENEIVR		73.0086	1638.23	4.0222	1	1	2	900.971	1800.93	0.279006	10293	88.668	502267	21/30	201103025__UG#02_45%_DDDT-MSA.RAW
	FGFMGLFSK		41.1548	1107.74	2.77139	1	1	2	517.263	1033.52	0.36829	10308	88.7734	1.62207e+06	15/16	201103025__UG#02_45%_DDDT-MSA.RAW
	DIPAVNGAIEGDqIVYR	Q13(Deamidated)	64.7631	1361.43	4.04674	0.145679	1	2	915.967	1830.93	2.17725	10309	88.7795	836920	26/32	201103025__UG#02_45%_DDDT-MSA.RAW
	DIPAVNGAIEGDQIVYr	R17(Deamidated)	52.6098	1361.43	3.4597		2	2	915.967	1830.93	2.17725	10309	88.7795	836920	26/32	201103025__UG#02_45%_DDDT-MSA.RAW
	FGFmGLFSK	M4(Oxidation)	33.2846	1071.73	2.80007	1	1	2	525.26	1049.51	-0.0262306	10310	88.7871	942710	13/16	201103025__UG#02_45%_DDDT-MSA.RAW
	LNFKPEDTVTVGEELAQVEPGEAPAEGSGESKPEPTEQAEPSQGVAAR		113.466	724.96	5.21448	1	1	4	1241.35	4962.38	0.300494	10311	88.7936	242198	51/282	201103025__UG#02_45%_DDDT-MSA.RAW
	AQEPPVASNSFTPFPR		98.8556	713.491	4.51868	1	1	2	872.936	1744.87	0.0772635	10313	88.8081	675024	21/30	201103025__UG#02_45%_DDDT-MSA.RAW
	LKESQNTAASLTTFNEVDMSALmEMR	M23(Oxidation)	65.6467	1410.76	5.28454	0.0208333	1	3	978.461	2933.37	-0.216115	10322	88.8704	125979	30/100	201103025__UG#02_45%_DDDT-MSA.RAW
	LKESQNTAASLTTFNEVDMSALMEmR	M25(Oxidation)	54.9951	1317.12	5.17213		2	3	978.461	2933.37	-0.216115	10322	88.8704	125979	29/100	201103025__UG#02_45%_DDDT-MSA.RAW
	LKESQNTAASLTTFNEVDmSALMEMR	M19(Oxidation)	26.863	756.317	4.50875		3	3	978.461	2933.37	-0.216115	10322	88.8704	125979	25/100	201103025__UG#02_45%_DDDT-MSA.RAW
	LTLEDMTGGTFTISNGGVFGSLYGTPIINSPQTAVLGLHGVK		48.2866	671.917	4.69685	1	1	4	1066.56	4263.2	0.0105719	10325	88.8955	137808	43/246	201103025__UG#02_45%_DDDT-MSA.RAW
	LTLEDMTGGTFTISNGGVFGSLYGTPIINSPQTAVLGLHGVK		141.693	1145.54	5.6469	1	1	3	1421.74	4263.2	0.486178	10326	88.9035	164984	36/164	201103025__UG#02_45%_DDDT-MSA.RAW
	LTLEDmTGGTFTISNGGVFGSLYGTPIINSPQTAVLGLHGVK	M6(Oxidation)	31.5089	1065.07	5.42001	1	1	3	1427.07	4279.19	-0.43829	10328	88.9184	22350.8	37/164	201103025__UG#02_45%_DDDT-MSA.RAW
	DYTDISVAVATPK		29.3498	715.618	2.57934	1	1	2	690.356	1379.7	-0.333199	10331	88.9417	153977	16/24	201103025__UG#02_45%_DDDT-MSA.RAW
	NAESLSVLDIENEIVR		84.5787	1740.67	4.25023	1	1	2	900.971	1800.93	0.414569	10339	88.9974	452597	22/30	201103025__UG#02_45%_DDDT-MSA.RAW
	FGFMGLFSK		50.8526	874.156	2.73374	1	1	2	517.263	1033.52	0.132067	10344	89.0323	1.44457e+06	13/16	201103025__UG#02_45%_DDDT-MSA.RAW
	DIPAVNGAIEGDqIVYR	Q13(Deamidated)	55.0222	1362.02	3.86904	0.0878553	1	2	915.967	1830.93	1.51054	10345	89.0384	751472	26/32	201103025__UG#02_45%_DDDT-MSA.RAW
	DIPAVNGAIEGDQIVYr	R17(Deamidated)	55.0222	1362.02	3.52865		2	2	915.967	1830.93	1.51054	10345	89.0384	751472	26/32	201103025__UG#02_45%_DDDT-MSA.RAW
	LNFKPEDTVTVGEELAQVEPGEAPAEGSGESKPEPTEQAEPSQGVAAR		102.413	603.037	4.78429	1	1	4	1241.35	4962.38	0.595683	10346	89.0461	232653	50/282	201103025__UG#02_45%_DDDT-MSA.RAW
	FGFmGLFSK	M4(Oxidation)	34.0822	955.489	2.54607	1	1	2	525.26	1049.51	-0.0262306	10347	89.0543	852603	13/16	201103025__UG#02_45%_DDDT-MSA.RAW
	AQEPPVASNSFTPFPR		108.559	770.696	4.01599	1	1	2	872.936	1744.87	0.00730375	10349	89.0677	659668	21/30	201103025__UG#02_45%_DDDT-MSA.RAW
	LTLEDMTGGTFTISNGGVFGSLYGTPIINSPQTAVLGLHGVK		145.744	1447.17	6.17598	1	1	3	1421.74	4263.2	0.486178	10364	89.1731	135231	39/164	201103025__UG#02_45%_DDDT-MSA.RAW
	LTLEDMTGGTFTISNGGVFGSLYGTPIINSPQTAVLGLHGVK		43.5276	903.624	3.80227	1	1	4	1066.56	4263.2	-0.562098	10365	89.181	162453	45/246	201103025__UG#02_45%_DDDT-MSA.RAW
	LKESQNTAASLTTFNEVDMSALMEmR	M25(Oxidation)	78.952	922.949	5.17873	0.0733591	1	3	978.461	2933.37	-0.340958	10372	89.2312	118205	27/100	201103025__UG#02_45%_DDDT-MSA.RAW
	LKESQNTAASLTTFNEVDMSALmEMR	M23(Oxidation)	78.952	884.734	4.79789		2	3	978.461	2933.37	-0.340958	10372	89.2312	118205	27/100	201103025__UG#02_45%_DDDT-MSA.RAW
	LKESQNTAASLTTFNEVDmSALMEMR	M19(Oxidation)	35.827	479.855	4.00875		3	3	978.461	2933.37	-0.340958	10372	89.2312	118205	23/100	201103025__UG#02_45%_DDDT-MSA.RAW
	FGFMGLFSK		52.6471	979.928	2.92384	1	1	2	517.263	1033.52	0.250179	10380	89.2896	1.25501e+06	14/16	201103025__UG#02_45%_DDDT-MSA.RAW
	DIPAVNGAIEGDqIVYR	Q13(Deamidated)	41.5807	1289.92	3.98665	0.162907	1	2	915.967	1830.93	2.04391	10381	89.2957	698335	26/32	201103025__UG#02_45%_DDDT-MSA.RAW
	DIPAVNGAIEGDQIVYr	R17(Deamidated)	31.3423	1289.92	3.34474		2	2	915.967	1830.93	2.04391	10381	89.2957	698335	26/32	201103025__UG#02_45%_DDDT-MSA.RAW
	FGFmGLFSK	M4(Oxidation)	32.7103	1012.84	2.44502	1	1	2	525.26	1049.51	-0.0262306	10383	89.3102	760015	13/16	201103025__UG#02_45%_DDDT-MSA.RAW
	LNFKPEDTVTVGEELAQVEPGEAPAEGSGESKPEPTEQAEPSQGVAAR		105.406	641.416	5.83754	1	1	4	1241.35	4962.38	0.300494	10384	89.3169	218699	52/282	201103025__UG#02_45%_DDDT-MSA.RAW
	AQEPPVASNSFTPFPR		87.891	524.054	3.82622	1	1	2	872.936	1744.87	0.00730375	10391	89.3663	592599	19/30	201103025__UG#02_45%_DDDT-MSA.RAW
	NAESLSVLDIENEIVR		62.4442	1294.22	3.18178	1	1	2	900.971	1800.93	0.48235	10395	89.3932	470704	19/30	201103025__UG#02_45%_DDDT-MSA.RAW
	LTLEDMTGGTFTISNGGVFGSLYGTPIINSPQTAVLGLHGVK		300	1368.8	6.42216	1	1	3	1421.74	4263.2	-0.0292243	10400	89.4293	130698	38/164	201103025__UG#02_45%_DDDT-MSA.RAW
	LKESQNTAASLTTFNEVDMSALMEmR	M25(Oxidation)	59.7962	1128.97	5.27697	0.0795455	1	3	978.461	2933.37	0.283258	10409	89.4942	105820	29/100	201103025__UG#02_45%_DDDT-MSA.RAW
	LKESQNTAASLTTFNEVDMSALmEMR	M23(Oxidation)	59.7962	1132.86	4.86187		2	3	978.461	2933.37	0.283258	10409	89.4942	105820	29/100	201103025__UG#02_45%_DDDT-MSA.RAW
	LKESQNTAASLTTFNEVDmSALMEMR	M19(Oxidation)	22.9755	724.108	3.76308		3	3	978.461	2933.37	0.283258	10409	89.4942	105820	26/100	201103025__UG#02_45%_DDDT-MSA.RAW
	FGFMGLFSK		48.3605	985.104	2.53064	1	1	2	517.263	1033.52	0.132067	10416	89.5458	1.21542e+06	14/16	201103025__UG#02_45%_DDDT-MSA.RAW
	DIPAVNGAIEGDqIVYR	Q13(Deamidated)	45.3841	1180.17	3.8188	0.0811518	1	2	915.967	1830.93	1.91057	10418	89.5586	653278	25/32	201103025__UG#02_45%_DDDT-MSA.RAW
	DIPAVNGAIEGDQIVYr	R17(Deamidated)	45.3841	1180.17	3.51379		2	2	915.967	1830.93	1.91057	10418	89.5586	653278	25/32	201103025__UG#02_45%_DDDT-MSA.RAW
	FGFmGLFSK	M4(Oxidation)	27.5721	1081.29	2.22991	1	1	2	525.26	1049.51	-0.0262306	10419	89.5661	725267	13/16	201103025__UG#02_45%_DDDT-MSA.RAW
	LNFKPEDTVTVGEELAQVEPGEAPAEGSGESKPEPTEQAEPSQGVAAR		116.673	1043.84	4.97696	1	1	4	1241.35	4962.38	0.202097	10421	89.5796	216997	56/282	201103025__UG#02_45%_DDDT-MSA.RAW
	AQEPPVASNSFTPFPR		91.9757	886.342	3.78832	1	1	2	872.937	1744.87	0.287143	10425	89.6093	696978	22/30	201103025__UG#02_45%_DDDT-MSA.RAW
	NAESLSVLDIENEIVR		70.4771	1705.98	4.04831	1	1	2	900.971	1800.93	0.550132	10430	89.6432	460851	22/30	201103025__UG#02_45%_DDDT-MSA.RAW
	LTLEDMTGGTFTISNGGVFGSLYGTPIINSPQTAVLGLHGVK		300	1347.59	5.72375	1	1	3	1421.74	4263.2	0.228477	10436	89.6864	83697	38/164	201103025__UG#02_45%_DDDT-MSA.RAW
	LKESQNTAASLTTFNEVDMSALmEMR	M23(Oxidation)	63.6766	1324.14	4.61286	0.0433839	1	3	978.462	2933.37	0.408101	10446	89.7584	107885	31/100	201103025__UG#02_45%_DDDT-MSA.RAW
	LKESQNTAASLTTFNEVDMSALMEmR	M25(Oxidation)	53.1895	1201.25	4.41055		2	3	978.462	2933.37	0.408101	10446	89.7584	107885	30/100	201103025__UG#02_45%_DDDT-MSA.RAW
	LKESQNTAASLTTFNEVDmSALMEMR	M19(Oxidation)	43.3367	696.739	3.7784		3	3	978.462	2933.37	0.408101	10446	89.7584	107885	26/100	201103025__UG#02_45%_DDDT-MSA.RAW
	LTLEDMTGGTFTISNGGVFGSLYGTPIINSPQTAVLGLHGVK		22.1949	461.535	4.1993	1	1	4	1066.56	4263.2	0.812309	10449	89.7797	49642.8	36/246	201103025__UG#02_45%_DDDT-MSA.RAW
	FGFMGLFSK		48.9471	874.314	2.53868	1	1	2	517.263	1033.52	0.250179	10452	89.8014	1.36098e+06	13/16	201103025__UG#02_45%_DDDT-MSA.RAW
	DIPAVNGAIEGDqIVYR	Q13(Deamidated)	47.0512	1447.4	4.56417	0.0789474	1	2	915.967	1830.93	2.37727	10453	89.8077	715257	26/32	201103025__UG#02_45%_DDDT-MSA.RAW
	DIPAVNGAIEGDQIVYr	R17(Deamidated)	47.0512	1447.4	4.20258		2	2	915.967	1830.93	2.37727	10453	89.8077	715257	26/32	201103025__UG#02_45%_DDDT-MSA.RAW
	FGFmGLFSK	M4(Oxidation)	32.4787	1072.91	2.90193	1	1	2	525.26	1049.51	-0.0262306	10454	89.8151	809866	13/16	201103025__UG#02_45%_DDDT-MSA.RAW
	LNFKPEDTVTVGEELAQVEPGEAPAEGSGESKPEPTEQAEPSQGVAAR		128.091	994.54	5.05136	1	1	4	1241.35	4962.38	0.202097	10456	89.8285	268083	55/282	201103025__UG#02_45%_DDDT-MSA.RAW
	AQEPPVASNSFTPFPR		98.442	525.633	4.1249	1	1	2	872.936	1744.87	0.0772635	10464	89.8845	567563	19/30	201103025__UG#02_45%_DDDT-MSA.RAW
	NAESLSVLDIENEIVR		79.9513	1600.5	4.59642	1	1	2	900.971	1800.93	0.143442	10467	89.9049	401728	21/30	201103025__UG#02_45%_DDDT-MSA.RAW
	LTLEDMTGGTFTISNGGVFGSLYGTPIINSPQTAVLGLHGVK		300	1071.38	5.7137	1	1	3	1421.74	4263.2	0.314377	10474	89.956	82004.1	34/164	201103025__UG#02_45%_DDDT-MSA.RAW
	LTLEDmTGGTFTISNGGVFGSLYGTPIINSPQTAVLGLHGVK	M6(Oxidation)	112.21	585.395	4.24068	1	1	3	1427.07	4279.2	1.70119	10484	90.0284	40379.7	31/164	201103025__UG#02_45%_DDDT-MSA.RAW
	FGFMGLFSK		43.6762	851.259	2.43947	1	1	2	517.263	1033.52	0.250179	10488	90.0567	1.15748e+06	13/16	201103025__UG#02_45%_DDDT-MSA.RAW
	LNFKPEDTVTVGEELAQVEPGEAPAEGSGESKPEPTEQAEPSQGVAAR		90.7169	628.279	4.47047	1	1	4	1241.35	4962.38	0.595683	10490	90.0696	207226	50/282	201103025__UG#02_45%_DDDT-MSA.RAW
	DIPAVNGAIEGDqIVYR	Q13(Deamidated)	42.6259	1378.95	4.31884	0.0972222	1	2	915.967	1830.93	2.3106	10491	90.0777	634098	26/32	201103025__UG#02_45%_DDDT-MSA.RAW
	DIPAVNGAIEGDQIVYr	R17(Deamidated)	42.6259	1378.95	3.90233		2	2	915.967	1830.93	2.3106	10491	90.0777	634098	26/32	201103025__UG#02_45%_DDDT-MSA.RAW
	FGFmGLFSK	M4(Oxidation)	30.755	1007.96	2.70319	1	1	2	525.26	1049.51	0.0900808	10492	90.0852	703375	13/16	201103025__UG#02_45%_DDDT-MSA.RAW
	AQEPPVASNSFTPFPR		103.569	730.499	3.73286	1	1	2	872.937	1744.87	0.217183	10498	90.1263	558374	22/30	201103025__UG#02_45%_DDDT-MSA.RAW
	NAESLSVLDIENEIVR		82.989	1626.38	3.48244	1	1	2	900.971	1800.93	0.346787	10503	90.1604	361231	21/30	201103025__UG#02_45%_DDDT-MSA.RAW
	LTLEDMTGGTFTISNGGVFGSLYGTPIINSPQTAVLGLHGVK		138.682	1168.06	4.49976	1	1	3	1421.74	4263.2	0.314377	10511	90.218	79959.9	35/164	201103025__UG#02_45%_DDDT-MSA.RAW
	LKESQNTAASLTTFNEVDMSALMEmR	M25(Oxidation)	41.548	578.165	4.48258	0.0267857	1	3	978.461	2933.37	-0.340958	10521	90.2912	127079	23/100	201103025__UG#02_45%_DDDT-MSA.RAW
	LKESQNTAASLTTFNEVDMSALmEMR	M23(Oxidation)	51.2207	582.962	4.36317		2	3	978.461	2933.37	-0.340958	10521	90.2912	127079	23/100	201103025__UG#02_45%_DDDT-MSA.RAW
	LKESQNTAASLTTFNEVDmSALMEMR	M19(Oxidation)	32.5108	259.727	3.40934		3	3	978.461	2933.37	-0.340958	10521	90.2912	127079	18/100	201103025__UG#02_45%_DDDT-MSA.RAW
	FGFMGLFSK		52.3332	1141.71	2.56769	1	1	2	517.263	1033.52	0.36829	10524	90.3129	1.50683e+06	15/16	201103025__UG#02_45%_DDDT-MSA.RAW
	FGFmGLFSK	M4(Oxidation)	30.9005	951.703	2.42974	1	1	2	525.26	1049.51	0.0900808	10525	90.3189	852221	13/16	201103025__UG#02_45%_DDDT-MSA.RAW
	DIPAVNGAIEGDqIVYR	Q13(Deamidated)	63.3033	1203.24	3.89072	0.059126	1	2	915.968	1830.93	2.44394	10526	90.3253	671632	25/32	201103025__UG#02_45%_DDDT-MSA.RAW
	DIPAVNGAIEGDQIVYr	R17(Deamidated)	51.2194	1203.24	3.6558		2	2	915.968	1830.93	2.44394	10526	90.3253	671632	25/32	201103025__UG#02_45%_DDDT-MSA.RAW
	LNFKPEDTVTVGEELAQVEPGEAPAEGSGESKPEPTEQAEPSQGVAAR		76.2786	615.997	3.82001	1	1	4	1241.35	4962.38	0.497287	10527	90.3329	223514	47/282	201103025__UG#02_45%_DDDT-MSA.RAW
	AQEPPVASNSFTPFPR		94.2968	736.6	4.17409	1	1	2	872.936	1744.87	0.147223	10534	90.3821	590159	21/30	201103025__UG#02_45%_DDDT-MSA.RAW
	NAESLSVLDIENEIVR		88.9557	1711.98	3.22038	1	1	2	900.971	1800.93	0.48235	10539	90.4166	411912	21/30	201103025__UG#02_45%_DDDT-MSA.RAW
	LTLEDMTGGTFTISNGGVFGSLYGTPIINSPQTAVLGLHGVK		300	881.955	4.82234	1	1	3	1421.74	4263.2	0.657979	10547	90.474	95619.7	33/164	201103025__UG#02_45%_DDDT-MSA.RAW
	LKESQNTAASLTTFNEVDMSALmEMR	M23(Oxidation)	65.5028	1152.7	4.55024	0.0483516	1	3	978.461	2933.37	0.0335714	10562	90.5809	111025	30/100	201103025__UG#02_45%_DDDT-MSA.RAW
	LKESQNTAASLTTFNEVDMSALMEmR	M25(Oxidation)	65.5028	1067.05	4.33147		2	3	978.461	2933.37	0.0335714	10562	90.5809	111025	29/100	201103025__UG#02_45%_DDDT-MSA.RAW
	LKESQNTAASLTTFNEVDmSALMEMR	M19(Oxidation)	44.8582	778.007	3.74354		3	3	978.461	2933.37	0.0335714	10562	90.5809	111025	27/100	201103025__UG#02_45%_DDDT-MSA.RAW
	FGFMGLFSK		43.2568	1044.38	2.58276	1	1	2	517.263	1033.52	0.250179	10569	90.632	1131634	14/16	201103025__UG#02_45%_DDDT-MSA.RAW
	LNFKPEDTVTVGEELAQVEPGEAPAEGSGESKPEPTEQAEPSQGVAAR		80.3619	758.832	4.54376	1	1	4	1241.35	4962.38	0.39889	10571	90.6447	170129	52/282	201103025__UG#02_45%_DDDT-MSA.RAW
	DIPAVNGAIEGDqIVYR	Q13(Deamidated)	51.9034	1391.15	3.70424	0.0594595	1	2	915.968	1830.93	2.44394	10575	90.6727	575180	26/32	201103025__UG#02_45%_DDDT-MSA.RAW
	DIPAVNGAIEGDQIVYr	R17(Deamidated)	51.9034	1262.45	3.47648		2	2	915.968	1830.93	2.44394	10575	90.6727	575180	25/32	201103025__UG#02_45%_DDDT-MSA.RAW
	FGFmGLFSK	M4(Oxidation)	29.5347	1138.14	2.50277	1	1	2	525.26	1049.51	-0.142542	10577	90.6887	615761	14/16	201103025__UG#02_45%_DDDT-MSA.RAW
	AQEPPVASNSFTPFPR		77.6991	877.695	3.74572	1	1	2	872.937	1744.87	0.287143	10582	90.7217	480248	22/30	201103025__UG#02_45%_DDDT-MSA.RAW
	LTLEDMTGGTFTISNGGVFGSLYGTPIINSPQTAVLGLHGVK		119.252	943.633	5.65965	1	1	3	1421.74	4263.2	0.228477	10583	90.7293	86990.5	35/164	201103025__UG#02_45%_DDDT-MSA.RAW
	LTLEDMTGGTFTISNGGVFGSLYGTPIINSPQTAVLGLHGVK		18.3344	421.524	3.57085	1	1	4	1066.56	4263.2	0.0105719	10589	90.7726	78653.6	35/246	201103025__UG#02_45%_DDDT-MSA.RAW
	NAESLSVLDIENEIVR		85.2581	1355.66	3.62092	1	1	2	900.971	1800.94	0.753477	10590	90.7806	327883	20/30	201103025__UG#02_45%_DDDT-MSA.RAW
	LKESQNTAASLTTFNEVDMSALmEMR	M23(Oxidation)	52.8142	921.672	4.06874	0.014742	1	3	978.462	2933.37	0.345679	10609	90.9156	100199	28/100	201103025__UG#02_45%_DDDT-MSA.RAW
	LKESQNTAASLTTFNEVDMSALMEmR	M25(Oxidation)	52.8142	862.599	4.01112		2	3	978.462	2933.37	0.345679	10609	90.9156	100199	27/100	201103025__UG#02_45%_DDDT-MSA.RAW
	LKESQNTAASLTTFNEVDmSALMEMR	M19(Oxidation)	17.4249	481.924	3.22578		3	3	978.462	2933.37	0.345679	10609	90.9156	100199	23/100	201103025__UG#02_45%_DDDT-MSA.RAW
	DYTDISVAVATPK		40.8337	624.259	2.52659	1	1	2	690.356	1379.71	-0.156248	10610	90.9239	161617	17/24	201103025__UG#02_45%_DDDT-MSA.RAW
	FGFMGLFSK		46.0076	935.855	2.42172	1	1	2	517.263	1033.52	0.132067	10614	90.953	1.21493e+06	13/16	201103025__UG#02_45%_DDDT-MSA.RAW
	DIPAVNGAIEGDqIVYR	Q13(Deamidated)	51.3404	1149.31	4.06084	0.091133	1	2	915.967	1830.93	2.17725	10616	90.9658	650907	25/32	201103025__UG#02_45%_DDDT-MSA.RAW
	DIPAVNGAIEGDQIVYr	R17(Deamidated)	40.2238	1149.31	3.68636		2	2	915.967	1830.93	2.17725	10616	90.9658	650907	25/32	201103025__UG#02_45%_DDDT-MSA.RAW
	LNFKPEDTVTVGEELAQVEPGEAPAEGSGESKPEPTEQAEPSQGVAAR		108.73	671.576	4.6982	1	1	4	1241.35	4962.38	0.300494	10619	90.9868	173370	51/282	201103025__UG#02_45%_DDDT-MSA.RAW
	FGFmGLFSK	M4(Oxidation)	32.156	1053.32	3.0551	1	1	2	525.26	1049.51	-0.0262306	10625	91.0295	594730	13/16	201103025__UG#02_45%_DDDT-MSA.RAW
	AQEPPVASNSFTPFPR		74.037	715.079	3.90959	1	1	2	872.936	1744.87	-0.062656	10628	91.0493	546074	21/30	201103025__UG#02_45%_DDDT-MSA.RAW
	LTLEDMTGGTFTISNGGVFGSLYGTPIINSPQTAVLGLHGVK		300	744.411	4.45894	1	1	3	1421.74	4263.2	0.400278	10629	91.0571	100484	30/164	201103025__UG#02_45%_DDDT-MSA.RAW
	NAESLSVLDIENEIVR		73.6957	1647.49	4.21694	1	1	2	900.971	1800.93	0.550132	10633	91.0868	288404	21/30	201103025__UG#02_45%_DDDT-MSA.RAW
	LKESQNTAASLTTFNEVDMSALMEmR	M25(Oxidation)	51.6758	1026.63	4.339	0.0184332	1	3	978.461	2933.37	-0.0912717	10652	91.2232	102424	29/100	201103025__UG#02_45%_DDDT-MSA.RAW
	LKESQNTAASLTTFNEVDMSALmEMR	M23(Oxidation)	62.0241	1140.36	4.2607		2	3	978.461	2933.37	-0.0912717	10652	91.2232	102424	30/100	201103025__UG#02_45%_DDDT-MSA.RAW
	LKESQNTAASLTTFNEVDmSALMEMR	M19(Oxidation)	41.9614	500.5	3.51822		3	3	978.461	2933.37	-0.0912717	10652	91.2232	102424	23/100	201103025__UG#02_45%_DDDT-MSA.RAW
	FGFMGLFSK		50.5714	915.843	2.90541	1	1	2	517.263	1033.52	0.132067	10659	91.2734	1.14009e+06	13/16	201103025__UG#02_45%_DDDT-MSA.RAW
	DIPAVNGAIEGDqIVYR	Q13(Deamidated)	55.5316	1361.53	4.08403	0.0686275	1	2	915.967	1830.93	2.11058	10661	91.2863	660376	26/32	201103025__UG#02_45%_DDDT-MSA.RAW
	DIPAVNGAIEGDQIVYr	R17(Deamidated)	55.5316	1200.43	3.80303		2	2	915.967	1830.93	2.11058	10661	91.2863	660376	25/32	201103025__UG#02_45%_DDDT-MSA.RAW
	LNFKPEDTVTVGEELAQVEPGEAPAEGSGESKPEPTEQAEPSQGVAAR		122.842	668.469	4.83409	1	1	4	1241.35	4962.38	0.69408	10664	91.307	199400	48/282	201103025__UG#02_45%_DDDT-MSA.RAW
	FGFmGLFSK	M4(Oxidation)	32.1907	1063	2.83382	1	1	2	525.26	1049.51	-0.142542	10670	91.35	586208	13/16	201103025__UG#02_45%_DDDT-MSA.RAW
	LTLEDMTGGTFTISNGGVFGSLYGTPIINSPQTAVLGLHGVK		133.923	1196.46	5.90043	1	1	3	1421.74	4263.2	0.314377	10673	91.3695	115712	37/164	201103025__UG#02_45%_DDDT-MSA.RAW
	AQEPPVASNSFTPFPR		111.143	964.29	4.14538	1	1	2	872.936	1744.87	-0.062656	10674	91.3779	474836	21/30	201103025__UG#02_45%_DDDT-MSA.RAW
	NAESLSVLDIENEIVR		68.4179	953.29	3.20148	1	1	2	900.971	1800.93	0.414569	10679	91.4137	381575	18/30	201103025__UG#02_45%_DDDT-MSA.RAW
	LKESQNTAASLTTFNEVDMSALMEmR	M25(Oxidation)	36.4393	1028.66	4.95973	0.0282258	1	3	978.461	2933.37	0.095993	10692	91.5067	115999	30/100	201103025__UG#02_45%_DDDT-MSA.RAW
	LKESQNTAASLTTFNEVDMSALmEMR	M23(Oxidation)	55.3708	1045.49	4.82484		2	3	978.461	2933.37	0.095993	10692	91.5067	115999	30/100	201103025__UG#02_45%_DDDT-MSA.RAW
	LKESQNTAASLTTFNEVDmSALMEMR	M19(Oxidation)	20.0646	634.516	3.95587		3	3	978.461	2933.37	0.095993	10692	91.5067	115999	26/100	201103025__UG#02_45%_DDDT-MSA.RAW
	FGFMGLFSK		51.6497	1130.22	2.72784	1	1	2	517.263	1033.52	0.36829	10695	91.5286	1.03989e+06	15/16	201103025__UG#02_45%_DDDT-MSA.RAW
	DIPAVNGAIEGDqIVYR	Q13(Deamidated)	48.5522	1087.98	3.72077	0.0994624	1	2	915.967	1830.93	1.91057	10697	91.5413	579478	24/32	201103025__UG#02_45%_DDDT-MSA.RAW
	DIPAVNGAIEGDQIVYr	R17(Deamidated)	48.5522	1087.98	3.35267		2	2	915.967	1830.93	1.91057	10697	91.5413	579478	24/32	201103025__UG#02_45%_DDDT-MSA.RAW
	LNFKPEDTVTVGEELAQVEPGEAPAEGSGESKPEPTEQAEPSQGVAAR		104.777	745.721	5.99085	1	1	4	1241.35	4962.38	0.595683	10701	91.5687	172709	53/282	201103025__UG#02_45%_DDDT-MSA.RAW
	FGFmGLFSK	M4(Oxidation)	30.3076	995.418	2.6074	1	1	2	525.26	1049.51	-0.142542	10703	91.5852	681164	13/16	201103025__UG#02_45%_DDDT-MSA.RAW
	AQEPPVASNSFTPFPR		87.3263	690.503	3.91511	1	1	2	872.936	1744.87	0.0772635	10704	91.5919	590868	21/30	201103025__UG#02_45%_DDDT-MSA.RAW
	LTLEDMTGGTFTISNGGVFGSLYGTPIINSPQTAVLGLHGVK		128.41	835.502	5.15395	1	1	3	1421.74	4263.21	1.08748	10709	91.6259	72777.3	33/164	201103025__UG#02_45%_DDDT-MSA.RAW
	NAESLSVLDIENEIVR		83.5689	1460.66	3.49029	1	1	2	900.971	1800.93	0.346787	10715	91.6687	354448	21/30	201103025__UG#02_45%_DDDT-MSA.RAW
	LTLEDMTGGTFTISNGGVFGSLYGTPIINSPQTAVLGLHGVK		6.02248	762.543	4.24703	1	1	4	1066.56	4263.2	-0.33303	10728	91.7615	39424.1	44/246	201103025__UG#02_45%_DDDT-MSA.RAW
	FGFMGLFSK		48.7671	849.94	2.88357	1	1	2	517.263	1033.52	0.250179	10731	91.7832	1147204	13/16	201103025__UG#02_45%_DDDT-MSA.RAW
	DIPAVNGAIEGDqIVYR	Q13(Deamidated)	42.1606	1421.57	4.03671	0.141089	1	2	915.968	1830.93	2.44394	10733	91.7961	647842	26/32	201103025__UG#02_45%_DDDT-MSA.RAW
	DIPAVNGAIEGDQIVYr	R17(Deamidated)	42.1606	1421.57	3.47339		2	2	915.968	1830.93	2.44394	10733	91.7961	647842	26/32	201103025__UG#02_45%_DDDT-MSA.RAW
	LNFKPEDTVTVGEELAQVEPGEAPAEGSGESKPEPTEQAEPSQGVAAR		107.207	810.178	6.09651	1	1	4	1241.35	4962.38	0.202097	10734	91.804	220737	55/282	201103025__UG#02_45%_DDDT-MSA.RAW
	FGFmGLFSK	M4(Oxidation)	32.5962	833.775	2.67277	1	1	2	525.26	1049.51	0.0900808	10739	91.8399	692392	12/16	201103025__UG#02_45%_DDDT-MSA.RAW
	AQEPPVASNSFTPFPR		89.0231	663.131	3.90356	1	1	2	872.936	1744.87	0.147223	10741	91.8531	548820	20/30	201103025__UG#02_45%_DDDT-MSA.RAW
	LTLEDMTGGTFTISNGGVFGSLYGTPIINSPQTAVLGLHGVK		132.436	1546.62	5.03472	1	1	3	1421.74	4263.21	1.00158	10746	91.8873	71719.5	39/164	201103025__UG#02_45%_DDDT-MSA.RAW
	NAESLSVLDIENEIVR		72.3083	1269.39	3.59465	1	1	2	900.971	1800.93	0.0756606	10751	91.9235	332715	18/30	201103025__UG#02_45%_DDDT-MSA.RAW
	DYTDISVAVATPK		16.9562	628.658	2.44165	1	1	2	690.356	1379.71	-0.156248	10764	92.0166	146471	16/24	201103025__UG#02_45%_DDDT-MSA.RAW
	FGFMGLFSK		47.8838	908.862	2.74326	1	1	2	517.262	1033.52	0.013956	10767	92.0378	1.22039e+06	13/16	201103025__UG#02_45%_DDDT-MSA.RAW
	DIPAVNGAIEGDqIVYR	Q13(Deamidated)	63.8573	1304.87	4.10537	0.0997567	1	2	915.967	1830.93	2.37727	10770	92.0574	577487	25/32	201103025__UG#02_45%_DDDT-MSA.RAW
	DIPAVNGAIEGDQIVYr	R17(Deamidated)	51.6702	1304.87	3.70061		2	2	915.967	1830.93	2.37727	10770	92.0574	577487	25/32	201103025__UG#02_45%_DDDT-MSA.RAW
	LNFKPEDTVTVGEELAQVEPGEAPAEGSGESKPEPTEQAEPSQGVAAR		115.96	647.832	5.15949	1	1	4	1241.35	4962.38	0.595683	10773	92.0789	163113	51/282	201103025__UG#02_45%_DDDT-MSA.RAW
	AQEPPVASNSFTPFPR		81.648	699.189	4.11409	1	1	2	872.936	1744.87	-0.062656	10777	92.1084	516479	21/30	201103025__UG#02_45%_DDDT-MSA.RAW
	FGFmGLFSK	M4(Oxidation)	38.3653	1240.13	2.57164	1	1	2	525.26	1049.51	-0.0262306	10778	92.1162	554281	14/16	201103025__UG#02_45%_DDDT-MSA.RAW
	LTLEDMTGGTFTISNGGVFGSLYGTPIINSPQTAVLGLHGVK		300	1180.98	3.76298	1	1	3	1421.74	4263.21	1.43108	10782	92.1427	41615.4	36/164	201103025__UG#02_45%_DDDT-MSA.RAW
	NAESLSVLDIENEIVR		74.5731	1625.91	3.41486	1	1	2	900.971	1800.93	0.0756606	10787	92.1789	319936	21/30	201103025__UG#02_45%_DDDT-MSA.RAW
	LKESQNTAASLTTFNEVDMSALmEMR	M23(Oxidation)	22.2332	827.306	4.19961	0.0785714	1	3	978.461	2933.37	-0.340958	10805	92.3074	80411.4	24/100	201103025__UG#02_45%_DDDT-MSA.RAW
	LKESQNTAASLTTFNEVDMSALMEmR	M25(Oxidation)	22.2332	756.072	3.86518		2	3	978.461	2933.37	-0.340958	10805	92.3074	80411.4	23/100	201103025__UG#02_45%_DDDT-MSA.RAW
	LKESQNTAASLTTFNEVDmSALMEMR	M19(Oxidation)	1	468.876	3.77106		3	3	978.461	2933.37	-0.340958	10805	92.3074	80411.4	21/100	201103025__UG#02_45%_DDDT-MSA.RAW
	FGFMGLFSK		33.1981	508.608	2.33273	1	1	1	1033.52	1033.52	0.79469	10808	92.33	148634	10/16	201103025__UG#02_45%_DDDT-MSA.RAW
	FGFMGLFSK		51.984	1010.35	3.00514	1	1	2	517.263	1033.52	0.36829	10812	92.3576	1.04049e+06	14/16	201103025__UG#02_45%_DDDT-MSA.RAW
	DIPAVNGAIEGDqIVYR	Q13(Deamidated)	40.8569	1145.01	3.54978	0.171831	1	2	915.967	1830.93	2.11058	10814	92.3705	569379	25/32	201103025__UG#02_45%_DDDT-MSA.RAW
	DIPAVNGAIEGDQIVYr	R17(Deamidated)	40.8569	1005.69	2.93987		2	2	915.967	1830.93	2.11058	10814	92.3705	569379	24/32	201103025__UG#02_45%_DDDT-MSA.RAW
	LNFKPEDTVTVGEELAQVEPGEAPAEGSGESKPEPTEQAEPSQGVAAR		125.764	570.793	5.04225	1	1	4	1241.35	4962.38	0.595683	10816	92.3849	165252	50/282	201103025__UG#02_45%_DDDT-MSA.RAW
	FGFmGLFSK	M4(Oxidation)	33.1541	1025.39	3.10427	1	1	2	525.26	1049.51	0.0900808	10817	92.3925	630930	13/16	201103025__UG#02_45%_DDDT-MSA.RAW
	AQEPPVASNSFTPFPR		80.5721	587.489	3.64306	1	1	2	872.936	1744.87	0.147223	10822	92.4282	514560	20/30	201103025__UG#02_45%_DDDT-MSA.RAW
	NAESLSVLDIENEIVR		65.7462	1422.16	4.19935	1	1	2	900.971	1800.93	0.48235	10832	92.4969	264080	20/30	201103025__UG#02_45%_DDDT-MSA.RAW
	LTLEDMTGGTFTISNGGVFGSLYGTPIINSPQTAVLGLHGVK		148.406	1052.74	4.61637	1	1	3	1421.74	4263.2	-0.458727	10834	92.5129	37597.4	37/164	201103025__UG#02_45%_DDDT-MSA.RAW
	LKESQNTAASLTTFNEVDMSALmEMR	M23(Oxidation)	60.4957	1077.02	5.11116	0.0234834	1	3	978.461	2933.37	0.158415	10850	92.6274	92541.8	28/100	201103025__UG#02_45%_DDDT-MSA.RAW
	LKESQNTAASLTTFNEVDMSALMEmR	M25(Oxidation)	49.9848	962.531	4.99091		2	3	978.461	2933.37	0.158415	10850	92.6274	92541.8	27/100	201103025__UG#02_45%_DDDT-MSA.RAW
	LKESQNTAASLTTFNEVDmSALMEMR	M19(Oxidation)	30.8839	564.123	4.25713		3	3	978.461	2933.37	0.158415	10850	92.6274	92541.8	23/100	201103025__UG#02_45%_DDDT-MSA.RAW
	DYTDISVAVATPK		43.3564	704.32	2.2528	1	1	2	690.356	1379.71	-0.156248	10853	92.6504	139691	17/24	201103025__UG#02_45%_DDDT-MSA.RAW
	FGFMGLFSK		41.8282	1180.46	2.27079	1	1	2	517.262	1033.52	0.013956	10857	92.6784	877964	15/16	201103025__UG#02_45%_DDDT-MSA.RAW
	DIPAVNGAIEGDqIVYR	Q13(Deamidated)	38.4257	1487.3	3.89357	0.107969	1	2	915.967	1830.93	1.51054	10863	92.7175	470118	27/32	201103025__UG#02_45%_DDDT-MSA.RAW
	DIPAVNGAIEGDQIVYr	R17(Deamidated)	38.4257	1316.99	3.47265		2	2	915.967	1830.93	1.51054	10863	92.7175	470118	26/32	201103025__UG#02_45%_DDDT-MSA.RAW
	LNFKPEDTVTVGEELAQVEPGEAPAEGSGESKPEPTEQAEPSQGVAAR		114.432	840.225	5.42651	1	1	4	1241.35	4962.38	0.00530391	10868	92.7537	128902	57/282	201103025__UG#02_45%_DDDT-MSA.RAW
	FGFmGLFSK	M4(Oxidation)	32.827	1090.36	2.78784	1	1	2	525.26	1049.51	-0.142542	10870	92.7687	462555	13/16	201103025__UG#02_45%_DDDT-MSA.RAW
	AQEPPVASNSFTPFPR		75.4949	711.682	3.59898	1	1	2	872.936	1744.87	0.00730375	10874	92.7973	514054	20/30	201103025__UG#02_45%_DDDT-MSA.RAW
	NAESLSVLDIENEIVR		61.5174	956.246	2.59296	1	1	2	900.971	1800.93	0.48235	10878	92.825	294278	18/30	201103025__UG#02_45%_DDDT-MSA.RAW
	LTLEDMTGGTFTISNGGVFGSLYGTPIINSPQTAVLGLHGVK		126.392	1058.96	5.68076	1	1	3	1421.74	4263.2	0.400278	10879	92.8329	32148.9	37/164	201103025__UG#02_45%_DDDT-MSA.RAW
	NVGDFIKEDELLATIETDkIDIEVNSPVSGTVTK	K19(Lipoicdicarbamidomethyl)	63.2428	874.23	5.36476	0.356343	1	3	1332	3994	0.806049	10883	92.8644	200820	34/132	201103025__UG#02_45%_DDDT-MSA.RAW
	NVGDFIkEDELLATIETDKIDIEVNSPVSGTVTK	K7(Lipoicdicarbamidomethyl)	27.7453	333.185	3.45023		2	3	1332	3994	0.806049	10883	92.8644	200820	24/132	201103025__UG#02_45%_DDDT-MSA.RAW
	FGFMGLFSK		44.9111	1192.65	2.82657	1	1	2	517.263	1033.52	0.132067	10893	92.9336	878163	15/16	201103025__UG#02_45%_DDDT-MSA.RAW
	DIPAVNGAIEGDqIVYR	Q13(Deamidated)	40.7084	1427.79	4.30083	0.125581	1	2	915.967	1830.93	1.57721	10898	92.9662	512682	26/32	201103025__UG#02_45%_DDDT-MSA.RAW
	DIPAVNGAIEGDQIVYr	R17(Deamidated)	30.7547	1264.61	3.75643		2	2	915.967	1830.93	1.57721	10898	92.9662	512682	25/32	201103025__UG#02_45%_DDDT-MSA.RAW
	LNFKPEDTVTVGEELAQVEPGEAPAEGSGESKPEPTEQAEPSQGVAAR		109.519	565.503	4.8723	1	1	4	1241.35	4962.37	-0.585076	10901	92.9892	162866	47/282	201103025__UG#02_45%_DDDT-MSA.RAW
	FGFmGLFSK	M4(Oxidation)	34.7642	1009.84	2.36713	1	1	2	525.26	1049.51	-0.375165	10904	93.0108	527357	13/16	201103025__UG#02_45%_DDDT-MSA.RAW
	NVGDFIKEDELLATIETDkIDIEVNSPVSGTVTK	K19(Lipoicdicarbamidomethyl)	31.008	560.784	4.62414	1	1	4	999.253	3993.99	-0.587956	10907	93.0309	163748	33/198	201103025__UG#02_45%_DDDT-MSA.RAW
	AQEPPVASNSFTPFPR		81.2124	776.083	3.954	1	1	2	872.936	1744.87	0.0772635	10910	93.0542	444251	22/30	201103025__UG#02_45%_DDDT-MSA.RAW
	NAESLSVLDIENEIVR		77.7567	1279.58	3.77185	1	1	2	900.971	1800.93	0.550132	10915	93.0879	228379	20/30	201103025__UG#02_45%_DDDT-MSA.RAW
	LTLEDMTGGTFTISNGGVFGSLYGTPIINSPQTAVLGLHGVK		85.504	851.06	4.67088	1	1	3	1421.74	4263.2	0.0566762	10916	93.0958	33181.6	33/164	201103025__UG#02_45%_DDDT-MSA.RAW
	NVGDFIKEDELLATIETDkIDIEVNSPVSGTVTK	K19(Lipoicdicarbamidomethyl)	77.2067	927.333	5.712	0.348511	1	3	1332	3993.99	0.622668	10919	93.1196	606467	35/132	201103025__UG#02_45%_DDDT-MSA.RAW
	NVGDFIkEDELLATIETDKIDIEVNSPVSGTVTK	K7(Lipoicdicarbamidomethyl)	17.9922	367.093	3.72233		2	3	1332	3993.99	0.622668	10919	93.1196	606467	24/132	201103025__UG#02_45%_DDDT-MSA.RAW
	FGFMGLFSK		48.7755	1145.6	2.73301	1	1	2	517.262	1033.52	0.013956	10929	93.1902	889106	15/16	201103025__UG#02_45%_DDDT-MSA.RAW
	DIPAVNGAIEGDqIVYR	Q13(Deamidated)	59.2654	1391.7	4.39014	0.0979499	1	2	915.967	1830.93	1.91057	10932	93.2097	481114	26/32	201103025__UG#02_45%_DDDT-MSA.RAW
	DIPAVNGAIEGDQIVYr	R17(Deamidated)	72.0836	1391.7	3.9612		2	2	915.967	1830.93	1.91057	10932	93.2097	481114	26/32	201103025__UG#02_45%_DDDT-MSA.RAW
	LNFKPEDTVTVGEELAQVEPGEAPAEGSGESKPEPTEQAEPSQGVAAR		96.6227	783.251	4.08596	1	1	4	1241.35	4962.38	0.103701	10938	93.2508	170798	51/282	201103025__UG#02_45%_DDDT-MSA.RAW
	FGFmGLFSK	M4(Oxidation)	29.9256	968.012	2.9042	1	1	2	525.26	1049.51	-0.142542	10939	93.2589	570597	13/16	201103025__UG#02_45%_DDDT-MSA.RAW
	NVGDFIKEDELLATIETDkIDIEVNSPVSGTVTK	K19(Lipoicdicarbamidomethyl)	50.1801	592.889	5.40249	0.2	1	4	999.252	3993.99	-1.1381	10943	93.2857	159791	33/198	201103025__UG#02_45%_DDDT-MSA.RAW
	NVGDFIkEDELLATIETDKIDIEVNSPVSGTVTK	K7(Lipoicdicarbamidomethyl)	32.3549	371.461	4.32136		2	4	999.252	3993.99	-1.1381	10943	93.2857	159791	27/198	201103025__UG#02_45%_DDDT-MSA.RAW
	AQEPPVASNSFTPFPR		110.331	749.589	3.58161	1	1	2	872.936	1744.87	-0.062656	10947	93.3172	441794	21/30	201103025__UG#02_45%_DDDT-MSA.RAW
	NAESLSVLDIENEIVR		88.2612	1194.62	2.93519	1	1	2	900.971	1800.93	0.211224	10952	93.3517	238533	19/30	201103025__UG#02_45%_DDDT-MSA.RAW
	LTLEDMTGGTFTISNGGVFGSLYGTPIINSPqTAVLGLHGVK	Q32(Deamidated)	69.8334	1123.84	4.88006	1	1	3	1422.07	4264.2	3.14667	10953	93.3599	107937	36/164	201103025__UG#02_45%_DDDT-MSA.RAW
	NVGDFIKEDELLATIETDkIDIEVNSPVSGTVTK	K19(Lipoicdicarbamidomethyl)	71.0708	1047.53	5.38285	0.429368	1	3	1332	3993.99	0.530978	10955	93.3762	501590	37/132	201103025__UG#02_45%_DDDT-MSA.RAW
	NVGDFIkEDELLATIETDKIDIEVNSPVSGTVTK	K7(Lipoicdicarbamidomethyl)	26.281	318.628	3.0702		2	3	1332	3993.99	0.530978	10955	93.3762	501590	23/132	201103025__UG#02_45%_DDDT-MSA.RAW
	LKESQNTAASLTTFNEVDMSALMEmR	M25(Oxidation)	40.6125	833.917	4.0168	0.0223881	1	3	978.461	2933.37	-0.590645	10968	93.4665	94090.2	24/100	201103025__UG#02_45%_DDDT-MSA.RAW
	LKESQNTAASLTTFNEVDMSALmEMR	M23(Oxidation)	40.6125	817.8	3.93206		2	3	978.461	2933.37	-0.590645	10968	93.4665	94090.2	24/100	201103025__UG#02_45%_DDDT-MSA.RAW
	LKESQNTAASLTTFNEVDmSALMEMR	M19(Oxidation)	31.6416	490.411	3.02956		3	3	978.461	2933.37	-0.590645	10968	93.4665	94090.2	21/100	201103025__UG#02_45%_DDDT-MSA.RAW
	FGFMGLFSK		53.6814	905.121	2.69238	1	1	2	517.263	1033.52	0.486402	10976	93.5231	762886	13/16	201103025__UG#02_45%_DDDT-MSA.RAW
	LNFKPEDTVTVGEELAQVEPGEAPAEGSGESKPEPTEQAEPSQGVAAR		57.1894	613.836	4.70162	1	1	4	1241.35	4962.38	-0.191489	10980	93.549	149379	49/282	201103025__UG#02_45%_DDDT-MSA.RAW
	DIPAVNGAIEGDqIVYR	Q13(Deamidated)	62.3254	1270.95	3.78644	0.100264	1	2	915.967	1830.93	2.17725	10982	93.5654	487397	25/32	201103025__UG#02_45%_DDDT-MSA.RAW
	DIPAVNGAIEGDQIVYr	R17(Deamidated)	62.3254	1270.95	3.4116		2	2	915.967	1830.93	2.17725	10982	93.5654	487397	25/32	201103025__UG#02_45%_DDDT-MSA.RAW
	FGFmGLFSK	M4(Oxidation)	34.797	963.716	3.03379	1	1	2	525.26	1049.51	-0.258854	10984	93.58	512002	13/16	201103025__UG#02_45%_DDDT-MSA.RAW
	AQEPPVASNSFTPFPR		71.1046	696.665	4.16254	1	1	2	872.936	1744.87	-0.132616	10985	93.5869	454422	21/30	201103025__UG#02_45%_DDDT-MSA.RAW
	NVGDFIKEDELLATIETDkIDIEVNSPVSGTVTK	K19(Lipoicdicarbamidomethyl)	34.7923	709.675	4.80348	0.208333	1	4	999.253	3993.99	-0.649083	10987	93.601	178252	34/198	201103025__UG#02_45%_DDDT-MSA.RAW
	NVGDFIkEDELLATIETDKIDIEVNSPVSGTVTK	K7(Lipoicdicarbamidomethyl)	17.8517	607.183	3.80332		2	4	999.253	3993.99	-0.649083	10987	93.601	178252	32/198	201103025__UG#02_45%_DDDT-MSA.RAW
	NVGDFIKEDELLATIETDkIDIEVNSPVSGTVTK	K19(Lipoicdicarbamidomethyl)	121.707	615.805	5.57191	0.438061	1	3	1332	3993.99	0.255907	10991	93.631	351646	30/132	201103025__UG#02_45%_DDDT-MSA.RAW
	NVGDFIkEDELLATIETDKIDIEVNSPVSGTVTK	K7(Lipoicdicarbamidomethyl)	46.3672	223.728	3.13406		2	3	1332	3993.99	0.255907	10991	93.631	351646	20/132	201103025__UG#02_45%_DDDT-MSA.RAW
	NAESLSVLDIENEIVR		85.6981	1628.61	4.75891	1	1	2	900.971	1800.93	0.279006	11002	93.7068	244768	22/30	201103025__UG#02_45%_DDDT-MSA.RAW
	LTLEDMTGGTFTISNGGVFGSLYGTPIINSPQTAVLGLHGVK		116.152	1251.59	4.60391	1	1	3	1421.74	4263.2	0.82978	11011	93.773	31638.5	37/164	201103025__UG#02_45%_DDDT-MSA.RAW
	LKESQNTAASLTTFNEVDMSALMEmR	M25(Oxidation)	39.9232	1048.96	4.47661	0.0178571	1	3	978.462	2933.37	0.408101	11012	93.7809	88021.3	28/100	201103025__UG#02_45%_DDDT-MSA.RAW
	LKESQNTAASLTTFNEVDMSALmEMR	M23(Oxidation)	49.4309	1053.08	4.40331		2	3	978.462	2933.37	0.408101	11012	93.7809	88021.3	28/100	201103025__UG#02_45%_DDDT-MSA.RAW
	LKESQNTAASLTTFNEVDmSALMEMR	M19(Oxidation)	8.64493	698.382	3.55942		3	3	978.462	2933.37	0.408101	11012	93.7809	88021.3	25/100	201103025__UG#02_45%_DDDT-MSA.RAW
	FGFMGLFSK		43.8219	1070.72	2.56869	1	1	2	517.263	1033.52	0.132067	11020	93.8379	763193	15/16	201103025__UG#02_45%_DDDT-MSA.RAW
	DIPAVNGAIEGDqIVYR	Q13(Deamidated)	62.4643	1015.94	3.65239	0.109589	1	2	915.967	1830.93	2.04391	11024	93.864	488910	24/32	201103025__UG#02_45%_DDDT-MSA.RAW
	DIPAVNGAIEGDQIVYr	R17(Deamidated)	62.4643	1015.94	3.24668		2	2	915.967	1830.93	2.04391	11024	93.864	488910	24/32	201103025__UG#02_45%_DDDT-MSA.RAW
	NVGDFIKEDELLATIETDkIDIEVNSPVSGTVTK	K19(Lipoicdicarbamidomethyl)	124.717	941.021	5.22316	0.425287	1	3	1332	3993.99	0.439288	11027	93.887	315380	35/132	201103025__UG#02_45%_DDDT-MSA.RAW
	NVGDFIkEDELLATIETDKIDIEVNSPVSGTVTK	K7(Lipoicdicarbamidomethyl)	48.4273	311.674	3.00398		2	3	1332	3993.99	0.439288	11027	93.887	315380	23/132	201103025__UG#02_45%_DDDT-MSA.RAW
	LNFKPEDTVTVGEELAQVEPGEAPAEGSGESKPEPTEQAEPSQGVAAR		94.6971	759.088	4.77823	1	1	4	1241.35	4962.38	0.00530391	11029	93.9015	148768	53/282	201103025__UG#02_45%_DDDT-MSA.RAW
	FGFmGLFSK	M4(Oxidation)	30.1087	981.261	2.90735	1	1	2	525.26	1049.51	-0.142542	11030	93.9097	536108	13/16	201103025__UG#02_45%_DDDT-MSA.RAW
	AQEPPVASNSFTPFPR		99.2626	529.275	3.5787	1	1	2	872.936	1744.87	-0.132616	11033	93.9295	450252	19/30	201103025__UG#02_45%_DDDT-MSA.RAW
	NAESLSVLDIENEIVR		65.3272	1312.76	3.48758	1	1	2	900.971	1800.93	0.48235	11043	93.9992	240025	19/30	201103025__UG#02_45%_DDDT-MSA.RAW
	LTLEDMTGGTFTISNGGVFGSLYGTPIINSPQTAVLGLHGVK		123.773	1178.94	3.93988	1	1	3	1421.74	4263.2	-0.88823	11052	94.0654	30380.1	37/164	201103025__UG#02_45%_DDDT-MSA.RAW
	FGFMGLFSK		48.7801	890.848	2.6798	1	1	2	517.263	1033.52	0.132067	11056	94.0938	756320	13/16	201103025__UG#02_45%_DDDT-MSA.RAW
	DIPAVNGAIEGDqIVYR	Q13(Deamidated)	52.8131	1354.29	4.1159	0.0606796	1	2	915.967	1830.93	2.11058	11060	94.1204	476478	26/32	201103025__UG#02_45%_DDDT-MSA.RAW
	DIPAVNGAIEGDQIVYr	R17(Deamidated)	52.8131	1198.47	3.8677		2	2	915.967	1830.93	2.11058	11060	94.1204	476478	25/32	201103025__UG#02_45%_DDDT-MSA.RAW
	NVGDFIKEDELLATIETDkIDIEVNSPVSGTVTK	K19(Lipoicdicarbamidomethyl)	81.9453	604.718	5.59872	0.373214	1	3	1332	3994	0.806049	11063	94.1433	288684	29/132	201103025__UG#02_45%_DDDT-MSA.RAW
	NVGDFIkEDELLATIETDKIDIEVNSPVSGTVTK	K7(Lipoicdicarbamidomethyl)	34.4805	258.363	3.51435		2	3	1332	3994	0.806049	11063	94.1433	288684	21/132	201103025__UG#02_45%_DDDT-MSA.RAW
	FGFmGLFSK	M4(Oxidation)	33.501	1037.95	2.51606	1	1	2	525.26	1049.51	0.322704	11066	94.1646	565037	13/16	201103025__UG#02_45%_DDDT-MSA.RAW
	LNFKPEDTVTVGEELAQVEPGEAPAEGSGESKPEPTEQAEPSQGVAAR		117.047	898.387	4.93623	1	1	4	1241.35	4962.38	0.202097	11067	94.1717	140282	53/282	201103025__UG#02_45%_DDDT-MSA.RAW
	AQEPPVASNSFTPFPR		87.1395	680.898	4.01774	1	1	2	872.936	1744.87	0.147223	11068	94.1798	473548	21/30	201103025__UG#02_45%_DDDT-MSA.RAW
	NAESLSVLDIENEIVR		84.8676	1705.93	4.18525	1	1	2	900.971	1800.93	0.617914	11075	94.2296	249638	22/30	201103025__UG#02_45%_DDDT-MSA.RAW
	FGFMGLFSK		46.4742	1102.99	2.70819	1	1	2	517.263	1033.52	0.132067	11091	94.3429	762445	15/16	201103025__UG#02_45%_DDDT-MSA.RAW
	DIPAVNGAIEGDqIVYR	Q13(Deamidated)	58.2992	1168.82	3.32451	0.105422	1	2	915.967	1830.93	1.64388	11096	94.3754	434793	26/32	201103025__UG#02_45%_DDDT-MSA.RAW
	DIPAVNGAIEGDQIVYr	R17(Deamidated)	46.7048	1168.82	2.97387		2	2	915.967	1830.93	1.64388	11096	94.3754	434793	26/32	201103025__UG#02_45%_DDDT-MSA.RAW
	NVGDFIKEDELLATIETDkIDIEVNSPVSGTVTK	K19(Lipoicdicarbamidomethyl)	95.8444	1028.95	6.11075	0.481178	1	3	1332	3993.99	0.622668	11099	94.3984	274229	36/132	201103025__UG#02_45%_DDDT-MSA.RAW
	NVGDFIkEDELLATIETDKIDIEVNSPVSGTVTK	K7(Lipoicdicarbamidomethyl)	29.5617	342.742	3.17338		2	3	1332	3993.99	0.622668	11099	94.3984	274229	24/132	201103025__UG#02_45%_DDDT-MSA.RAW
	LNFKPEDTVTVGEELAQVEPGEAPAEGSGESKPEPTEQAEPSQGVAAR		110.708	771.292	5.1333	1	1	4	1241.35	4962.38	0.989269	11102	94.4195	139131	53/282	201103025__UG#02_45%_DDDT-MSA.RAW
	AQEPPVASNSFTPFPR		94.5861	856.628	3.75372	1	1	2	872.936	1744.87	-0.132616	11103	94.4276	454084	22/30	201103025__UG#02_45%_DDDT-MSA.RAW
	FGFmGLFSK	M4(Oxidation)	32.2817	1043.64	2.98995	1	1	2	525.26	1049.51	0.0900808	11104	94.4355	439187	13/16	201103025__UG#02_45%_DDDT-MSA.RAW
	NAESLSVLDIENEIVR		83.8397	1854.24	4.10277	1	1	2	900.971	1800.93	0.414569	11111	94.4846	235089	23/30	201103025__UG#02_45%_DDDT-MSA.RAW
	NVGDFIKEDELLATIETDkIDIEVNSPVSGTVTK	K19(Lipoicdicarbamidomethyl)	31.4571	489.307	4.28647	0.207459	1	4	999.253	3993.99	-0.71021	11119	94.5426	91463.2	33/198	201103025__UG#02_45%_DDDT-MSA.RAW
	NVGDFIkEDELLATIETDKIDIEVNSPVSGTVTK	K7(Lipoicdicarbamidomethyl)	16.0752	295.718	3.39843		2	4	999.253	3993.99	-0.71021	11119	94.5426	91463.2	27/198	201103025__UG#02_45%_DDDT-MSA.RAW
	FGFMGLFSK		50.0739	878.282	2.86258	1	1	2	517.263	1033.52	0.132067	11129	94.6109	672219	13/16	201103025__UG#02_45%_DDDT-MSA.RAW
	DIPAVNGAIEGDqIVYR	Q13(Deamidated)	37.6295	1317.42	3.89913	0.120513	1	2	915.967	1830.93	1.44387	11133	94.6372	389521	26/32	201103025__UG#02_45%_DDDT-MSA.RAW
	DIPAVNGAIEGDQIVYr	R17(Deamidated)	27.8658	1317.42	3.43065		2	2	915.967	1830.93	1.44387	11133	94.6372	389521	26/32	201103025__UG#02_45%_DDDT-MSA.RAW
	NVGDFIKEDELLATIETDkIDIEVNSPVSGTVTK	K19(Lipoicdicarbamidomethyl)	110.995	1172.94	6.27604	0.44586	1	3	1332	3993.99	0.530978	11135	94.6535	349229	37/132	201103025__UG#02_45%_DDDT-MSA.RAW
	NVGDFIkEDELLATIETDKIDIEVNSPVSGTVTK	K7(Lipoicdicarbamidomethyl)	39.7015	362.508	3.48448		2	3	1332	3993.99	0.530978	11135	94.6535	349229	24/132	201103025__UG#02_45%_DDDT-MSA.RAW
	LNFKPEDTVTVGEELAQVEPGEAPAEGSGESKPEPTEQAEPSQGVAAR		117.414	597.77	4.00669	1	1	4	1241.35	4962.38	0.497287	11137	94.6683	179976	48/282	201103025__UG#02_45%_DDDT-MSA.RAW
	AQEPPVASNSFTPFPR		92.1721	617.445	4.12604	1	1	2	872.936	1744.87	0.00730375	11138	94.6763	408097	20/30	201103025__UG#02_45%_DDDT-MSA.RAW
	FGFmGLFSK	M4(Oxidation)	33.7099	942.377	2.99324	1	1	2	525.26	1049.51	-0.142542	11139	94.6838	482369	13/16	201103025__UG#02_45%_DDDT-MSA.RAW
	NAESLSVLDIENEIVR		55.223	1240.83	3.62484	1	1	2	900.971	1800.93	0.48235	11151	94.7662	227030	19/30	201103025__UG#02_45%_DDDT-MSA.RAW
	FGFMGLFSK		53.7299	1061.04	2.80853	1	1	2	517.263	1033.52	0.250179	11163	94.8536	775131	14/16	201103025__UG#02_45%_DDDT-MSA.RAW
	DIPAVNGAIEGDqIVYR	Q13(Deamidated)	52.9675	1153.55	3.75366	0.154667	1	2	915.967	1830.93	1.64388	11168	94.8863	428536	23/32	201103025__UG#02_45%_DDDT-MSA.RAW
	DIPAVNGAIEGDQIVYr	R17(Deamidated)	52.9675	1153.55	3.17133		2	2	915.967	1830.93	1.64388	11168	94.8863	428536	23/32	201103025__UG#02_45%_DDDT-MSA.RAW
	NVGDFIKEDELLATIETDkIDIEVNSPVSGTVTK	K19(Lipoicdicarbamidomethyl)	94.2187	736.562	4.85078	0.408247	1	3	1332	3993.99	0.255907	11171	94.9095	282713	32/132	201103025__UG#02_45%_DDDT-MSA.RAW
	NVGDFIkEDELLATIETDKIDIEVNSPVSGTVTK	K7(Lipoicdicarbamidomethyl)	36.501	311.25	2.87159		2	3	1332	3993.99	0.255907	11171	94.9095	282713	22/132	201103025__UG#02_45%_DDDT-MSA.RAW
	FGFmGLFSK	M4(Oxidation)	30.5056	1066.68	2.47719	1	1	2	525.26	1049.51	-0.375165	11174	94.9307	517701	13/16	201103025__UG#02_45%_DDDT-MSA.RAW
	LNFKPEDTVTVGEELAQVEPGEAPAEGSGESKPEPTEQAEPSQGVAAR		109.546	583.263	4.59909	1	1	4	1241.35	4962.38	-0.191489	11175	94.9378	169755	48/282	201103025__UG#02_45%_DDDT-MSA.RAW
	AQEPPVASNSFTPFPR		90.6723	739.849	3.54121	1	1	2	872.936	1744.86	-0.342495	11176	94.9459	436496	22/30	201103025__UG#02_45%_DDDT-MSA.RAW
	NVGDFIKEDELLATIETDkIDIEVNSPVSGTVTK	K19(Lipoicdicarbamidomethyl)	30.1171	830.775	5.37974	0.35316	1	4	999.252	3993.99	-1.19923	11189	95.0375	122752	38/198	201103025__UG#02_45%_DDDT-MSA.RAW
	NVGDFIkEDELLATIETDKIDIEVNSPVSGTVTK	K7(Lipoicdicarbamidomethyl)	14.3202	627.077	3.47949		2	4	999.252	3993.99	-1.19923	11189	95.0375	122752	33/198	201103025__UG#02_45%_DDDT-MSA.RAW
	NAESLSVLDIENEIVR		72.7189	1210.86	2.72081	1	1	2	900.971	1800.93	0.143442	11190	95.0455	241113	19/30	201103025__UG#02_45%_DDDT-MSA.RAW
	FGFMGLFSK		46.1574	877.247	2.40844	1	1	2	517.263	1033.52	0.132067	11201	95.1217	736787	13/16	201103025__UG#02_45%_DDDT-MSA.RAW
	DIPAVNGAIEGDqIVYR	Q13(Deamidated)	39.5485	884.473	3.16299	0.126582	1	2	915.967	1830.93	1.97724	11204	95.1416	407840	23/32	201103025__UG#02_45%_DDDT-MSA.RAW
	DIPAVNGAIEGDQIVYr	R17(Deamidated)	50.5842	884.473	2.75524		2	2	915.967	1830.93	1.97724	11204	95.1416	407840	23/32	201103025__UG#02_45%_DDDT-MSA.RAW
	NVGDFIKEDELLATIETDkIDIEVNSPVSGTVTK	K19(Lipoicdicarbamidomethyl)	90.6694	1008.05	5.53189	0.406872	1	3	1332	3993.99	0.530978	11207	95.1648	405376	35/132	201103025__UG#02_45%_DDDT-MSA.RAW
	NVGDFIkEDELLATIETDKIDIEVNSPVSGTVTK	K7(Lipoicdicarbamidomethyl)	34.2668	308.878	3.27714		2	3	1332	3993.99	0.530978	11207	95.1648	405376	22/132	201103025__UG#02_45%_DDDT-MSA.RAW
	FGFmGLFSK	M4(Oxidation)	34.4069	1058.57	2.61718	1	1	2	525.26	1049.51	-0.258854	11210	95.1861	508890	13/16	201103025__UG#02_45%_DDDT-MSA.RAW
	LNFKPEDTVTVGEELAQVEPGEAPAEGSGESKPEPTEQAEPSQGVAAR		143.748	621.915	4.94689	1	1	4	1241.35	4962.38	0.595683	11211	95.1933	113080	48/282	201103025__UG#02_45%_DDDT-MSA.RAW
	AQEPPVASNSFTPFPR		69.3053	696.931	3.44425	1	1	2	872.936	1744.86	-0.272535	11212	95.2014	414472	20/30	201103025__UG#02_45%_DDDT-MSA.RAW
	NVGDFIKEDELLATIETDkIDIEVNSPVSGTVTK	K19(Lipoicdicarbamidomethyl)	23.3349	926.235	4.78532	0.281837	1	4	999.253	3993.99	-0.0989397	11225	95.2925	89976.6	39/198	201103025__UG#02_45%_DDDT-MSA.RAW
	NVGDFIkEDELLATIETDKIDIEVNSPVSGTVTK	K7(Lipoicdicarbamidomethyl)	15.5955	554.524	3.43585		2	4	999.253	3993.99	-0.0989397	11225	95.2925	89976.6	33/198	201103025__UG#02_45%_DDDT-MSA.RAW
	NAESLSVLDIENEIVR		48.8623	1803.74	3.61071	1	1	2	900.971	1800.93	0.346787	11229	95.3208	208635	22/30	201103025__UG#02_45%_DDDT-MSA.RAW
	FGFMGLFSK		43.8449	1181.56	2.96096	1	1	2	517.262	1033.52	0.013956	11238	95.3837	636937	15/16	201103025__UG#02_45%_DDDT-MSA.RAW
	DIPAVNGAIEGDqIVYR	Q13(Deamidated)	40.8827	1323.63	3.3999	0.0882353	1	2	915.967	1830.93	1.51054	11241	95.4039	397636	26/32	201103025__UG#02_45%_DDDT-MSA.RAW
	DIPAVNGAIEGDQIVYr	R17(Deamidated)	40.8827	1323.63	3.10438		2	2	915.967	1830.93	1.51054	11241	95.4039	397636	26/32	201103025__UG#02_45%_DDDT-MSA.RAW
	NVGDFIKEDELLATIETDkIDIEVNSPVSGTVTK	K19(Lipoicdicarbamidomethyl)	120.807	1142.75	5.9977	0.346667	1	3	1332	3993.99	0.255907	11243	95.4202	310564	36/132	201103025__UG#02_45%_DDDT-MSA.RAW
	NVGDFIkEDELLATIETDKIDIEVNSPVSGTVTK	K7(Lipoicdicarbamidomethyl)	30.5216	424.583	3.9174		2	3	1332	3993.99	0.255907	11243	95.4202	310564	25/132	201103025__UG#02_45%_DDDT-MSA.RAW
	LNFKPEDTVTVGEELAQVEPGEAPAEGSGESKPEPTEQAEPSQGVAAR		89.227	505.399	5.22045	1	1	4	1241.35	4962.38	0.202097	11246	95.4414	153792	45/282	201103025__UG#02_45%_DDDT-MSA.RAW
	FGFmGLFSK	M4(Oxidation)	30.5501	1113.13	2.67374	1	1	2	525.26	1049.51	-0.142542	11247	95.4495	457299	13/16	201103025__UG#02_45%_DDDT-MSA.RAW
	AQEPPVASNSFTPFPR		93.6506	960.044	4.06042	1	1	2	872.936	1744.87	-0.062656	11249	95.4634	430084	22/30	201103025__UG#02_45%_DDDT-MSA.RAW
	NAESLSVLDIENEIVR		76.619	1150.35	3.46004	1	1	2	900.971	1800.93	0.0756606	11264	95.5692	210670	20/30	201103025__UG#02_45%_DDDT-MSA.RAW
	FGFMGLFSK		48.4564	904.153	2.70198	1	1	2	517.263	1033.52	0.250179	11272	95.6261	707109	13/16	201103025__UG#02_45%_DDDT-MSA.RAW
	DIPAVNGAIEGDqIVYR	Q13(Deamidated)	48.8148	1296.39	3.86563	0.113695	1	2	915.968	1830.93	2.44394	11276	95.6522	398911	26/32	201103025__UG#02_45%_DDDT-MSA.RAW
	DIPAVNGAIEGDQIVYr	R17(Deamidated)	37.9693	1144.8	3.43211		2	2	915.968	1830.93	2.44394	11276	95.6522	398911	25/32	201103025__UG#02_45%_DDDT-MSA.RAW
	NVGDFIKEDELLATIETDkIDIEVNSPVSGTVTK	K19(Lipoicdicarbamidomethyl)	80.243	953.742	5.69534	0.426316	1	3	1332	3993.99	0.622668	11279	95.6754	220843	35/132	201103025__UG#02_45%_DDDT-MSA.RAW
	NVGDFIkEDELLATIETDKIDIEVNSPVSGTVTK	K7(Lipoicdicarbamidomethyl)	25.523	365.157	3.26911		2	3	1332	3993.99	0.622668	11279	95.6754	220843	24/132	201103025__UG#02_45%_DDDT-MSA.RAW
	FGFmGLFSK	M4(Oxidation)	30.2394	1059.66	2.53703	1	1	2	525.26	1049.51	-0.258854	11282	95.6961	460676	13/16	201103025__UG#02_45%_DDDT-MSA.RAW
	LNFKPEDTVTVGEELAQVEPGEAPAEGSGESKPEPTEQAEPSQGVAAR		83.4948	677.578	4.62394	1	1	4	1241.35	4962.38	0.300494	11283	95.7032	145951	50/282	201103025__UG#02_45%_DDDT-MSA.RAW
	AQEPPVASNSFTPFPR		112.52	783.688	3.58191	1	1	2	872.936	1744.87	-0.132616	11284	95.7114	408629	22/30	201103025__UG#02_45%_DDDT-MSA.RAW
	NVGDFIKEDELLATIETDkIDIEVNSPVSGTVTK	K19(Lipoicdicarbamidomethyl)	3.43843	481.74	4.0683	1	1	4	999.252	3993.99	-1.32148	11306	95.866	85448.7	30/198	201103025__UG#02_45%_DDDT-MSA.RAW
	NAESLSVLDIENEIVR		55.2858	1202.26	2.75638	1	1	2	900.971	1800.93	0.211224	11309	95.8886	183416	19/30	201103025__UG#02_45%_DDDT-MSA.RAW
	FGFMGLFSK		48.0938	1030.45	2.68496	1	1	2	517.263	1033.52	0.132067	11321	95.9704	618512	14/16	201103025__UG#02_45%_DDDT-MSA.RAW
	NVGDFIKEDELLATIETDkIDIEVNSPVSGTVTK	K19(Lipoicdicarbamidomethyl)	107.022	1007.81	5.96899	0.331658	1	3	1332	3993.99	0.530978	11322	95.9778	238582	35/132	201103025__UG#02_45%_DDDT-MSA.RAW
	NVGDFIkEDELLATIETDKIDIEVNSPVSGTVTK	K7(Lipoicdicarbamidomethyl)	44.6273	404.836	3.99282		2	3	1332	3993.99	0.530978	11322	95.9778	238582	24/132	201103025__UG#02_45%_DDDT-MSA.RAW
	DIPAVNGAIEGDqIVYR	Q13(Deamidated)	53.4093	1308.96	4.21809	0.113744	1	2	915.967	1830.93	1.3772	11326	96.0074	456843	25/32	201103025__UG#02_45%_DDDT-MSA.RAW
	DIPAVNGAIEGDQIVYr	R17(Deamidated)	53.4093	1308.96	3.7423		2	2	915.967	1830.93	1.3772	11326	96.0074	456843	25/32	201103025__UG#02_45%_DDDT-MSA.RAW
	LNFKPEDTVTVGEELAQVEPGEAPAEGSGESKPEPTEQAEPSQGVAAR		128.281	620.861	5.89024	1	1	4	1241.35	4962.38	0.890873	11327	96.0153	136840	49/282	201103025__UG#02_45%_DDDT-MSA.RAW
	FGFmGLFSK	M4(Oxidation)	29.7991	819.475	2.7023	1	1	2	525.26	1049.51	-0.142542	11329	96.03	436686	12/16	201103025__UG#02_45%_DDDT-MSA.RAW
	AQEPPVASNSFTPFPR		79.9318	726.023	3.81387	1	1	2	872.936	1744.87	-0.132616	11330	96.0374	410827	21/30	201103025__UG#02_45%_DDDT-MSA.RAW
	NAESLSVLDIENEIVR		52.4188	1402.4	3.06451	1	1	2	900.971	1800.93	0.279006	11345	96.1428	205882	19/30	201103025__UG#02_45%_DDDT-MSA.RAW
	FGFMGLFSK		42.3223	927.618	2.91499	1	1	2	517.262	1033.52	0.013956	11354	96.2058	667662	13/16	201103025__UG#02_45%_DDDT-MSA.RAW
	NVGDFIKEDELLATIETDkIDIEVNSPVSGTVTK	K19(Lipoicdicarbamidomethyl)	55.2027	985.927	5.59195	0.42576	1	3	1332	3994	0.897739	11358	96.2324	221940	35/132	201103025__UG#02_45%_DDDT-MSA.RAW
	NVGDFIkEDELLATIETDKIDIEVNSPVSGTVTK	K7(Lipoicdicarbamidomethyl)	21.2635	315.649	3.21328		2	3	1332	3994	0.897739	11358	96.2324	221940	22/132	201103025__UG#02_45%_DDDT-MSA.RAW
	NVGDFIKEDELLATIETDkIDIEVNSPVSGTVTK	K19(Lipoicdicarbamidomethyl)	1.74477	853.793	3.77375	1	1	4	999.251	3993.98	-2.78853	11360	96.2492	41858.2	38/198	201103025__UG#02_45%_DDDT-MSA.RAW
	LKESQNTAASLTTFNEVDMSALmEMR	M23(Oxidation)	74.6476	786.477	4.39264	0.00911162	1	3	978.462	2933.37	0.532944	11367	96.298	71482.6	26/100	201103025__UG#02_45%_DDDT-MSA.RAW
	LKESQNTAASLTTFNEVDMSALMEmR	M25(Oxidation)	63.533	882.96	4.34889		2	3	978.462	2933.37	0.532944	11367	96.298	71482.6	27/100	201103025__UG#02_45%_DDDT-MSA.RAW
	LKESQNTAASLTTFNEVDmSALMEMR	M19(Oxidation)	17.5788	348.574	3.15377		3	3	978.462	2933.37	0.532944	11367	96.298	71482.6	20/100	201103025__UG#02_45%_DDDT-MSA.RAW
	DIPAVNGAIEGDqIVYR	Q13(Deamidated)	66.7114	1332.82	3.506	0.111111	1	2	915.967	1830.93	1.71055	11370	96.3211	378531	26/32	201103025__UG#02_45%_DDDT-MSA.RAW
	DIPAVNGAIEGDQIVYr	R17(Deamidated)	66.7114	1179.99	3.12231		2	2	915.967	1830.93	1.71055	11370	96.3211	378531	25/32	201103025__UG#02_45%_DDDT-MSA.RAW
	FGFmGLFSK	M4(Oxidation)	36.3074	846.261	2.86113	1	1	2	525.26	1049.51	-0.258854	11371	96.3291	434110	12/16	201103025__UG#02_45%_DDDT-MSA.RAW
	LNFKPEDTVTVGEELAQVEPGEAPAEGSGESKPEPTEQAEPSQGVAAR		123.319	554.068	4.44803	1	1	4	1241.35	4962.37	-0.683473	11372	96.3358	105392	47/282	201103025__UG#02_45%_DDDT-MSA.RAW
	AQEPPVASNSFTPFPR		84.4742	959.023	3.99537	1	1	2	872.936	1744.86	-0.412455	11374	96.3505	410101	22/30	201103025__UG#02_45%_DDDT-MSA.RAW
	FGFMGLFSK		42.684	1142.33	2.65478	1	1	2	517.263	1033.52	0.132067	11392	96.474	613172	15/16	201103025__UG#02_45%_DDDT-MSA.RAW
	NVGDFIKEDELLATIETDkIDIEVNSPVSGTVTK	K19(Lipoicdicarbamidomethyl)	96.0991	758.161	5.4743	0.352834	1	3	1332	3993.99	0.164217	11394	96.4878	184654	32/132	201103025__UG#02_45%_DDDT-MSA.RAW
	NVGDFIkEDELLATIETDKIDIEVNSPVSGTVTK	K7(Lipoicdicarbamidomethyl)	38.7401	310.679	3.53661		2	3	1332	3993.99	0.164217	11394	96.4878	184654	22/132	201103025__UG#02_45%_DDDT-MSA.RAW
	NAESLSVLDIENEIVR		81.8307	1418.36	3.12937	1	1	2	900.971	1800.93	0.279006	11397	96.5127	191845	19/30	201103025__UG#02_45%_DDDT-MSA.RAW
	LNFKPEDTVTVGEELAQVEPGEAPAEGSGESKPEPTEQAEPSQGVAAR		74.718	853.163	4.3641	1	1	4	1241.35	4962.37	-0.48668	11408	96.5891	116555	55/282	201103025__UG#02_45%_DDDT-MSA.RAW
	DIPAVNGAIEGDqIVYR	Q13(Deamidated)	49.718	947.417	3.3984	0.15	1	2	915.967	1830.93	1.57721	11409	96.5973	319794	23/32	201103025__UG#02_45%_DDDT-MSA.RAW
	DIPAVNGAIEGDQIVYr	R17(Deamidated)	49.718	947.417	2.88729		2	2	915.967	1830.93	1.57721	11409	96.5973	319794	23/32	201103025__UG#02_45%_DDDT-MSA.RAW
	FGFmGLFSK	M4(Oxidation)	28.6262	1056.27	2.86663	1	1	2	525.26	1049.51	-0.142542	11410	96.6053	364927	13/16	201103025__UG#02_45%_DDDT-MSA.RAW
	AQEPPVASNSFTPFPR		65.6304	846.035	3.49322	1	1	2	872.936	1744.87	-0.202575	11412	96.6193	339858	22/30	201103025__UG#02_45%_DDDT-MSA.RAW
	FGFMGLFSK		45.8199	938.122	2.83592	1	1	2	517.263	1033.52	0.132067	11427	96.7245	617460	13/16	201103025__UG#02_45%_DDDT-MSA.RAW
	NVGDFIKEDELLATIETDkIDIEVNSPVSGTVTK	K19(Lipoicdicarbamidomethyl)	87.5982	1083.53	5.71298	0.411559	1	3	1332	3993.99	0.255907	11432	96.7596	172925	36/132	201103025__UG#02_45%_DDDT-MSA.RAW
	NVGDFIkEDELLATIETDKIDIEVNSPVSGTVTK	K7(Lipoicdicarbamidomethyl)	29.8769	420.737	3.36295		2	3	1332	3993.99	0.255907	11432	96.7596	172925	25/132	201103025__UG#02_45%_DDDT-MSA.RAW
	NAESLSVLDIENEIVR		89.6519	1711.8	4.57538	1	1	2	900.971	1800.93	0.279006	11445	96.8497	172806	22/30	201103025__UG#02_45%_DDDT-MSA.RAW
	DIPAVNGAIEGDqIVYR	Q13(Deamidated)	55.0124	1482.31	3.3544	0.041791	1	2	915.967	1830.93	1.77723	11453	96.9075	386742	26/32	201103025__UG#02_45%_DDDT-MSA.RAW
	DIPAVNGAIEGDQIVYr	R17(Deamidated)	43.7444	1306.43	3.20863		2	2	915.967	1830.93	1.77723	11453	96.9075	386742	25/32	201103025__UG#02_45%_DDDT-MSA.RAW
	LNFKPEDTVTVGEELAQVEPGEAPAEGSGESKPEPTEQAEPSQGVAAR		121.698	613.069	4.29288	1	1	4	1241.35	4962.38	-0.0930928	11454	96.9154	140856	49/282	201103025__UG#02_45%_DDDT-MSA.RAW
	AQEPPVASNSFTPFPR		90.6677	647.928	3.8206	1	1	2	872.936	1744.87	-0.202575	11455	96.9235	352849	20/30	201103025__UG#02_45%_DDDT-MSA.RAW
	FGFmGLFSK	M4(Oxidation)	33.8048	1042.25	2.89054	1	1	2	525.26	1049.51	-0.258854	11457	96.9383	381158	13/16	201103025__UG#02_45%_DDDT-MSA.RAW
	FGFMGLFSK		49.2041	986.009	2.91937	1	1	2	517.263	1033.52	0.250179	11466	96.9983	587034	14/16	201103025__UG#02_45%_DDDT-MSA.RAW
	NVGDFIKEDELLATIETDkIDIEVNSPVSGTVTK	K19(Lipoicdicarbamidomethyl)	75.0011	749.468	5.36504	0.346369	1	3	1332	3994	0.714359	11480	97.0974	132262	31/132	201103025__UG#02_45%_DDDT-MSA.RAW
	NVGDFIkEDELLATIETDKIDIEVNSPVSGTVTK	K7(Lipoicdicarbamidomethyl)	22.4555	283.167	3.50572		2	3	1332	3994	0.714359	11480	97.0974	132262	21/132	201103025__UG#02_45%_DDDT-MSA.RAW
	NAESLSVLDIENEIVR		75.8611	1351.94	4.14519	1	1	2	900.971	1800.93	0.617914	11491	97.1759	145549	20/30	201103025__UG#02_45%_DDDT-MSA.RAW
	DIPAVNGAIEGDqIVYR	Q13(Deamidated)	41.9163	1386.07	3.61812	0.10221	1	2	915.967	1830.93	2.04391	11497	97.2192	386875	26/32	201103025__UG#02_45%_DDDT-MSA.RAW
	DIPAVNGAIEGDQIVYr	R17(Deamidated)	41.9163	1386.07	3.25214		2	2	915.967	1830.93	2.04391	11497	97.2192	386875	26/32	201103025__UG#02_45%_DDDT-MSA.RAW
	LNFKPEDTVTVGEELAQVEPGEAPAEGSGESKPEPTEQAEPSQGVAAR		79.9561	626.365	4.35762	1	1	4	1241.35	4962.38	0.00530391	11498	97.2271	159869	47/282	201103025__UG#02_45%_DDDT-MSA.RAW
	FGFmGLFSK	M4(Oxidation)	31.9091	1021.05	2.53232	1	1	2	525.26	1049.51	-0.0262306	11500	97.2418	369732	13/16	201103025__UG#02_45%_DDDT-MSA.RAW
	AQEPPVASNSFTPFPR		87.1117	735.078	3.48445	1	1	2	872.936	1744.87	0.0772635	11501	97.2492	363959	21/30	201103025__UG#02_45%_DDDT-MSA.RAW
	FGFMGLFSK		45.9134	891.887	2.78751	1	1	2	517.263	1033.52	0.250179	11509	97.3045	550478	13/16	201103025__UG#02_45%_DDDT-MSA.RAW
	NVGDFIKEDELLATIETDkIDIEVNSPVSGTVTK	K19(Lipoicdicarbamidomethyl)	80.7429	872.102	5.54849	0.454054	1	3	1332	3993.99	0.439288	11516	97.3535	120859	34/132	201103025__UG#02_45%_DDDT-MSA.RAW
	NVGDFIkEDELLATIETDKIDIEVNSPVSGTVTK	K7(Lipoicdicarbamidomethyl)	25.8173	316.321	3.02687		2	3	1332	3993.99	0.439288	11516	97.3535	120859	23/132	201103025__UG#02_45%_DDDT-MSA.RAW
	NAESLSVLDIENEIVR		87.1281	1546.86	3.95091	1	1	2	900.971	1800.93	0.414569	11525	97.4182	172985	21/30	201103025__UG#02_45%_DDDT-MSA.RAW
	LNFKPEDTVTVGEELAQVEPGEAPAEGSGESKPEPTEQAEPSQGVAAR		115.598	746.953	5.34949	1	1	4	1241.35	4962.38	0.103701	11534	97.481	114732	48/282	201103025__UG#02_45%_DDDT-MSA.RAW
	DIPAVNGAIEGDqIVYR	Q13(Deamidated)	62.0516	1319.93	3.71033	0.126685	1	2	915.967	1830.93	2.04391	11535	97.4891	325228	25/32	201103025__UG#02_45%_DDDT-MSA.RAW
	DIPAVNGAIEGDQIVYr	R17(Deamidated)	50.0396	1161.79	3.23812		2	2	915.967	1830.93	2.04391	11535	97.4891	325228	24/32	201103025__UG#02_45%_DDDT-MSA.RAW
	FGFmGLFSK	M4(Oxidation)	34.3846	985.08	2.62644	1	1	2	525.26	1049.51	-0.0262306	11536	97.497	382985	13/16	201103025__UG#02_45%_DDDT-MSA.RAW
	AQEPPVASNSFTPFPR		104.834	724.016	4.11703	1	1	2	872.936	1744.87	-0.202575	11537	97.5046	335478	21/30	201103025__UG#02_45%_DDDT-MSA.RAW
	FGFMGLFSK		46.4651	901.93	2.66439	1	1	2	517.263	1033.52	0.36829	11546	97.566	539036	13/16	201103025__UG#02_45%_DDDT-MSA.RAW
	NVGDFIKEDELLATIETDkIDIEVNSPVSGTVTK	K19(Lipoicdicarbamidomethyl)	92.2322	832.278	5.48206	0.483577	1	3	1332	3994	0.806049	11551	97.6017	118938	33/132	201103025__UG#02_45%_DDDT-MSA.RAW
	NVGDFIkEDELLATIETDKIDIEVNSPVSGTVTK	K7(Lipoicdicarbamidomethyl)	34.0547	235.257	2.83098		2	3	1332	3994	0.806049	11551	97.6017	118938	21/132	201103025__UG#02_45%_DDDT-MSA.RAW
	NAESLSVLDIENEIVR		90.6765	1544.39	4.17888	1	1	2	900.971	1800.93	0.0756606	11572	97.7497	157773	21/30	201103025__UG#02_45%_DDDT-MSA.RAW
	LKESQNTAASLTTFNEVDMSALmEMR	M23(Oxidation)	35.0615	842.39	4.74988	0.0589474	1	3	978.461	2933.37	0.283258	11574	97.7644	72651.5	26/100	201103025__UG#02_45%_DDDT-MSA.RAW
	LKESQNTAASLTTFNEVDMSALMEmR	M25(Oxidation)	26.3865	753.342	4.46722		2	3	978.461	2933.37	0.283258	11574	97.7644	72651.5	25/100	201103025__UG#02_45%_DDDT-MSA.RAW
	LKESQNTAASLTTFNEVDmSALMEMR	M19(Oxidation)	1.18832	445.141	3.54849		3	3	978.461	2933.37	0.283258	11574	97.7644	72651.5	22/100	201103025__UG#02_45%_DDDT-MSA.RAW
	LNFKPEDTVTVGEELAQVEPGEAPAEGSGESKPEPTEQAEPSQGVAAR		99.6413	825.337	5.00332	1	1	4	1241.35	4962.38	0.69408	11578	97.7939	147951	52/282	201103025__UG#02_45%_DDDT-MSA.RAW
	DIPAVNGAIEGDqIVYR	Q13(Deamidated)	45.2857	1057.86	3.48237	0.117816	1	2	915.967	1830.93	2.04391	11579	97.802	381280	23/32	201103025__UG#02_45%_DDDT-MSA.RAW
[truncated: 377 more rows]

## Sheet: spot 8
Accession	Coverage	# PSMs	# Unique Peptides	# AAs	MW [kDa]	calc. pI	Score	Description
P39726	0.5588	56	8	170	18.8	4.73	240.27	Glycine cleavage system H protein, mitochondrial [GCSH_YEAST]

## Sheet: spot 9
Accession	Coverage	# PSMs	# Unique Peptides	# AAs	MW [kDa]	calc. pI	Score	Description
P12695	57.47	858	22	482	51.786	7.79639	2986.79	Dihydrolipoyllysine-residue acetyltransferase component of pyruvate dehydrogenase complex, mitochondrial [ODP2_YEAST]
	Sequence	Modific.	Probability	SpScore	XCorr	Δ Score	Rank	Charge	m/z [Da]	MH+ [Da]	ΔM [ppm]	First Scan	RT [min]	Intensity	Ions Matched
	ADIESYLEK		42.1358	928.645	2.57634	1	1	2	534.267	1067.53	0.332737	7176	53.7541	1.91664e+06	14/16
	ADIESYLEK		37.5966	472.199	2.08066	1	1	1	1067.53	1067.53	0.631204	7193	53.868	655983	11/16
	ADIESYLEK		1	264.633	1.6621	1	1	1	1067.53	1067.53	0.516856	7204	53.945	1.30821e+06	9/16
	ADIESYLEK		41.445	850.398	2.47423	1	1	2	534.267	1067.53	1.01883	7220	54.0934	20574460	14/16
	ADIESYLEK		26.1094	445.059	1.78374	1	1	1	1067.53	1067.53	0.631204	7229	54.15	3172826	11/16
	ADIESYLEK		17.293	236.699	1.77824	1	1	1	1067.53	1067.53	0.402507	7239	54.2165	3.05803e+06	8/16
	ADIESYLEK		40.0387	798.926	2.62092	1	1	2	534.267	1067.53	1.13318	7256	54.3731	22067532	14/16
	ADIESYLEK		25.3657	412.852	2.06847	1	1	1	1067.53	1067.53	0.516856	7265	54.4305	2.73182e+06	11/16
	ADIESYLEK		18.1592	279.291	1.96461	1	1	1	1067.53	1067.53	0.516856	7277	54.5463	2.64673e+06	9/16
	ADIESYLEK		40.1086	851.313	2.80804	1	1	2	534.267	1067.53	1.01883	7292	54.6881	15048558	14/16
	ADIESYLEK		33.2147	532.016	2.31028	1	1	1	1067.53	1067.53	0.516856	7295	54.7049	1693562	12/16
	ADIESYLEK		9.36294	782.315	2.32929	1	1	2	534.267	1067.53	1.01883	7298	54.7244	15048558	13/16
	ADIESYLEK		9.77156	317.614	1.87289	1	1	1	1067.53	1067.53	0.516856	7316	54.8827	1.77163e+06	9/16
	ADIESYLEK		46.2206	994.22	2.81714	1	1	2	534.267	1067.53	1.01883	7328	54.9699	12181297	15/16
	ADIESYLEK		21.7024	433.428	1.79825	1	1	1	1067.53	1067.53	0.631204	7332	54.9927	1083884	11/16
	ADIESYLEK		39.4816	902.438	2.92992	1	1	2	534.267	1067.53	1.01883	7364	55.2514	11176601	14/16
	ADIESYLEK		39.3499	427.302	2.18992	1	1	1	1067.53	1067.53	0.631204	7368	55.2748	1154786	11/16
	ADIESYLEK		6.90278	788.864	2.3116	1	1	2	534.267	1067.53	1.01883	7371	55.2952	11176601	13/16
	ADIESYLEK		3.92444	197.709	1.54706	1	1	1	1067.53	1067.53	0.402507	7396	55.5052	1383915	7/16
	ADIESYLEK		43.3211	836.113	2.82224	1	1	2	534.267	1067.53	0.790132	7400	55.5703	10048104	14/16
	ADIESYLEK		32.0896	400.791	1.88397	1	1	1	1067.53	1067.53	0.402507	7404	55.5933	1.11775e+06	11/16
	ADIESYLEK		2.93099	943.265	2.27055	1	1	2	534.267	1067.53	0.90448	7421	55.7505	9568062	14/16
	ADIESYLEK		48.0672	885.293	2.76947	1	1	2	534.267	1067.53	0.790132	7436	55.8622	10759006	14/16
	ADIESYLEK		26.1143	442.16	1.62542	1	1	1	1067.53	1067.53	0.288158	7441	55.8921	922285	11/16
	ADIESYLEK		53.7873	994.695	2.88204	1	1	2	534.267	1067.53	0.561434	7472	56.1499	9274853	15/16
	ADIESYLEK		28.3456	441.521	1.73974	1	1	1	1067.53	1067.53	0.288158	7477	56.1796	881272	11/16
	ADIESYLEK		7.52727	799.9	2.41565	1	1	2	534.267	1067.53	0.561434	7495	56.309	9307271	13/16
	ADIESYLEK		43.6022	899.397	2.63336	1	1	2	534.267	1067.53	0.790132	7508	56.4417	9145498	14/16
	ADIESYLEK		51.0077	460.967	1.51348	1	1	1	1067.53	1067.53	0.288158	7514	56.4781	752807	11/16
	ADIESYLEK		8.84665	787.925	2.23511	1	1	2	534.267	1067.53	0.790132	7532	56.6067	9921132	13/16
	ADIESYLEK		45.4959	866.272	2.70242	1	1	2	534.267	1067.53	0.790132	7544	56.7277	9756863	14/16
	ADIESYLEK		26.0995	470.111	2.14543	1	1	1	1067.53	1067.53	0.402507	7549	56.7573	912448	11/16
	ADIESYLEK		34.4506	925.284	2.699	1	1	2	534.267	1067.53	0.561434	7580	57.0148	8637948	14/16
	ADIESYLEK		39.9804	537.377	2.11464	1	1	1	1067.53	1067.53	0.402507	7584	57.0382	841509	12/16
	ADIESYLEK		2.79028	1033.09	2.33554	1	1	2	534.267	1067.53	0.561434	7602	57.1659	8731179	15/16
	ADIESYLEK		41.4092	906.106	2.70513	1	1	2	534.267	1067.53	0.675783	7616	57.3007	8.03263e+06	14/16
	ADIESYLEK		19.0803	387.427	1.8168	1	1	1	1067.53	1067.53	0.516856	7623	57.344	716205	10/16
	ADIESYLEK		39.8986	900.462	2.84128	1	1	2	534.267	1067.53	0.675783	7652	57.6274	6995099	14/16
	ADIESYLEK		31.5414	475.402	1.52293	1	1	1	1067.53	1067.53	0.402507	7663	57.7031	752970	11/16
	ADIESYLEK		41.9512	911.245	2.8695	1	1	2	534.267	1067.53	0.447085	7688	57.9516	6260555	14/16
	ADIESYLEK		25.5716	472.97	1.94627	1	1	1	1067.53	1067.53	0.288158	7707	58.0844	701757	11/16
	ADIESYLEK		48.0239	876.883	2.9214	1	1	2	534.267	1067.53	0.561434	7724	58.2418	5.55131e+06	14/16
	ADIESYLEK		6.76082	466.431	1.98573	1	1	1	1067.53	1067.53	0.516856	7744	58.3809	490879	11/16
	ADIESYLEK		45.5537	825.004	2.6008	1	1	2	534.267	1067.53	0.218388	7760	58.5308	4.28498e+06	14/16
	ADIESYLEK		16.667	531.826	1.88715	1	1	1	1067.53	1067.53	0.516856	7779	58.6643	528531	12/16
	ADIESYLEK		45.3529	936.57	2.78909	1	1	2	534.267	1067.53	0.218388	7796	58.8218	3.8003e+06	14/16
	ADIESYLEK		25.9006	395.334	2.10656	1	1	1	1067.53	1067.53	0.173809	7819	58.9829	408288	10/16
	ADIESYLEK		46.362	902.078	2.85529	1	1	2	534.267	1067.53	0.218388	7832	59.1097	3.65882e+06	14/16
	ADIESYLEK		42.9071	867.559	2.51736	1	1	2	534.267	1067.53	0.332737	7868	59.4015	3265579	14/16
	ADIESYLEK		28.2532	460.3	2.03666	1	1	1	1067.53	1067.53	0.173809	7893	59.5785	359315	11/16
	ADIESYLEK		44.7748	867.528	2.57705	1	1	2	534.267	1067.53	0.332737	7904	59.693	2.7478e+06	14/16
	ADIESYLEK		41.0409	887.279	2.84756	1	1	2	534.267	1067.53	0.218388	7940	59.9854	2.3847e+06	14/16
	ADIESYLEK		14.9321	312.236	1.57271	1	1	1	1067.53	1067.53	0.288158	7965	60.1955	408431	9/16
	ADIESYLEK		43.4612	929.529	2.74619	1	1	2	534.267	1067.53	0.332737	7976	60.307	2394891	14/16
	ADIESYLEK		43.3835	918.9	2.63483	1	1	2	534.266	1067.53	-0.0103098	8004	60.5696	2.38104e+06	14/16
	ADIESYLEK		41.0078	863.535	2.63371	1	1	2	534.266	1067.53	0.104039	8041	60.9301	2.0548e+06	14/16
	ADIESYLEK		42.4374	903.776	2.74152	1	1	2	534.266	1067.53	0.104039	8077	61.2133	1978181	14/16
	ADIESYLEK		50.4237	918.321	2.65376	1	1	2	534.267	1067.53	0.218388	8114	61.5112	1.66869e+06	14/16
	ADIESYLEK		46.7107	914.465	2.80501	1	1	2	534.267	1067.53	0.218388	8150	61.7975	1.68551e+06	14/16
	ADIESYLEK		39.6873	948.358	2.7157	1	1	2	534.267	1067.53	0.218388	8187	62.1571	1.59767e+06	14/16
	ADIESYLEK		43.429	906.452	2.5335	1	1	2	534.266	1067.53	-0.0103098	8232	62.4794	1.59711e+06	14/16
	ADIESYLEK		46.362	933.768	2.56058	1	1	2	534.266	1067.53	0.104039	8277	62.8342	1.40422e+06	14/16
	ADIESYLEK		51.0086	956.108	2.47628	1	1	2	534.266	1067.53	0.104039	8322	63.1545	1.3844e+06	14/16
	ADIESYLEK		35.0051	876.483	2.49022	1	1	2	534.267	1067.53	0.218388	8366	63.4684	1.32995e+06	14/16
	ADIESYLEK		39.0699	955.266	2.49663	1	1	2	534.267	1067.53	0.332737	8411	63.7861	1.19535e+06	14/16
	ADIESYLEK		46.8992	939.238	2.5742	1	1	2	534.266	1067.53	0.104039	8456	64.103	1.27073e+06	14/16
	ADIESYLEK		49.7083	833.466	2.5765	1	1	2	534.267	1067.53	0.218388	8492	64.3879	1.14617e+06	14/16
	ADIESYLEK		46.7734	950.509	2.7453	1	1	2	534.266	1067.53	0.104039	8528	64.6679	1.09037e+06	14/16
	ADIESYLEK		41.5314	878.913	2.85818	1	1	2	534.267	1067.53	0.332737	8565	64.9535	824000	14/16
	ADIESYLEK		41.9144	908.098	2.55986	1	1	2	534.266	1067.53	-0.0103098	8600	65.226	846309	14/16
	ADIESYLEK		42.5366	936.554	2.98857	1	1	2	534.267	1067.53	0.218388	8637	65.5105	807148	14/16
	ADIESYLEK		42.9408	923.564	3.10201	1	1	2	534.266	1067.53	0.104039	8672	65.8146	814592	14/16
	ADIESYLEK		45.6442	885.631	2.76779	1	1	2	534.266	1067.53	-0.124659	8707	66.0851	867702	14/16
	ADIESYLEK		48.0672	918.381	2.43374	1	1	2	534.266	1067.53	-0.0103098	8744	66.3702	752864	14/16
	ADIESYLEK		46.378	991.715	2.71955	1	1	2	534.267	1067.53	0.218388	8780	66.6475	762502	14/16
	ADIESYLEK		43.7215	899.809	2.518	1	1	2	534.266	1067.53	-0.0103098	8816	66.9268	770606	14/16
	ADIESYLEK		43.766	882.145	2.78945	1	1	2	534.266	1067.53	0.104039	8852	67.2038	774656	14/16
	ADIESYLEK		39.2091	893.513	2.78403	1	1	2	534.267	1067.53	0.218388	8889	67.4896	721684	14/16
	ADIESYLEK		51.1457	932.281	2.35399	1	1	2	534.266	1067.53	0.104039	8926	67.7751	707461	14/16
	ADIESYLEK		46.6049	1050.47	2.39836	1	1	2	534.267	1067.53	0.790132	8961	68.0449	698162	14/16
	ADIESYLEK		47.1534	963.376	2.54385	1	1	2	534.267	1067.53	0.561434	8997	68.3197	676402	14/16
	ADIESYLEK		38.9661	969.255	2.58539	1	1	2	534.267	1067.53	0.561434	9035	68.6072	651788	14/16
	ADIESYLEK		52.1786	933.383	2.51201	1	1	2	534.267	1067.53	0.447085	9071	68.8825	609771	14/16
	ADIESYLEK		40.8285	912.192	2.49221	1	1	2	534.267	1067.53	0.561434	9107	69.1618	604046	14/16
	ADIESYLEK		43.9533	980.625	2.68858	1	1	2	534.266	1067.53	0.104039	9142	69.4328	643178	14/16
	ADIESYLEK		41.5777	940.165	2.29953	1	1	2	534.267	1067.53	0.447085	9188	69.7495	572371	14/16
	ADIESYLEK		42.2521	740.635	2.43117	1	1	2	534.267	1067.53	0.561434	9243	70.1575	583697	13/16
	ADIESYLEK		41.9742	1002.9	2.67878	1	1	2	534.267	1067.53	0.218388	9287	70.4926	615357	14/16
	ADIESYLEK		44.8551	946.43	2.75852	1	1	2	534.267	1067.53	0.218388	9333	70.8095	517001	14/16
	ADIESYLEK		36.5462	972.944	2.59728	1	1	2	534.267	1067.53	0.447085	9377	71.1121	483774	14/16
	ADIESYLEK		42.3225	630.975	2.29107	1	1	2	534.267	1067.53	0.332737	9422	71.4252	473252	12/16
	ADIESYLEK		44.2203	910.557	2.45976	1	1	2	534.267	1067.53	0.561434	9467	71.7374	478613	14/16
	ADIESYLEK		45.4471	980.348	2.4452	1	1	2	534.267	1067.53	0.218388	9512	72.0541	386322	14/16
	ADIESYLEK		38.0262	953.799	2.50299	1	1	2	534.267	1067.53	0.218388	9557	72.3702	417577	14/16
	ADIESYLEK		39.4816	975.786	2.61364	1	1	2	534.266	1067.53	-0.353356	9602	72.6866	423380	14/16
	ADIESYLEK		39.9687	904.743	2.62706	1	1	2	534.266	1067.53	-0.124659	9647	73.0021	394290	14/16
	ADIESYLEK		45.3593	894.891	2.52746	1	1	2	534.267	1067.53	0.332737	9692	73.3136	380347	14/16
	ADIESYLEK		42.3649	1000.62	2.74668	1	1	2	534.267	1067.53	0.218388	9737	73.6271	366241	14/16
	ADIESYLEK		42.3344	962.13	2.58447	1	1	2	534.267	1067.53	0.218388	9782	73.9411	377619	14/16
	ADIESYLEK		49.6379	965.204	2.69262	1	1	2	534.266	1067.53	0.104039	9827	74.2535	348419	14/16
	ADIESYLEK		36.0958	747.483	2.38226	1	1	2	534.266	1067.53	0.104039	9872	74.5649	337717	13/16
	ADIESYLEK		43.5532	1027.17	2.72316	1	1	2	534.266	1067.53	-0.0103098	9917	74.8753	326725	14/16
	ADIESYLEK		39.7507	878.319	2.61428	1	1	2	534.266	1067.53	-0.0103098	9962	75.1859	249395	14/16
	ADIESYLEK		47.0421	960.542	2.63215	1	1	2	534.266	1067.53	0.104039	10007	75.4973	290112	14/16
	ADIESYLEK		37.3706	917.854	2.78477	1	1	2	534.267	1067.53	0.332737	10052	75.8079	251196	14/16
	ADIESYLEK		47.0602	895.386	2.61798	1	1	2	534.266	1067.53	-0.0103098	10097	76.119	251447	14/16
	ADIESYLEK		46.851	966.404	2.94285	1	1	2	534.267	1067.53	0.561434	10142	76.427	290770	14/16
	ADIESYLEK		41.5314	913.606	2.61103	1	1	2	534.266	1067.53	0.104039	10187	76.7365	277227	14/16
	ADIESYLEK		38.9793	615.7	2.9518	1	1	2	534.266	1067.53	-0.124659	10232	77.0466	229885	12/16
	ADIESYLEK		37.7717	836.143	2.5166	1	1	2	534.266	1067.53	-0.239008	10277	77.3548	218894	13/16
	ADIESYLEK		46.0906	1032.8	2.57768	1	1	2	534.267	1067.53	0.218388	10322	77.6649	232886	14/16
	ADIESYLEK		41.6751	960.914	2.38092	1	1	2	534.267	1067.53	0.218388	10367	77.9777	238726	14/16
	ADIESYLEK		46.0076	899.198	2.59009	1	1	2	534.266	1067.53	-0.0103098	10412	78.2895	187990	14/16
	ADIESYLEK		42.616	821.875	2.47453	1	1	2	534.266	1067.53	-0.0103098	10458	78.6082	187345	13/16
	ADIESYLEK		46.5587	925.175	2.49904	1	1	2	534.266	1067.53	-0.124659	10502	78.9127	226798	14/16
	ADIESYLEK		39.5331	955.271	2.79563	1	1	2	534.266	1067.53	-0.0103098	10554	79.2729	199293	14/16
	ADIESYLEK		50.4142	763.097	2.95854	1	1	2	534.267	1067.53	0.447085	10601	79.5985	198738	13/16
	ADIESYLEK		33.0444	733.829	2.296	1	1	2	534.266	1067.53	-0.124659	10644	79.8971	211679	12/16
	ADIESYLEK		49.3464	865.905	2.79534	1	1	2	534.266	1067.53	0.104039	10701	80.288	168607	13/16
	ADIESYLEK		34.8146	638.936	2.71356	1	1	2	534.267	1067.53	0.218388	10745	80.5918	184273	12/16
	ADIESYLEK		37.7439	738.446	2.58952	1	1	2	534.266	1067.53	-0.0103098	10817	81.0841	177291	13/16
	ADIESYLEK		46.5027	929.586	2.7446	1	1	2	534.267	1067.53	0.218388	10881	81.5207	160511	14/16
	ADVPAFKDFK		19.7283	555.599	2.4921	1	1	2	569.301	1137.59	-0.135111	6342	47.563	209291	13/18
	DFKLEDSGSDSK		61.2043	1401.09	3.0576	1	1	2	664.305	1327.6	0.615455	4937	37.0251	413484	19/22
	DFKLEDSGSDSK		9.27568	902.818	2.83721	1	1	3	443.205	1327.6	-0.0383086	4944	37.0754	296645	22/44
	DFKLEDSGSDSK		5.35626	710.398	2.63949	1	1	2	664.305	1327.6	0.891299	4953	37.1376	3730740	14/22
	DFKLEDSGSDSK		50.35	1475.46	3.21724	1	1	2	664.305	1327.6	1.25909	4979	37.3183	10305856	19/22
	DFKLEDSGSDSK		40.0715	550.693	2.69569	1	1	1	1327.6	1327.6	0.855454	4993	37.4455	239520	15/22
	DFKLEDSGSDSK		19.1416	898.925	3.1189	1	1	2	664.305	1327.6	0.983247	4999	37.4862	13961086	16/22
	DFKLEDSGSDSK		60.2037	1571.54	3.44758	1	1	2	664.305	1327.6	1.07519	5015	37.5953	14403589	19/22
	DFKLEDSGSDSK		37.6394	585.898	2.4813	1	1	1	1327.6	1327.6	0.763506	5028	37.7155	278361	14/22
	DFKLEDSGSDSK		24.8195	878.796	2.59796	1	1	2	664.305	1327.6	0.891299	5035	37.7644	12649265	15/22
	DFKLEDSGSDSK		45.2588	1157.92	2.89615	1	1	2	664.305	1327.6	0.615455	5051	37.8726	11709593	17/22
	DFKLEDSGSDSK		40.3626	517.981	2.38733	1	1	1	1327.6	1327.6	0.855454	5066	38.0066	208064	14/22
	DFKLEDSGSDSK		11.7394	483.281	2.3821	1	1	2	664.305	1327.6	0.707403	5072	38.047	9934597	12/22
	DFKLEDSGSDSK		53.122	1241.48	3.2807	1	1	2	664.305	1327.6	0.799351	5087	38.1473	8814597	18/22
	DFKLEDSGSDSK		2.25469	957.767	2.66255	1	1	2	664.305	1327.6	0.615455	5108	38.3198	7896765	15/22
	DFKLEDSGSDSK		41.2946	1179.68	3.11558	1	1	2	664.305	1327.6	0.43156	5123	38.4207	6.61769e+06	17/22
	DFKLEDSGSDSK		1.0712	682.93	2.53254	1	1	2	664.305	1327.6	0.615455	5144	38.5939	6405061	13/22
	DFKLEDSGSDSK		38.5239	1480.73	3.07807	1	1	2	664.305	1327.6	0.523508	5159	38.6949	6.18743e+06	18/22
	DFKLEDSGSDSK		11.8668	579.005	2.45992	1	1	2	664.305	1327.6	0.523508	5180	38.8687	5.78332e+06	13/22
	DFKLEDSGSDSK		58.1172	1352.23	3.24202	1	1	2	664.305	1327.6	0.43156	5195	38.9708	5.38859e+06	18/22
	DFKLEDSGSDSK		1.53462	861.093	2.70115	1	1	2	664.305	1327.6	0.43156	5217	39.1533	4.79415e+06	15/22
	DFKLEDSGSDSK		50.3679	1697.04	3.34464	1	1	2	664.305	1327.6	0.615455	5231	39.2482	5.16184e+06	19/22
	DFKLEDSGSDSK		10.0456	693.036	2.59662	1	1	2	664.305	1327.6	0.523508	5253	39.4643	4.64221e+06	14/22
	DFKLEDSGSDSK		31.6722	1188.31	3.42352	1	1	2	664.305	1327.6	0.43156	5267	39.5589	4.33024e+06	17/22
	DFKLEDSGSDSK		3.51374	595.814	2.5782	1	1	2	664.305	1327.6	0.523508	5289	39.7757	4.35311e+06	14/22
	DFKLEDSGSDSK		57.5004	1403	3.19178	1	1	2	664.305	1327.6	0.339612	5303	39.8709	4698648	18/22
	DFKLEDSGSDSK		52.6257	1547.71	3.35878	1	1	2	664.305	1327.6	0.523508	5339	40.1829	4376246	18/22
	DFKLEDSGSDSK		2.02723	649.323	2.42699	1	1	2	664.305	1327.6	0.523508	5361	40.4015	4509955	13/22
	DFKLEDSGSDSK		58.2703	1243.77	3.06007	1	1	2	664.305	1327.6	0.799351	5375	40.4972	4.28863e+06	18/22
	DFKLEDSGSDSK		3.30394	629.431	2.64547	1	1	2	664.305	1327.6	0.615455	5397	40.7153	4.11002e+06	13/22
	DFKLEDSGSDSK		56.8376	1495.5	2.98986	1	1	2	664.305	1327.6	0.707403	5411	40.8114	3461857	19/22
	DFKLEDSGSDSK		4.11756	571.686	2.65508	1	1	2	664.305	1327.6	0.615455	5433	41.0303	3.90103e+06	13/22
	DFKLEDSGSDSK		59.5044	1283.82	3.2716	1	1	2	664.305	1327.6	0.523508	5447	41.1257	3.63454e+06	17/22
	DFKLEDSGSDSK		5.12658	804.282	2.43213	1	1	2	664.305	1327.6	0.43156	5471	41.3244	3387211	15/22
	DFKLEDSGSDSK		51.6615	1028.17	3.29253	1	1	2	664.305	1327.6	0.339612	5483	41.4074	3.02428e+06	16/22
	DFKLEDSGSDSK		5.0035	718.335	2.63528	1	1	2	664.305	1327.6	0.523508	5508	41.6463	2.90161e+06	14/22
	DFKLEDSGSDSK		63.7374	1572.68	3.57102	1	1	2	664.305	1327.6	0.43156	5510	41.6618	3.04712e+06	19/22
	DFKLEDSGSDSK		53.8869	1165.53	3.18826	1	1	2	664.305	1327.6	0.523508	5547	41.9464	2.57977e+06	17/22
	DFKLEDSGSDSK		59.5372	1417.31	3.33424	1	1	2	664.305	1327.6	0.339612	5592	42.2898	2043576	19/22
	DFKLEDSGSDSK		9.01801	556.422	2.51518	1	1	2	664.305	1327.6	0.339612	5628	42.5355	1.78147e+06	13/22
	DFKLEDSGSDSK		68.1024	1344.2	3.32228	1	1	2	664.305	1327.6	0.339612	5639	42.6433	1975067	18/22
	DFKLEDSGSDSK		8.54756	759.382	2.5555	1	1	2	664.304	1327.6	0.247664	5675	42.9288	1.63541e+06	14/22
	DFKLEDSGSDSK		51.4911	1181.95	3.2424	1	1	2	664.305	1327.6	0.339612	5684	42.988	1.7119e+06	17/22
	DFKLEDSGSDSK		53.8897	1230.27	3.2492	1	1	2	664.305	1327.6	0.523508	5729	43.2976	1.45912e+06	17/22
	DFKLEDSGSDSK		58.7201	1386.46	3.1006	1	1	2	664.304	1327.6	0.247664	5774	43.6071	1.34267e+06	18/22
	DFKLEDSGSDSK		61.7153	1450.66	3.43913	1	1	2	664.304	1327.6	0.247664	5819	43.918	1.25547e+06	19/22
	DFKLEDSGSDSK		49.837	1275.31	3.29004	1	1	2	664.304	1327.6	0.155716	5864	44.2285	1.0879e+06	18/22
	DFKLEDSGSDSK		56.4445	1173.49	3.15549	1	1	2	664.304	1327.6	0.0637677	5909	44.5405	1.02087e+06	17/22
	DFKLEDSGSDSK		59.408	1146.26	3.16799	1	1	2	664.304	1327.6	0.155716	5954	44.8528	935608	17/22
	DFKLEDSGSDSK		56.1959	1330.06	3.41525	1	1	2	664.304	1327.6	0.0637677	6000	45.1703	892780	18/22
	DFKLEDSGSDSK		59.6567	1508.32	3.47818	1	1	2	664.304	1327.6	0.0637677	6045	45.4819	819856	19/22
	DFKLEDSGSDSK		68.9601	1718.57	3.24917	1	1	2	664.304	1327.6	-0.0281803	6082	45.7673	851616	19/22
	DFKLEDSGSDSK		56.396	1285.87	2.95964	1	1	2	664.304	1327.6	0.0637677	6128	46.1138	751850	17/22
	DFKLEDSGSDSK		49.4852	1105.4	3.19082	1	1	2	664.304	1327.6	-0.120128	6173	46.4189	674798	17/22
	DFKLEDSGSDSK		64.8276	1456.19	3.13536	1	1	2	664.304	1327.6	0.0637677	6217	46.7154	660945	19/22
	DFKLEDSGSDSK		48.952	1358.66	3.41576	1	1	2	664.304	1327.6	0.0637677	6262	47.0174	570180	18/22
	DFKLEDSGSDSK		55.8441	1074.18	2.90962	1	1	2	664.304	1327.6	-0.120128	6307	47.3221	589397	17/22
	DFKLEDSGSDSK		45.96	1131.19	3.42315	1	1	2	664.304	1327.6	0.155716	6352	47.6292	509955	17/22
	DFKLEDSGSDSK		58.2097	1378.46	3.05739	1	1	2	664.304	1327.6	0.247664	6397	47.9363	488131	18/22
	DFKLEDSGSDSK		60.2729	1294.16	3.18777	1	1	2	664.304	1327.6	-0.212076	6442	48.2421	562246	17/22
	DFKLEDSGSDSK		57.3643	993.746	3.24974	1	1	2	664.304	1327.6	-0.0281803	6487	48.5479	494315	16/22
	DFKLEDSGSDSK		52.3745	1435.53	3.43906	1	1	2	664.304	1327.6	-0.0281803	6533	48.8611	462792	19/22
	DFKLEDSGSDSK		59.3809	1270.3	3.03272	1	1	2	664.304	1327.6	-0.212076	6577	49.1591	455336	18/22
	DFKLEDSGSDSK		59.0813	1430.77	3.33366	1	1	2	664.304	1327.6	0.0637677	6622	49.4652	393781	19/22
	DFKLEDSGSDSK		56.5678	1564.44	3.70312	1	1	2	664.304	1327.6	-0.0281803	6667	49.7706	390825	19/22
	DFKLEDSGSDSK		53.9762	1097.75	3.45198	1	1	2	664.304	1327.6	-0.0281803	6712	50.0793	432731	17/22
	DFKLEDSGSDSK		52.5868	1488.19	3.28133	1	1	2	664.304	1327.6	0.155716	6757	50.3907	392243	19/22
	DFKLEDSGSDSK		34.6048	1156.59	3.14703	1	1	2	664.304	1327.6	-0.120128	6793	50.6753	362971	17/22
	DFKLEDSGSDSK		48.5315	1027.62	3.36676	1	1	2	664.304	1327.6	-0.212076	6829	50.9589	375904	16/22
	DFKLEDSGSDSK		53.0742	1320.17	3.3503	1	1	2	664.304	1327.6	0.155716	6865	51.244	391282	18/22
	DFKLEDSGSDSK		53.3135	1546.56	3.28888	1	1	2	664.304	1327.6	0.0637677	6901	51.5287	315780	19/22
	DFKLEDSGSDSK		50.7989	1203.83	3.46529	1	1	2	664.304	1327.6	0.247664	6937	51.8132	364315	17/22
	DFKLEDSGSDSK		59.1144	1297.9	3.27659	1	1	2	664.304	1327.6	-0.212076	6974	52.1051	362496	17/22
	DFKLEDSGSDSK		54.3215	1192.78	3.254	1	1	2	664.304	1327.6	0.247664	7010	52.3902	297370	17/22
	DFKLEDSGSDSK		48.6833	1224.24	3.11908	1	1	2	664.304	1327.6	0.0637677	7046	52.6743	281056	17/22
	DFKLEDSGSDSK		49.7816	1163.53	3.27657	1	1	2	664.304	1327.6	0.155716	7081	52.9529	300575	17/22
	DFKLEDSGSDSK		45.2295	1333.09	3.42918	1	1	2	664.304	1327.6	0.155716	7117	53.2385	311470	18/22
	DFKLEDSGSDSK		46.0186	1149.71	3.66572	1	1	2	664.304	1327.6	0.155716	7160	53.6057	292292	17/22
	DFKLEDSGSDSK		37.218	864.734	3.16538	1	1	2	664.304	1327.6	0.247664	7199	53.9081	272198	15/22
	DFKLEDSGSDSK		53.9016	1304.51	3.09813	1	1	2	664.304	1327.6	0.155716	7248	54.2781	271911	18/22
	DFKLEDSGSDSK		39.0152	846.642	2.90064	1	1	2	664.304	1327.6	-0.0281803	7288	54.6235	258334	14/22
	DFKLEDSGSDSK		65.229	1434.98	3.32989	1	1	2	664.304	1327.6	0.247664	7324	54.9397	236540	19/22
	DFKLEDSGSDSK		62.8294	1409.76	3.1151	1	1	2	664.304	1327.6	0.247664	7360	55.2227	246978	17/22
	DIPVNKPIAVYVEDK		72.7509	389.943	2.36453	1	1	2	850.467	1699.93	0.125953	7494	56.3019	408216	16/28
	DIPVNKPIAVYVEDK		63.1384	493.021	2.84266	1	1	2	850.467	1699.93	0.341381	7526	56.5657	3.33132e+06	18/28
	DIPVNKPIAVYVEDK		59.1598	389.48	2.2471	1	1	2	850.467	1699.93	0.341381	7528	56.5803	3.33132e+06	17/28
	DIPVNKPIAVYVEDK		91.9698	536.501	2.82873	1	1	2	850.467	1699.93	0.197762	7562	56.8513	3195191	19/28
	DIPVNKPIAVYVEDK		85.9994	543.932	2.61404	1	1	2	850.467	1699.93	0.125953	7598	57.1383	2.50432e+06	19/28
	DIPVNKPIAVYVEDK		71.3689	648.556	3.17522	1	1	2	850.467	1699.93	0.197762	7634	57.4258	1.67422e+06	20/28
	DIPVNKPIAVYVEDK		67.7049	445.152	2.94442	1	1	2	850.467	1699.93	0.125953	7661	57.69	1473282	18/28
	DIPVNKPIAVYVEDK		82.7304	595.282	2.85407	1	1	2	850.467	1699.93	0.197762	7691	57.971	1.37798e+06	19/28
	DIPVNKPIAVYVEDK		55.614	534.528	3.06492	1	1	2	850.467	1699.93	0.125953	7728	58.2674	1.1612e+06	19/28
	DIPVNKPIAVYVEDK		76.8114	392.582	2.80501	1	1	2	850.467	1699.93	-0.161283	7764	58.5561	1.20152e+06	18/28
	DIPVNKPIAVYVEDK		70.4815	438.279	2.79205	1	1	2	850.467	1699.93	-0.161283	7799	58.8413	1.24813e+06	18/28
	DIPVNKPIAVYVEDK		67.8964	489.128	3.14747	1	1	2	850.467	1699.93	-0.233093	7835	59.1293	1334690	18/28
	DIPVNKPIAVYVEDK		61.9416	537.172	3.60836	1	1	2	850.467	1699.93	0.197762	7871	59.421	1.21469e+06	18/28
	DIPVNKPIAVYVEDK		53.2486	477.763	2.60487	1	1	2	850.467	1699.93	-0.161283	7907	59.7125	1.05055e+06	18/28
	DIPVNKPIAVYVEDK		90.0468	491.386	2.95351	1	1	2	850.467	1699.93	0.628617	7944	60.0113	838854	18/28
	DIPVNKPIAVYVEDK		64.1465	447.571	2.49343	1	1	2	850.468	1699.93	1.49033	8018	60.6971	597523	18/28
	DIPVNKPIAVYVEDK		88.4569	444.158	2.98387	1	1	2	850.468	1699.93	0.844044	8052	61.0023	597786	17/28
	DIPVNKPIAVYVEDK		42.913	384.208	2.57681	1	1	2	850.468	1699.93	0.987662	8094	61.3321	488462	16/28
	DIPVNKPIAVYVEDK		59.7881	254.119	2.27125	1	1	2	850.468	1699.93	0.844044	8133	61.6431	433512	13/28
	DIPVNKPIAVYVEDKADVPAFK		99.8039	570.468	3.82188	1	1	3	810.109	2428.31	-0.180166	8473	64.2218	432448	32/84
	DIPVNKPIAVYVEDKADVPAFK		66.6181	798.287	4.15742	1	1	2	1214.66	2428.31	-0.0238198	8505	64.4765	302370	19/42
	DIPVNKPIAVYVEDKADVPAFK		107.499	628.999	3.6643	1	1	3	810.109	2428.31	0.423069	8507	64.4925	4649190	32/84
	DIPVNKPIAVYVEDKADVPAFK		63.839	954.7	4.11151	1	1	2	1214.66	2428.31	0.0767194	8535	64.7162	569454	21/42
	DIPVNKPIAVYVEDKADVPAFK		122.874	765.554	3.544	1	1	3	810.109	2428.31	0.573878	8543	64.7722	6113734	34/84
	DIPVNKPIAVYVEDKADVPAFK		92.2382	1171.16	4.11314	1	1	2	1214.66	2428.31	0.679954	8577	65.035	306428	22/42
	DIPVNKPIAVYVEDKADVPAFK		141.417	421.625	3.4206	1	1	3	810.109	2428.31	0.498474	8580	65.0576	5255924	29/84
	DIPVNKPIAVYVEDKADVPAFK		86.8241	598.79	3.1171	1	1	3	810.109	2428.31	0.0460473	8617	65.3403	3480301	31/84
	DIPVNKPIAVYVEDKADVPAFK		110.67	550.748	3.2681	1	1	3	810.109	2428.31	0.27226	8652	65.6132	2887865	32/84
	DIPVNKPIAVYVEDKADVPAFK		120.072	640.67	3.83512	1	1	3	810.109	2428.31	-0.25557	8688	65.9245	2.81385e+06	32/84
	DIPVNKPIAVYVEDKADVPAFK		108.253	629.48	3.39405	1	1	3	810.109	2428.31	-0.104762	8724	66.203	2.53307e+06	32/84
	DIPVNKPIAVYVEDKADVPAFK		102.649	645.799	3.37377	1	1	3	810.109	2428.31	-0.104762	8760	66.4808	2.80304e+06	32/84
	DIPVNKPIAVYVEDKADVPAFK		101.147	673.533	2.8439	1	1	3	810.109	2428.31	0.121452	8796	66.7588	3.25087e+06	34/84
	DIPVNKPIAVYVEDKADVPAFK		138.406	560.792	3.52576	1	1	3	810.109	2428.31	-0.104762	8832	67.0366	2.89311e+06	31/84
	DIPVNKPIAVYVEDKADVPAFK		109.687	515.78	3.58813	1	1	3	810.109	2428.31	-0.0293571	8868	67.3143	2.483e+06	30/84
	DIPVNKPIAVYVEDKADVPAFK		118.463	614.798	3.46962	1	1	3	810.109	2428.31	-0.104762	8904	67.5939	2.52272e+06	30/84
	DIPVNKPIAVYVEDKADVPAFK		87.6859	661.314	3.6022	1	1	3	810.109	2428.31	-0.0293571	8940	67.8717	2.25965e+06	33/84
	DIPVNKPIAVYVEDKADVPAFK		96.0847	554.718	3.02172	1	1	3	810.109	2428.31	-0.406379	8976	68.1465	1.96291e+06	31/84
	DIPVNKPIAVYVEDKADVPAFK		109.444	572.575	4.32326	1	1	3	810.109	2428.31	-0.481784	9012	68.4215	1.59813e+06	30/84
	DIPVNKPIAVYVEDKADVPAFK		110.979	525.348	3.13299	1	1	3	810.109	2428.31	-0.180166	9048	68.6965	1397286	32/84
	DIPVNKPIAVYVEDKADVPAFK		126.784	568.446	3.82442	1	1	3	810.109	2428.31	-0.481784	9085	68.9779	1.32594e+06	32/84
	DIPVNKPIAVYVEDKADVPAFK		90.8392	606.855	3.66574	1	1	3	810.109	2428.31	-0.180166	9120	69.2508	1.04068e+06	32/84
	DIPVNKPIAVYVEDKADVPAFK		100.939	501.526	3.88817	1	1	3	810.109	2428.31	-0.481784	9157	69.5365	830026	30/84
	DIPVNKPIAVYVEDKADVPAFK		100.833	601.346	3.4604	1	1	3	810.109	2428.31	-0.330975	9201	69.8391	819650	31/84
	DIPVNKPIAVYVEDKADVPAFK		92.6318	442.961	3.45489	1	1	3	810.109	2428.31	-0.406379	9239	70.1295	753275	28/84
	DIPVNKPIAVYVEDKADVPAFK		112.173	672.924	3.63479	1	1	3	810.109	2428.31	-0.25557	9276	70.4174	619112	34/84
	DIPVNKPIAVYVEDKADVPAFK		135.043	597.584	2.80684	1	1	3	810.109	2428.31	0.0460473	9322	70.7341	573009	32/84
	DIPVNKPIAVYVEDKADVPAFK		82.1591	371.909	3.53259	1	1	3	810.109	2428.31	-0.557188	9459	71.6828	374577	27/84
	DIPVNKPIAVYVEDKADVPAFK		112.886	516.489	2.9979	1	1	3	810.109	2428.31	-0.330975	9510	72.0397	481323	31/84
	DIPVNKPIAVYVEDKADVPAFK		118.076	477.525	3.06958	1	1	3	810.109	2428.31	-0.0293571	9555	72.3559	389209	28/84
	DIPVNKPIAVYVEDKADVPAFK		134.717	619.935	3.26247	1	1	3	810.108	2428.31	-0.707997	9600	72.6724	430010	31/84
	DIPVNKPIAVYVEDKADVPAFK		101.868	376.192	3.94645	1	1	3	810.109	2428.31	-0.180166	9639	72.9466	353758	26/84
	DIPVNKPIAVYVEDKADVPAFK		85.833	590.934	2.98018	1	1	3	810.109	2428.31	-0.481784	9729	73.5715	363274	32/84
	DIPVNKPIAVYVEDKADVPAFK		103.981	579.108	2.97888	1	1	3	810.109	2428.31	-0.330975	9774	73.8858	313016	29/84
	DIPVNKPIAVYVEDKADVPAFK		95.0895	453.295	3.35134	1	1	3	810.109	2428.31	-0.481784	9819	74.198	402585	29/84
	DIPVNKPIAVYVEDKADVPAFK		97.4675	477.703	3.11058	1	1	3	810.109	2428.31	-0.481784	9864	74.5098	349289	29/84
	DIPVNKPIAVYVEDKADVPAFK		112.678	478.966	2.8273	1	1	3	810.109	2428.31	-0.330975	9908	74.813	293685	29/84
	DIPVNKPIAVYVEDKADVPAFK		110.73	632.946	3.44	1	1	3	810.109	2428.31	0.0460473	9953	75.1237	279581	33/84
	DIPVNKPIAVYVEDKADVPAFK		115.286	620.16	3.07334	1	1	3	810.109	2428.31	-0.104762	9999	75.4415	287317	31/84
	DIPVNKPIAVYVEDKADVPAFK		102.501	634.267	3.65312	1	1	3	810.109	2428.31	-0.330975	10044	75.7525	270981	32/84
	DIPVNKPIAVYVEDKADVPAFK		99.309	482.836	3.26704	1	1	3	810.109	2428.31	-0.180166	10089	76.064	227842	30/84
	DIPVNKPIAVYVEDKADVPAFK		108.206	788.301	3.34929	1	1	3	810.109	2428.31	-0.0293571	10133	76.3647	235272	34/84
	DIPVNKPIAVYVEDKADVPAFK		93.7211	579.078	3.07323	1	1	3	810.109	2428.31	-0.330975	10178	76.6741	227112	31/84
	DIPVNKPIAVYVEDKADVPAFK		114.369	655.727	4.15856	1	1	3	810.109	2428.31	-0.180166	10223	76.9843	258307	32/84
	DIPVNKPIAVYVEDKADVPAFK		96.0868	566.648	3.90313	1	1	3	810.109	2428.31	-0.25557	10268	77.2927	277654	31/84
	DIPVNKPIAVYVEDKADVPAFK		108.029	489.403	3.14524	1	1	3	810.109	2428.31	-0.557188	10314	77.6095	266838	28/84
	DIPVNKPIAVYVEDKADVPAFK		85.0754	662.829	3.14601	1	1	3	810.109	2428.31	-0.557188	10358	77.915	182788	33/84
	DIPVNKPIAVYVEDKADVPAFK		99.552	440.13	4.02353	1	1	3	810.109	2428.31	-0.180166	10403	78.2271	203266	28/84
	DIPVNKPIAVYVEDKADVPAFK		75.7875	505.266	3.58532	1	1	3	810.109	2428.31	-0.25557	10448	78.539	210705	30/84
	DIPVNKPIAVYVEDKADVPAFK		93.8237	686.038	3.79945	1	1	3	810.109	2428.31	-0.104762	10493	78.8504	168321	31/84
	DIPVNKPIAVYVEDKADVPAFK		117.274	440.793	3.54061	1	1	3	810.109	2428.31	-0.481784	10538	79.1627	189919	28/84
	DIPVNKPIAVYVEDKADVPAFK		119.956	530.463	3.10986	1	1	3	810.109	2428.31	-0.481784	10629	79.7923	154423	30/84
	DIPVNKPIAVYVEDKADVPAFK		117.74	624.713	3.46593	1	1	3	810.109	2428.31	-0.406379	10674	80.102	147195	31/84
	DIPVNKPIAVYVEDKADVPAFK		89.1196	417.26	2.85924	1	1	3	810.109	2428.31	-0.0293571	10764	80.7211	183733	28/84
	DIPVNKPIAVYVEDKADVPAFK		96.1075	618.503	3.67776	1	1	3	810.109	2428.31	-0.330975	10809	81.0285	170910	31/84
	DIPVNKPIAVYVEDKADVPAFK		84.6778	617.391	3.31019	1	1	3	810.109	2428.31	0.498474	10854	81.3365	145974	32/84
	DIPVNKPIAVYVEDKADVPAFK		102.897	659.162	3.5113	1	1	3	810.108	2428.31	-0.632593	10899	81.6433	130932	31/84
	DIPVNKPIAVYVEDKADVPAFK		42.8216	395.947	2.70016	1	1	3	810.109	2428.31	0.423069	11007	82.3773	121219	26/84
	DIPVNKPIAVYVEDKADVPAFK		103.286	415.755	3.32812	1	1	3	810.108	2428.31	-0.632593	11052	82.6856	101334	27/84
	DIPVNKPIAVYVEDKADVPAFK		82.2407	407.263	2.98402	1	1	3	810.109	2428.31	0.423069	11097	82.9928	119243	26/84
	DIPVNKPIAVYVEDKADVPAFK		93.2277	541.689	3.57227	1	1	3	810.109	2428.31	-0.104762	11196	83.668	137007	30/84
	DIPVNKPIAVYVEDKADVPAFK		102.977	742.883	3.35192	1	1	3	810.108	2428.31	-0.858806	11248	84.0213	89203.6	34/84
	DIPVNKPIAVYVEDKADVPAFK		89.5599	378.106	3.92296	1	1	3	810.109	2428.31	-0.557188	11321	84.5176	102053	26/84
	DIPVNKPIAVYVEDKADVPAFK		84.2923	578.334	3.15081	1	1	3	810.109	2428.31	0.0460473	11366	84.8229	83209.7	31/84
	DIPVNKPIAVYVEDKADVPAFK		76.0854	436.978	3.35592	1	1	3	810.109	2428.31	-0.25557	11421	85.1978	95977.2	29/84
	DIPVNKPIAVYVEDKADVPAFK		23.3705	439.723	2.99136	1	1	3	810.109	2428.31	-0.25557	11484	85.625	93064.9	28/84
	DIPVNKPIAVYVEDKADVPAFK		43.3099	430.356	2.83948	1	1	3	810.109	2428.31	-0.406379	11574	86.2353	101489	28/84
	EGDQLSPGEVIAEIETDkAQmDFEFQEDGYLAK	K18(Lipoicdicarbamidomethyl), M21(Oxidation)	128.697	808.481	4.8841	0.348361	1	3	1341.6	4022.79	0.782529	12752	94.314	71393.3	32/128
	EGDQLSPGEVIAEIETDKAQmDFEFQEDGYLAk	M21(Oxidation), K33(Lipoicdicarbamidomethyl)	68.4432	546.332	3.17824		2	3	1341.6	4022.79	0.782529	12752	94.314	71393.3	28/128
	FKNVDVSVAVATPTGLLTPIVK		52.5531	1996.48	3.73544	1	1	3	757.11	2269.32	-0.737979	9481	71.8388	256262	34/84
	FKNVDVSVAVATPTGLLTPIVK		45.8551	2187.27	3.95554	1	1	3	757.11	2269.32	-0.495916	9531	72.1913	216543	35/84
	GLSqISNEIK	Q4(Deamidated)	10.0191	942.18	2.42043	1	1	2	545.292	1089.58	-0.911346	5853	44.1553	225886	14/18
	GLSqISNEIK	Q4(Deamidated)	24.8811	989.127	2.66892	1	1	2	545.292	1089.58	-1.24745	5949	44.8198	132225	14/18
	GLSQISNEIK		33.6875	1039.8	2.70568	1	1	2	544.801	1088.59	-0.00845959	6009	45.2329	534906	14/18
	GLSQISNEIK		10.8472	818.574	2.30694	1	1	2	544.801	1088.6	0.664354	6025	45.346	5.4631e+06	13/18
	GLSQISNEIK		5.70159	201.317	1.59366	1	1	1	1088.59	1088.59	0.172096	6033	45.4012	233636	9/18
	GLSQISNEIK		38.1801	965.731	2.55992	1	1	2	544.802	1088.6	1.22503	6050	45.5173	15762704	14/18
	GLSQISNEIK		12.3473	801.925	2.82113	1	1	2	544.802	1088.6	1.22503	6068	45.641	19874948	13/18
	GLSQISNEIK		23.1143	260.635	1.74936	1	1	1	1088.59	1088.59	0.0599603	6080	45.7537	1.11834e+06	10/18
	GLSQISNEIK		35.2752	930.983	2.68693	1	1	2	544.802	1088.6	1.33717	6086	45.7962	22426510	14/18
	GLSQISNEIK		2.80519	396.795	2.00119	1	1	1	1088.59	1088.59	0.0599603	6102	45.904	1145337	11/18
	GLSQISNEIK		8.11437	774.013	2.414	1	1	2	544.802	1088.6	1.33717	6104	45.9193	20657668	13/18
	GLSQISNEIK		30.9876	848.398	2.66959	1	1	2	544.802	1088.6	1.22503	6122	46.0768	19793340	15/18
	GLSQISNEIK		28.7115	227.503	1.74821	1	1	1	1088.59	1088.59	0.0599603	6127	46.1067	804091	9/18
	GLSQISNEIK		15.2985	1077.37	2.60498	1	1	2	544.802	1088.6	1.1129	6141	46.2026	17445134	14/18
	GLSQISNEIK		37.223	938.845	2.65377	1	1	2	544.802	1088.6	1.00076	6167	46.3823	15909959	14/18
	GLSQISNEIK		14.1043	765.633	2.28527	1	1	2	544.802	1088.6	1.1129	6186	46.5075	14489812	13/18
	GLSQISNEIK		33.4011	945.979	2.48215	1	1	2	544.801	1088.6	0.664354	6212	46.685	13429792	14/18
	GLSQISNEIK		31.3692	198.038	1.52775	1	1	1	1088.59	1088.59	0.0599603	6218	46.7228	593626	9/18
	GLSQISNEIK		11.0607	1005.95	2.34608	1	1	2	544.801	1088.6	0.77649	6231	46.8109	11975168	14/18
	GLSQISNEIK		15.3741	1076.47	2.81163	1	1	2	544.801	1088.6	0.664354	6277	47.1208	10138663	14/18
	GLSQISNEIK		33.1512	896.775	2.40664	1	1	2	544.801	1088.6	0.664354	6302	47.2922	9935356	14/18
	GLSQISNEIK		30.6533	825.636	2.24807	1	1	2	544.801	1088.6	0.888625	6347	47.599	9375457	14/18
	GLSQISNEIK		17.1217	249.497	1.78665	1	1	1	1088.6	1088.6	0.396367	6354	47.6438	329126	10/18
	GLSQISNEIK		7.82784	1021.91	2.76632	1	1	2	544.801	1088.6	0.77649	6367	47.7326	10133685	14/18
	GLSQISNEIK		24.9768	967.715	2.54062	1	1	2	544.801	1088.6	0.77649	6392	47.9061	9540053	14/18
	GLSQISNEIK		14.089	1019.34	2.26792	1	1	2	544.801	1088.6	0.77649	6413	48.0467	9169414	14/18
	GLSQISNEIK		16.4437	377.171	1.71431	1	1	1	1088.59	1088.59	-0.0521754	6443	48.2493	358801	10/18
	GLSQISNEIK		27.1718	883.787	2.32539	1	1	2	544.801	1088.6	0.77649	6482	48.5178	9050656	14/18
	GLSQISNEIK		41.4812	997.12	2.70156	1	1	2	544.801	1088.6	0.552219	6572	49.1289	7708752	14/18
	GLSQISNEIK		11.6581	1067.32	2.62874	1	1	2	544.801	1088.6	0.77649	6594	49.2756	7158367	14/18
	GLSQISNEIK		34.578	1003.92	2.34724	1	1	2	544.801	1088.6	0.77649	6617	49.4345	8430078	15/18
	GLSQISNEIK		24.4183	960.794	2.36932	1	1	2	544.801	1088.6	0.664354	6662	49.7403	5889553	14/18
	GLSQISNEIK		40.7902	284.521	1.89827	1	1	1	1088.59	1088.59	0.172096	6669	49.7851	250668	9/18
	GLSQISNEIK		24.4882	1063.83	3.08301	1	1	2	544.801	1088.6	0.552219	6707	50.0487	5273233	15/18
	GLSQISNEIK		9.85039	779.802	2.51455	1	1	2	544.801	1088.6	0.552219	6729	50.1971	5034088	13/18
	GLSQISNEIK		28.4533	1061.68	2.74535	1	1	2	544.801	1088.6	0.440083	6752	50.3599	4387506	14/18
	GLSQISNEIK		13.2765	1056.66	2.36123	1	1	2	544.801	1088.6	0.440083	6777	50.5651	4170840	14/18
	GLSQISNEIK		25.3947	838.83	2.51707	1	1	2	544.801	1088.59	0.215812	6788	50.6448	4294897	14/18
	GLSQISNEIK		33.6797	1149.33	2.79342	1	1	2	544.801	1088.6	0.440083	6824	50.9286	3553756	15/18
	GLSQISNEIK		23.5626	980.922	2.422	1	1	2	544.801	1088.6	0.440083	6860	51.2133	3.10787e+06	14/18
	GLSQISNEIK		23.3375	884.465	2.64418	1	1	2	544.801	1088.6	0.327947	6896	51.4979	2.7725e+06	14/18
	GLSQISNEIK		25.8267	1009.85	2.50864	1	1	2	544.801	1088.6	0.440083	6932	51.7824	2753514	14/18
	GLSQISNEIK		36.9539	1001.82	2.51357	1	1	2	544.801	1088.6	0.327947	6968	52.0676	2382064	14/18
	GLSQISNEIK		36.7965	953.941	2.67926	1	1	2	544.801	1088.6	0.327947	7004	52.3525	2.1616e+06	14/18
	GLSQISNEIK		27.1976	866.024	2.25213	1	1	2	544.801	1088.59	0.215812	7040	52.6364	2.17173e+06	14/18
	GLSQISNEIK		34.0201	1022.31	2.6704	1	1	2	544.801	1088.59	0.215812	7076	52.9216	2068495	15/18
	GLSQISNEIK		32.8036	939.317	2.44432	1	1	2	544.801	1088.59	0.103676	7112	53.2074	1.94455e+06	14/18
	GLSQISNEIK		36.167	946.946	2.25293	1	1	2	544.801	1088.59	0.215812	7141	53.4748	1.63335e+06	14/18
	GLSQISNEIK		36.3606	1089.98	2.77289	1	1	2	544.801	1088.59	0.215812	7178	53.7655	1.70189e+06	15/18
	GLSQISNEIK		27.6394	927.302	2.2339	1	1	2	544.801	1088.59	-0.120595	7223	54.1099	1.203e+06	14/18
	GLSQISNEIK		25.1013	723.061	2.23829	1	1	2	544.801	1088.59	0.215812	7296	54.7119	1.10801e+06	13/18
	GLSQISNEIK		30.4966	866.356	2.57423	1	1	2	544.801	1088.59	0.103676	7331	54.9868	1.13939e+06	14/18
	GLSQISNEIK		26.5575	1000.44	2.53441	1	1	2	544.801	1088.59	0.103676	7403	55.5872	1.14681e+06	14/18
	GLSQISNEIK		29.5971	906.618	2.41495	1	1	2	544.801	1088.59	0.103676	7439	55.8794	1.1615e+06	14/18
	GLSQISNEIK		26.652	855.611	2.28377	1	1	2	544.801	1088.59	-0.00845959	7475	56.167	958253	14/18
	GLSQISNEIK		28.055	792.882	2.36669	1	1	2	544.801	1088.59	0.215812	7511	56.4587	977700	14/18
	GLSQISNEIK		22.1407	775.031	2.55225	1	1	2	544.801	1088.59	0.103676	7547	56.7447	983214	14/18
	GLSQISNEIK		32.0777	936.227	2.68129	1	1	2	544.801	1088.59	0.215812	7583	57.0318	906821	14/18
	GLSQISNEIK		21.4998	865.431	2.37883	1	1	2	544.801	1088.59	0.215812	7619	57.3179	876012	14/18
	GLSQISNEIK		32.6078	857.157	2.35371	1	1	2	544.801	1088.59	0.103676	7658	57.6675	837885	14/18
	GLSQISNEIK		24.821	703.75	2.35147	1	1	2	544.801	1088.59	0.103676	7694	57.9919	910517	13/18
	GLSQISNEIK		27.9179	942.129	2.69179	1	1	2	544.801	1088.59	-0.00845959	7731	58.2892	804282	14/18
	GLSQISNEIK		30.6024	819.742	2.29897	1	1	2	544.801	1088.59	-0.120595	7766	58.5694	775604	14/18
	GLSQISNEIK		27.96	991.818	2.94766	1	1	2	544.801	1088.59	-0.120595	7803	58.8694	685076	14/18
	GLSQISNEIK		35.0947	922.628	2.67187	1	1	2	544.801	1088.59	-0.120595	7839	59.1572	679820	14/18
	GLSQISNEIK		39.1516	994.337	2.75101	1	1	2	544.801	1088.59	0.215812	7875	59.4492	670925	14/18
	GLSQISNEIK		19.4509	818.468	2.86462	1	1	2	544.801	1088.59	-0.00845959	7910	59.7323	652841	14/18
	GLSQISNEIK		29.735	810.815	2.45345	1	1	2	544.801	1088.59	0.103676	7947	60.0332	643238	14/18
	GLSQISNEIK		16.9357	780.223	2.8482	1	1	2	544.801	1088.59	0.103676	7991	60.4087	614085	14/18
	GLSQISNEIK		36.7254	800.401	2.70882	1	1	2	544.801	1088.59	0.103676	8014	60.6691	660701	14/18
	GLSQISNEIK		32.8097	872.952	2.36528	1	1	2	544.801	1088.59	-0.120595	8053	61.01	582888	14/18
	GLSQISNEIK		38.0976	845.782	2.54435	1	1	2	544.801	1088.59	-0.00845959	8087	61.2804	590199	15/18
	GLSQISNEIK		37.8062	873.948	2.34728	1	1	2	544.801	1088.59	0.215812	8126	61.5922	559330	14/18
	GLSQISNEIK		25.6621	890.655	2.64886	1	1	2	544.801	1088.59	-0.120595	8159	61.8579	617164	14/18
	GLSQISNEIK		24.4742	1050.29	2.59265	1	1	2	544.801	1088.6	0.327947	8248	62.5908	492514	15/18
	GLSQISNEIK		39.4517	921.049	2.64257	1	1	2	544.801	1088.59	-0.00845959	8288	62.9083	544383	14/18
	GLSQISNEIK		31.769	835.258	2.82614	1	1	2	544.801	1088.59	0.215812	8382	63.5793	431485	14/18
	GLSQISNEIK		24.9342	792.993	2.36379	1	1	2	544.801	1088.59	-0.00845959	8428	63.9046	435633	14/18
	GLSQISNEIK		23.0261	849.466	2.41586	1	1	2	544.801	1088.59	-0.00845959	8474	64.229	458694	14/18
	GLSQISNEIK		27.4299	794.578	2.5561	1	1	2	544.801	1088.59	-0.120595	8519	64.6057	329892	14/18
	GLSQISNEIK		24.1397	921.569	2.55049	1	1	2	544.801	1088.59	-0.120595	8558	64.9057	358895	14/18
	GLSQISNEIK		28.1397	861.845	2.45189	1	1	2	544.801	1088.59	-0.00845959	8711	66.1125	369241	14/18
	GLSQISNEIK		26.9048	697.5	2.46321	1	1	2	544.801	1088.59	-0.120595	8766	66.521	320079	13/18
	IFASPLAK		27.156	606.611	1.74647	1	1	1	846.509	846.509	0.229965	6149	46.2575	631433	10/14
	IFASPLAK		14.5986	596.178	1.93124	1	1	1	846.508	846.508	0.0857602	6160	46.3329	1.22555e+06	10/14
	IFASPLAK		40.1992	531.601	1.70971	1	1	1	846.509	846.509	0.157862	6194	46.5625	4799963	10/14
	IFASPLAK		17.3008	596.208	1.77485	1	1	1	846.509	846.509	0.302067	6203	46.6238	5.29638e+06	10/14
	IFASPLAK		18.4614	569.046	1.8773	1	1	1	846.509	846.509	0.302067	6249	46.9338	5.66751e+06	10/14
	IFASPLAK		39.5916	577.443	1.76151	1	1	1	846.509	846.509	0.229965	6284	47.1695	4.65686e+06	10/14
	IFASPLAK		15.9898	594.472	2.15761	1	1	1	846.509	846.509	0.157862	6294	47.2377	4315619	10/14
	IFASPLAK		41.9064	705.496	1.79397	1	1	1	846.509	846.509	0.157862	6329	47.4749	3659440	11/14
	IFASPLAK		17.9098	582.161	2.05314	1	1	1	846.509	846.509	0.302067	6339	47.5437	3.30902e+06	10/14
	IFASPLAK		28.7866	589.887	1.77354	1	1	1	846.509	846.509	0.302067	6374	47.7823	2.88209e+06	10/14
	IFASPLAK		16.9113	598.941	1.98751	1	1	1	846.509	846.509	0.302067	6384	47.8513	2.76077e+06	10/14
	IFASPLAK		39.271	564.666	1.74958	1	1	1	846.509	846.509	0.374169	6419	48.0882	2.48689e+06	10/14
	IFASPLAK		14.1526	558.68	1.77931	1	1	1	846.509	846.509	0.302067	6429	48.1563	2.22764e+06	10/14
	IFASPLAK		33.4824	645.199	1.63191	1	1	1	846.509	846.509	0.302067	6464	48.3941	2.15056e+06	10/14
	IFASPLAK		15.1848	499.411	1.76376	1	1	1	846.508	846.508	0.0857602	6475	48.4682	2.1941e+06	9/14
	IFASPLAK		45.957	614.927	1.73523	1	1	1	846.509	846.509	0.157862	6509	48.6998	2.1342e+06	10/14
	IFASPLAK		18.8342	461.559	1.73588	1	1	1	846.509	846.509	0.302067	6520	48.7741	1.9203e+06	9/14
	IFASPLAK		44.1195	740.326	1.81648	1	1	1	846.509	846.509	0.302067	6554	49.0061	2.20309e+06	11/14
	IFASPLAK		6.50604	626.739	1.93558	1	1	1	846.509	846.509	0.374169	6564	49.0739	2296687	10/14
	IFASPLAK		22.4609	755.051	1.76964	1	1	1	846.509	846.509	0.229965	6599	49.3113	2127252	11/14
	IFASPLAK		13.0739	656.482	1.73558	1	1	1	846.509	846.509	0.229965	6611	49.3926	1.90606e+06	10/14
	IFASPLAK		34.3023	590.924	1.80291	1	1	1	846.509	846.509	0.374169	6644	49.6177	1.68958e+06	10/14
	IFASPLAK		12.0478	598.865	1.74449	1	1	1	846.509	846.509	0.446271	6656	49.6984	1.9042e+06	10/14
	IFASPLAK		40.9924	492.284	1.69246	1	1	1	846.509	846.509	0.446271	6689	49.9255	1.63454e+06	9/14
	IFASPLAK		10.5255	423.84	1.56443	1	1	1	846.509	846.509	0.374169	6700	50.0009	1.78774e+06	9/14
	IFASPLAK		30.7118	725.882	1.76812	1	1	1	846.509	846.509	0.446271	6734	50.2343	1.58295e+06	11/14
	IFASPLAK		29.984	570.872	1.68068	1	1	1	846.509	846.509	0.374169	6779	50.5799	1.37499e+06	10/14
	IFASPLAK		34.4435	539.634	1.7979	1	1	1	846.509	846.509	0.374169	6815	50.8641	1.23588e+06	10/14
	IFASPLAK		32.9953	582.51	1.82731	1	1	1	846.509	846.509	0.518373	6851	51.1479	1.01334e+06	10/14
	IFASPLAK		42.0231	589.818	1.82905	1	1	1	846.509	846.509	0.302067	6887	51.4329	908072	10/14
	IFASPLAK		23.9204	627.392	1.73195	1	1	1	846.509	846.509	0.446271	6923	51.7171	900115	10/14
	IFASPLAK		36.8922	608.609	1.75988	1	1	1	846.509	846.509	0.302067	6959	52.0021	774053	10/14
	IFASPLAK		33.9564	581.858	1.73788	1	1	1	846.509	846.509	0.374169	7031	52.5723	597613	10/14
	IFASPLAK		33.4183	693.092	1.79843	1	1	1	846.509	846.509	0.446271	7067	52.8577	553453	11/14
	IFASPLAK		40.3534	583.101	1.71767	1	1	1	846.509	846.509	0.374169	7103	53.1434	561073	10/14
	IFASPLAK		30.4283	788.541	1.63807	1	1	1	846.509	846.509	0.446271	7145	53.5006	481130	11/14
	IFASPLAK		31.5964	555.704	1.68177	1	1	1	846.509	846.509	0.374169	7182	53.7918	474579	10/14
	IFASPLAK		41.7935	710.042	1.9115	1	1	1	846.509	846.509	0.374169	7235	54.1881	502283	11/14
	IFASPLAK		32.8189	773.576	1.83061	1	1	1	846.509	846.509	0.229965	7271	54.4689	422473	11/14
	IFASPLAK		41.3764	552.86	1.66748	1	1	1	846.508	846.508	0.0857602	7312	54.8548	437233	10/14
	IFASPLAK		20.4596	544.03	1.74547	1	1	1	846.509	846.509	0.157862	7349	55.1439	341092	10/14
	IFASPLAK		35.4636	434.957	1.6196	1	1	1	846.509	846.509	0.446271	7385	55.4282	377919	9/14
	ILVPEGTK		16.505	155.978	1.63207	1	1	1	856.514	856.514	-0.0423922	5063	37.9862	2.13716e+06	8/14
	ILVPEGTK		23.2614	237.264	1.6102	1	1	1	856.514	856.514	0.100128	5751	43.4492	246049	9/14
	KEGDQLSPGEVIAEIETDkAQmDFEFQEDGYLAK	K19(Lipoicdicarbamidomethyl), M22(Oxidation)	96.6483	821.708	4.18878	1	1	3	1384.3	4150.88	0.25861	11943	88.7523	70329.1	33/132
	KQEAPAEETKTSAPEAK		132.095	1089.19	3.99772	1	1	2	907.961	1814.91	0.39928	3298	22.7121	188642	21/32
	KQEAPAEETKTSAPEAK		106.683	1291.01	4.81116	1	1	2	907.961	1814.91	0.466539	3332	22.9806	291933	22/32
	KQEAPAEETKTSAPEAK		118.106	1377.28	4.31695	1	1	2	907.961	1814.91	0.39928	3370	23.2754	206704	21/32
	KQEAPAEETKTSAPEAK		100.742	1305.74	4.71888	1	1	2	907.961	1814.91	0.466539	3405	23.5507	210367	23/32
	KQEAPAEETKTSAPEAK		106.42	1645.82	4.65183	1	1	2	907.96	1814.91	0.264761	3442	23.8392	179595	22/32
	LLQSTQGIPSYIVSSK		63.3611	675.759	2.70363	1	1	2	860.977	1720.95	-0.20446	7922	59.8209	684092	18/30
	LLQSTQGIPSYIVSSK		85.6488	869.521	4.31738	1	1	2	860.977	1720.95	-0.275392	7935	59.9497	2.31004e+06	19/30
	LLQSTQGIPSYIVSSK		104.797	902.689	3.61147	1	1	2	860.978	1720.95	0.788587	7958	60.1122	14828977	20/30
	LLQSTQGIPSYIVSSK		61.8555	860.053	3.92762	1	1	2	860.978	1720.95	0.930451	7967	60.2105	19963972	19/30
	LLQSTQGIPSYIVSSK		107.951	971.132	3.22784	1	1	2	860.979	1720.95	1.21418	7985	60.3676	21854078	20/30
	LLQSTQGIPSYIVSSK		58.6466	990.364	4.44121	1	1	2	860.978	1720.95	0.646724	8003	60.5633	20011528	20/30
	LLQSTQGIPSYIVSSK		109.493	1282.55	3.48483	1	1	2	860.978	1720.95	0.788587	8012	60.6237	18654464	23/30
	LLQSTQGIPSYIVSSK		112.203	1142.03	3.29228	1	1	2	860.978	1720.95	0.221132	8039	60.9175	12347682	22/30
	LLQSTQGIPSYIVSSK		86.6029	1042.14	3.7806	1	1	2	860.978	1720.95	0.221132	8040	60.9237	12347682	21/30
	LLQSTQGIPSYIVSSK		134.59	1025.75	3.30508	1	1	2	860.978	1720.95	0.292064	8075	61.2014	10334550	21/30
	LLQSTQGIPSYIVSSK		62.7222	807.494	4.1677	1	1	2	860.978	1720.95	0.292064	8078	61.2193	10334550	19/30
	LLQSTQGIPSYIVSSK		154.775	1043.63	3.66549	1	1	2	860.978	1720.95	0.0792679	8111	61.4925	8114802	21/30
	LLQSTQGIPSYIVSSK		67.1314	1051.11	3.71363	1	1	2	860.978	1720.95	0.0792679	8115	61.5171	8114802	21/30
	LLQSTQGIPSYIVSSK		122.144	1066.06	3.19874	1	1	2	860.978	1720.95	0.50486	8147	61.7787	8.3219e+06	21/30
	LLQSTQGIPSYIVSSK		71.1045	950.8	3.52357	1	1	2	860.978	1720.95	0.50486	8151	61.8035	8.3219e+06	20/30
	LLQSTQGIPSYIVSSK		133.345	981.489	3.2212	1	1	2	860.978	1720.95	0.433928	8183	62.1321	8.35227e+06	21/30
	LLQSTQGIPSYIVSSK		71.2277	933.404	4.36214	1	1	2	860.978	1720.95	0.433928	8186	62.1508	8.35227e+06	20/30
	LLQSTQGIPSYIVSSK		94.6498	1279.61	3.44676	1	1	2	860.978	1720.95	0.292064	8228	62.4541	9825663	22/30
	LLQSTQGIPSYIVSSK		71.5273	1142.16	3.84048	1	1	2	860.978	1720.95	0.292064	8231	62.4731	9825663	21/30
	LLQSTQGIPSYIVSSK		131.772	1116.08	3.66106	1	1	2	860.978	1720.95	0.433928	8273	62.8091	8510855	22/30
	LLQSTQGIPSYIVSSK		82.3467	897.91	4.04184	1	1	2	860.978	1720.95	0.433928	8276	62.8279	8510855	19/30
	LLQSTQGIPSYIVSSK		128.619	1410.02	3.63276	1	1	2	860.978	1720.95	0.1502	8318	63.1291	7.96426e+06	24/30
	LLQSTQGIPSYIVSSK		72.8225	841.114	3.78663	1	1	2	860.978	1720.95	0.1502	8321	63.1481	7.96426e+06	19/30
	LLQSTQGIPSYIVSSK		139.376	1171.2	3.43142	1	1	2	860.978	1720.95	0.50486	8363	63.4491	6942688	22/30
	LLQSTQGIPSYIVSSK		89.6154	1111.91	4.01864	1	1	2	860.978	1720.95	0.50486	8367	63.4745	6942688	21/30
	LLQSTQGIPSYIVSSK		81.1612	764.679	3.02414	1	1	2	860.978	1720.95	0.433928	8408	63.7671	6014848	19/30
	LLQSTQGIPSYIVSSK		81.9456	892.634	4.31244	1	1	2	860.978	1720.95	0.433928	8412	63.7922	6014848	20/30
	LLQSTQGIPSYIVSSK		124.099	1134.93	3.87245	1	1	2	860.978	1720.95	0.221132	8453	64.0839	5265040	22/30
	LLQSTQGIPSYIVSSK		85.9388	1181.58	4.14623	1	1	2	860.978	1720.95	0.221132	8458	64.1167	5265040	22/30
	LLQSTQGIPSYIVSSK		122.311	1104.08	3.62386	1	1	2	860.978	1720.95	0.362996	8489	64.3683	4.20082e+06	21/30
	LLQSTQGIPSYIVSSK		80.5387	999.434	4.31227	1	1	2	860.978	1720.95	0.362996	8495	64.4083	4.20082e+06	21/30
	LLQSTQGIPSYIVSSK		127.944	1341.4	3.66703	1	1	2	860.978	1720.95	0.221132	8525	64.6483	3.91334e+06	23/30
	LLQSTQGIPSYIVSSK		72.4529	807.109	4.07328	1	1	2	860.978	1720.95	0.221132	8532	64.6954	3.91334e+06	18/30
	LLQSTQGIPSYIVSSK		125.154	1003.36	4.75513	1	1	2	860.978	1720.95	0.0792679	8561	64.9275	3302874	21/30
	LLQSTQGIPSYIVSSK		125.452	1072.39	4.05059	1	1	2	860.978	1720.95	0.1502	8597	65.206	3123736	21/30
	LLQSTQGIPSYIVSSK		67.9346	1101.11	3.9456	1	1	2	860.977	1720.95	-0.20446	8611	65.3	2.94487e+06	21/30
	LLQSTQGIPSYIVSSK		93.6715	1176.82	4.25174	1	1	2	860.978	1720.95	0.00833588	8633	65.4846	3.04796e+06	22/30
	LLQSTQGIPSYIVSSK		75.0193	885.529	3.96835	1	1	2	860.978	1720.95	0.00833588	8648	65.5843	2.77524e+06	20/30
	LLQSTQGIPSYIVSSK		131.24	1029.76	3.58049	1	1	2	860.978	1720.95	0.00833588	8669	65.7947	2.55843e+06	21/30
	LLQSTQGIPSYIVSSK		74.6089	972.156	3.8488	1	1	2	860.978	1720.95	0.00833588	8685	65.9028	2.52311e+06	20/30
	LLQSTQGIPSYIVSSK		52.5426	716.033	3.50662	1	1	2	860.977	1720.95	-0.20446	8705	66.0725	2339947	18/30
	LLQSTQGIPSYIVSSK		77.3705	961.251	3.91841	1	1	2	860.978	1720.95	-0.133528	8721	66.1816	2.36509e+06	20/30
	LLQSTQGIPSYIVSSK		106.386	1225.68	3.91234	1	1	2	860.977	1720.95	-0.20446	8741	66.3512	2209706	23/30
	LLQSTQGIPSYIVSSK		86.7951	1019.78	3.61335	1	1	2	860.977	1720.95	-0.20446	8757	66.4593	2327576	20/30
	LLQSTQGIPSYIVSSK		114.686	1451.31	3.04523	1	1	2	860.978	1720.95	0.00833588	8778	66.6342	1.88546e+06	23/30
	LLQSTQGIPSYIVSSK		79.2038	872.658	4.38051	1	1	2	860.978	1720.95	-0.133528	8793	66.7368	1.99257e+06	20/30
	LLQSTQGIPSYIVSSK		115.959	905.397	3.32286	1	1	2	860.977	1720.95	-0.20446	8814	66.9133	1920982	20/30
	LLQSTQGIPSYIVSSK		60.8971	866.16	3.9027	1	1	2	860.977	1720.95	-0.275392	8829	67.0146	1.85569e+06	19/30
	LLQSTQGIPSYIVSSK		100.989	1196.43	3.33386	1	1	2	860.978	1720.95	0.0792679	8850	67.1902	1.67456e+06	21/30
	LLQSTQGIPSYIVSSK		77.9276	899.269	3.5629	1	1	2	860.978	1720.95	-0.133528	8865	67.292	1.8112e+06	20/30
	LLQSTQGIPSYIVSSK		83.3641	715.272	3.96562	1	1	2	860.978	1720.95	-0.0625961	8886	67.4694	1651443	18/30
	LLQSTQGIPSYIVSSK		65.9138	762.792	2.7635	1	1	2	860.977	1720.95	-0.346324	8923	67.7546	1.60718e+06	19/30
	LLQSTQGIPSYIVSSK		73.1709	750.753	3.91027	1	1	2	860.977	1720.95	-0.417256	8959	68.0313	1.57871e+06	18/30
	LLQSTQGIPSYIVSSK		131.587	1323.48	3.46405	1	1	2	860.977	1720.95	-0.417256	8995	68.3055	1.59921e+06	22/30
	LLQSTQGIPSYIVSSK		95.1216	815.736	3.84116	1	1	2	860.977	1720.95	-0.275392	9031	68.5805	1336699	19/30
	LLQSTQGIPSYIVSSK		114.781	1144.03	4.7155	1	1	2	860.977	1720.95	-0.20446	9067	68.8561	1.38355e+06	22/30
	LLQSTQGIPSYIVSSK		83.4189	1053.38	2.96048	1	1	2	860.977	1720.95	-0.417256	9103	69.1347	1.36545e+06	21/30
	LLQSTQGIPSYIVSSK		74.7903	1036.86	3.66649	1	1	2	860.977	1720.95	-0.488188	9139	69.4126	1.34031e+06	21/30
	LLQSTQGIPSYIVSSK		115.937	916.128	3.36367	1	1	2	860.977	1720.95	-0.275392	9184	69.7213	1.31595e+06	20/30
	LLQSTQGIPSYIVSSK		92.6634	1240.03	3.50427	1	1	2	860.977	1720.95	-0.346324	9229	70.0632	1.09682e+06	23/30
	LLQSTQGIPSYIVSSK		66.395	971.025	2.9965	1	1	2	860.977	1720.95	-0.346324	9275	70.4099	1.07681e+06	21/30
	LLQSTQGIPSYIVSSK		142.386	885.459	2.96179	1	1	2	860.978	1720.95	-0.0625961	9320	70.7202	1.02849e+06	19/30
	LLQSTQGIPSYIVSSK		85.7803	767.767	2.80605	1	1	2	860.977	1720.95	-0.346324	9365	71.03	995920	19/30
	LLQSTQGIPSYIVSSK		126.814	1199.76	3.32435	1	1	2	860.978	1720.95	-0.133528	9410	71.3423	1.01674e+06	23/30
	LLQSTQGIPSYIVSSK		99.7607	1008.25	3.80722	1	1	2	860.977	1720.95	-0.20446	9456	71.6627	884337	21/30
	LLQSTQGIPSYIVSSK		77.3435	728.156	3.3076	1	1	2	860.978	1720.95	0.00833588	9500	71.9715	974962	18/30
	LLQSTQGIPSYIVSSK		115.723	1082.52	3.64925	1	1	2	860.978	1720.95	-0.133528	9545	72.288	842627	21/30
	LLQSTQGIPSYIVSSK		95.5054	1384.94	3.55941	1	1	2	860.977	1720.95	-0.20446	9591	72.6111	843167	24/30
	LLQSTQGIPSYIVSSK		117.379	994.028	3.44596	1	1	2	860.978	1720.95	-0.133528	9636	72.9254	720437	21/30
	LLQSTQGIPSYIVSSK		119.062	973.753	4.18565	1	1	2	860.977	1720.95	-0.275392	9680	73.2315	864467	21/30
	LLQSTQGIPSYIVSSK		47.2916	742.161	3.60147	1	1	2	860.977	1720.95	-0.488188	9726	73.5503	758082	18/30
	LLQSTQGIPSYIVSSK		107.785	863.901	3.3621	1	1	2	860.977	1720.95	-0.275392	9772	73.8711	729881	20/30
	LLQSTQGIPSYIVSSK		79.8427	801.563	2.9087	1	1	2	860.977	1720.95	-0.417256	9816	74.1769	844999	19/30
	LLQSTQGIPSYIVSSK		75.7599	948.794	3.28589	1	1	2	860.978	1720.95	-0.133528	9862	74.4951	728774	20/30
	LLQSTQGIPSYIVSSK		117.752	855.468	3.36412	1	1	2	860.978	1720.95	-0.0625961	9906	74.7987	677834	19/30
	LLQSTQGIPSYIVSSK		122.762	938.847	2.6828	1	1	2	860.978	1720.95	-0.133528	9952	75.1159	646532	20/30
	LLQSTQGIPSYIVSSK		109.561	856.168	3.2279	1	1	2	860.978	1720.95	-0.133528	9997	75.4267	619716	20/30
	LLQSTQGIPSYIVSSK		110.742	862.048	3.73437	1	1	2	860.978	1720.95	-0.133528	10042	75.7377	586092	19/30
	LLQSTQGIPSYIVSSK		86.3587	880.139	3.01103	1	1	2	860.977	1720.95	-0.275392	10087	76.0492	505665	20/30
	LLQSTQGIPSYIVSSK		97.5422	1116.12	3.11522	1	1	2	860.978	1720.95	-0.0625961	10132	76.3569	530364	21/30
	LLQSTQGIPSYIVSSK		83.1365	916.449	4.23707	1	1	2	860.978	1720.95	-0.0625961	10177	76.6663	441967	20/30
	LLQSTQGIPSYIVSSK		88.6372	812.891	3.831	1	1	2	860.978	1720.95	-0.133528	10222	76.9765	510897	19/30
	LLQSTQGIPSYIVSSK		82.7762	897.989	3.75722	1	1	2	860.977	1720.95	-0.20446	10267	77.2849	487460	19/30
	LLQSTQGIPSYIVSSK		64.4396	783.524	3.03176	1	1	2	860.977	1720.95	-0.20446	10312	77.5947	470124	18/30
	LLQSTQGIPSYIVSSK		86.8887	1097.29	4.01458	1	1	2	860.977	1720.95	-0.346324	10357	77.9071	388831	21/30
	LLQSTQGIPSYIVSSK		86.4177	991.532	3.64769	1	1	2	860.977	1720.95	-0.417256	10402	78.2193	463480	20/30
	LLQSTQGIPSYIVSSK		103.64	1246.67	4.2521	1	1	2	860.978	1720.95	0.00833588	10447	78.531	378237	23/30
	LLQSTQGIPSYIVSSK		79.3867	968.244	2.96205	1	1	2	860.978	1720.95	0.0792679	10492	78.8426	322387	20/30
	LLQSTQGIPSYIVSSK		75.4034	823.949	3.48231	1	1	2	860.978	1720.95	-0.133528	10537	79.1548	413375	18/30
	LLQSTQGIPSYIVSSK		82.7386	856.082	3.67999	1	1	2	860.977	1720.95	-0.275392	10583	79.4725	337747	20/30
	LLQSTQGIPSYIVSSK		97.1937	1058.14	3.28877	1	1	2	860.978	1720.95	-0.133528	10628	79.7843	375674	20/30
	LLQSTQGIPSYIVSSK		84.1279	731.814	3.17507	1	1	2	860.977	1720.95	-0.275392	10672	80.0874	390497	18/30
	LLQSTQGIPSYIVSSK		82.2256	1052.35	3.35821	1	1	2	860.978	1720.95	0.1502	10718	80.4043	298564	21/30
	LLQSTQGIPSYIVSSK		123.211	1040.98	3.15586	1	1	2	860.978	1720.95	0.00833588	10762	80.7066	365190	21/30
	LLQSTQGIPSYIVSSK		67.3582	1040.3	3.71275	1	1	2	860.977	1720.95	-0.20446	10807	81.0139	288110	21/30
	LLQSTQGIPSYIVSSK		113.684	829.467	4.01757	1	1	2	860.978	1720.95	-0.133528	10853	81.3285	294033	19/30
	LLQSTQGIPSYIVSSK		82.0488	1002.64	2.94219	1	1	2	860.977	1720.95	-0.20446	10898	81.6352	301314	21/30
	LLQSTQGIPSYIVSSK		93.5219	857.269	2.90105	1	1	2	860.977	1720.95	-0.275392	10942	81.9341	274986	20/30
	LLQSTQGIPSYIVSSK		96.9587	749.323	3.93159	1	1	2	860.978	1720.95	-0.133528	10987	82.2417	275611	18/30
	LLQSTQGIPSYIVSSK		95.6266	995.738	3.82874	1	1	2	860.978	1720.95	0.221132	11032	82.5487	257442	21/30
	LLQSTQGIPSYIVSSK		106.639	763.041	2.73751	1	1	2	860.978	1720.95	-0.133528	11077	82.8567	251246	18/30
	LLQSTQGIPSYIVSSK		45.0998	888.75	3.01485	1	1	2	860.977	1720.95	-0.275392	11122	83.1646	248439	19/30
	LLQSTQGIPSYIVSSK		82.4675	934.616	3.14263	1	1	2	860.978	1720.95	-0.0625961	11167	83.4705	266119	20/30
	LLQSTQGIPSYIVSSK		125.749	1071.33	3.94197	1	1	2	860.978	1720.95	-0.0625961	11212	83.7765	234885	21/30
	LLQSTQGIPSYIVSSK		66.3316	655.674	3.13119	1	1	2	860.978	1720.95	0.00833588	11257	84.084	241215	18/30
	LLQSTQGIPSYIVSSK		92.5781	919.27	2.87868	1	1	2	860.978	1720.95	0.00833588	11302	84.3888	233874	20/30
	LLQSTQGIPSYIVSSK		123.225	896.09	3.16347	1	1	2	860.977	1720.95	-0.20446	11347	84.6937	221101	18/30
	LLQSTQGIPSYIVSSK		100.615	868.379	2.98158	1	1	2	860.978	1720.95	-0.133528	11392	85.0013	228739	19/30
	LLQSTQGIPSYIVSSK		76.6281	958.078	3.63158	1	1	2	860.978	1720.95	0.1502	11437	85.3061	216438	20/30
	LLQSTQGIPSYIVSSK		65.5335	684.792	2.92991	1	1	2	860.978	1720.95	-0.133528	11482	85.6105	212947	17/30
	LLQSTQGIPSYIVSSK		65.7115	723.608	3.15489	1	1	2	860.978	1720.95	-0.133528	11527	85.9163	212393	19/30
	LLQSTQGIPSYIVSSK		87.4098	951.51	4.34754	1	1	2	860.977	1720.95	-0.275392	11573	86.2273	186060	21/30
	LLQSTQGIPSYIVSSK		98.3158	1024.99	3.79282	1	1	2	860.978	1720.95	-0.0625961	11618	86.5333	171912	21/30
	LLQSTQGIPSYIVSSK		60.9154	735.918	3.23487	1	1	2	860.978	1720.95	0.1502	11663	86.8381	174346	18/30
	LLQSTQGIPSYIVSSK		118.967	1030.95	3.6124	1	1	2	860.978	1720.95	-0.0625961	11708	87.1427	180807	20/30
	LLQSTQGIPSYIVSSK		92.4884	628.895	2.84276	1	1	2	860.979	1720.95	1.35604	11754	87.4545	148776	17/30
	LLQSTQGIPSYIVSSK		86.9777	882.639	2.91292	1	1	2	860.978	1720.95	0.930451	11799	87.762	155388	19/30
	LLQSTQGIPSYIVSSK		76.479	763.501	2.76296	1	1	2	860.978	1720.95	0.788587	11861	88.1879	192223	18/30
	LLQSTQGIPSYIVSSK		49.091	619.792	2.44196	1	1	2	860.978	1720.95	0.292064	11907	88.5035	178514	17/30
	LLQSTQGIPSYIVSSK		64.4734	635.45	2.65659	1	1	2	860.978	1720.95	-0.0625961	11979	88.9991	138016	18/30
	LLQSTQGIPSYIVSSK		65.4641	1060.12	2.66227	1	1	2	860.977	1720.95	-0.275392	12555	92.966	144725	20/30
	LSINDLLVK		49.7165	710.256	2.514	1	1	2	507.813	1014.62	0.0710607	8887	67.4768	1.1816e+06	14/16
	LSINDLLVK		54.8442	756.423	2.58515	1	1	2	507.814	1014.62	0.49215	8918	67.7232	9930173	14/16
	LSINDLLVK		52.5083	719.877	2.60621	1	1	2	507.814	1014.62	0.49215	8921	67.7434	16161120	14/16
	LSINDLLVK		43.0781	680.567	2.56573	1	1	2	507.814	1014.62	0.612462	8949	67.9336	22167942	14/16
	LSINDLLVK		45.0085	811.743	2.65113	1	1	2	507.814	1014.62	0.552306	8957	68.0201	21445000	15/16
	LSINDLLVK		50.1037	676.173	2.64237	1	1	2	507.814	1014.62	0.672617	8985	68.2086	18842270	14/16
	LSINDLLVK		51.505	694.122	2.77899	1	1	2	507.814	1014.62	0.49215	8993	68.2944	16872428	14/16
	LSINDLLVK		21.996	681.734	2.56324	1	1	2	507.814	1014.62	0.311683	9022	68.4899	12035226	14/16
	LSINDLLVK		48.9848	691.977	2.7302	1	1	2	507.814	1014.62	0.431995	9029	68.5693	12077371	14/16
	LSINDLLVK		58.9247	701.065	2.5753	1	1	2	507.814	1014.62	0.311683	9061	68.8184	11094566	14/16
	LSINDLLVK		47.2041	681.495	2.33533	1	1	2	507.814	1014.62	0.49215	9065	68.845	9653363	13/16
	LSINDLLVK		52.1663	702.995	2.58047	1	1	2	507.813	1014.62	0.251528	9101	69.1235	9545184	14/16
	LSINDLLVK		42.6119	677.146	2.94421	1	1	2	507.813	1014.62	0.251528	9108	69.1692	9545184	14/16
	LSINDLLVK		53.9355	768.19	2.67672	1	1	2	507.813	1014.62	0.010905	9137	69.4014	9740411	14/16
	LSINDLLVK		40.2597	707.149	2.84682	1	1	2	507.814	1014.62	0.371839	9168	69.6139	9948888	14/16
	LSINDLLVK		44.8473	697.797	2.65289	1	1	2	507.814	1014.62	0.311683	9182	69.7102	10180708	14/16
	LSINDLLVK		31.377	689.975	2.6963	1	1	2	507.814	1014.62	0.49215	9212	69.9152	10238647	14/16
	LSINDLLVK		48.6103	703.841	2.79432	1	1	2	507.814	1014.62	0.311683	9227	70.0519	9479034	14/16
	LSINDLLVK		28.642	658.819	2.77526	1	1	2	507.813	1014.62	0.251528	9255	70.2414	9594446	14/16
	LSINDLLVK		48.7982	712.93	2.74614	1	1	2	507.814	1014.62	0.311683	9272	70.3923	9081784	14/16
	LSINDLLVK		34.0208	665.072	2.76181	1	1	2	507.813	1014.62	0.251528	9302	70.597	8823515	14/16
	LSINDLLVK		44.4083	721.669	2.66269	1	1	2	507.814	1014.62	0.552306	9317	70.7023	8164326	14/16
	LSINDLLVK		60.5432	671.126	2.6943	1	1	2	507.814	1014.62	0.552306	9355	70.9636	8212922	14/16
	LSINDLLVK		42.3671	738.199	2.80793	1	1	2	507.814	1014.62	0.311683	9362	71.0123	7447823	14/16
	LSINDLLVK		32.8358	561.166	2.75798	1	1	2	507.814	1014.62	0.431995	9400	71.276	6.32982e+06	13/16
	LSINDLLVK		40.2787	755.724	2.70906	1	1	2	507.814	1014.62	0.311683	9407	71.3246	6344000	14/16
	LSINDLLVK		35.818	709.402	2.60543	1	1	2	507.814	1014.62	0.311683	9449	71.618	5.58953e+06	14/16
	LSINDLLVK		51.645	696.982	2.60779	1	1	2	507.813	1014.62	0.251528	9452	71.6384	5347865	14/16
	LSINDLLVK		36.2662	715.728	2.81409	1	1	2	507.814	1014.62	0.431995	9497	71.9536	5313255	14/16
	LSINDLLVK		60.5822	707.492	2.55938	1	1	2	507.813	1014.62	0.191372	9542	72.2702	4.1083e+06	14/16
	LSINDLLVK		44.2175	695.412	2.4626	1	1	2	507.813	1014.62	0.191372	9587	72.5867	3.86814e+06	13/16
	LSINDLLVK		60.0142	705.201	2.56917	1	1	2	507.813	1014.62	0.0710607	9632	72.9011	3.03431e+06	14/16
	LSINDLLVK		54.0318	719.428	2.72183	1	1	2	507.813	1014.62	0.010905	9677	73.2137	3.38171e+06	14/16
	LSINDLLVK		50.2278	730.425	2.58585	1	1	2	507.813	1014.62	-0.109406	9722	73.526	2.75114e+06	14/16
	LSINDLLVK		56.7659	711.86	2.783	1	1	2	507.813	1014.62	0.0710607	9767	73.8403	2.74977e+06	14/16
	LSINDLLVK		59.6735	700.65	2.51904	1	1	2	507.813	1014.62	-0.109406	9812	74.1525	2.6266e+06	14/16
	LSINDLLVK		44.6141	791.892	2.43315	1	1	2	507.813	1014.62	0.191372	9857	74.4643	2.46788e+06	14/16
	LSINDLLVK		55.5031	808.553	2.48301	1	1	2	507.813	1014.62	0.131216	9902	74.774	2.19201e+06	14/16
	LSINDLLVK		49.2236	714.759	2.61648	1	1	2	507.813	1014.62	0.191372	9948	75.0905	1.73522e+06	14/16
	LSINDLLVK		51.851	722.262	2.71269	1	1	2	507.813	1014.62	0.131216	9993	75.4012	1.77732e+06	14/16
	LSINDLLVK		53.9355	873.897	2.39007	1	1	2	507.813	1014.62	0.251528	10038	75.7123	1.73378e+06	14/16
	LSINDLLVK		53.5626	718.321	2.59081	1	1	2	507.813	1014.62	-0.0492508	10083	76.0237	1.63047e+06	14/16
	LSINDLLVK		50.8465	716.779	2.61541	1	1	2	507.814	1014.62	0.311683	10128	76.3314	1.61602e+06	14/16
	LSINDLLVK		54.0585	692.612	2.56448	1	1	2	507.813	1014.62	0.191372	10173	76.6409	1.35348e+06	14/16
	LSINDLLVK		50.3288	631.112	2.6378	1	1	2	507.813	1014.62	0.0710607	10218	76.9509	1.60344e+06	13/16
	LSINDLLVK		55.0279	803.415	2.30465	1	1	2	507.813	1014.62	0.0710607	10263	77.2594	1.4521e+06	14/16
	LSINDLLVK		48.2009	713.711	2.56345	1	1	2	507.813	1014.62	0.0710607	10308	77.569	1.40634e+06	14/16
	LSINDLLVK		47.6677	612.512	2.60981	1	1	2	507.813	1014.62	-0.0492508	10353	77.8813	1165632	13/16
	LSINDLLVK		60.8708	725.516	2.54181	1	1	2	507.813	1014.62	0.0710607	10398	78.1935	1.25239e+06	14/16
	LSINDLLVK		54.2029	672.61	2.53937	1	1	2	507.813	1014.62	0.191372	10443	78.5054	1175519	14/16
	LSINDLLVK		57.9983	586.895	2.51562	1	1	2	507.813	1014.62	0.251528	10488	78.8169	1.07115e+06	13/16
	LSINDLLVK		54.4899	594.697	2.53034	1	1	2	507.813	1014.62	0.0710607	10533	79.1289	1.1605e+06	13/16
	LSINDLLVK		58.7688	573.013	2.52754	1	1	2	507.813	1014.62	0.010905	10578	79.4402	1.06979e+06	13/16
	LSINDLLVK		46.1184	753.687	2.32415	1	1	2	507.813	1014.62	0.131216	10623	79.7521	988974	14/16
	LSINDLLVK		49.7156	744.275	2.51251	1	1	2	507.813	1014.62	0.191372	10668	80.0615	980494	14/16
	LSINDLLVK		49.859	582.607	2.27322	1	1	2	507.814	1014.62	0.311683	10714	80.3782	805459	13/16
	LSINDLLVK		50.0306	608.531	2.46131	1	1	2	507.814	1014.62	0.311683	10758	80.6807	889338	13/16
	LSINDLLVK		52.9259	580.574	2.62081	1	1	2	507.813	1014.62	0.251528	10803	80.9881	857828	13/16
	LSINDLLVK		45.8694	632.458	2.36341	1	1	2	507.813	1014.62	0.010905	10895	81.6153	772700	13/16
	LSINDLLVK		43.9994	615.42	2.46041	1	1	2	507.813	1014.62	0.010905	10985	82.2284	642670	13/16
	LSINDLLVK		34.5837	618.971	2.24269	1	1	2	507.814	1014.62	0.431995	11030	82.5354	699645	13/16
	LSINDLLVK		54.103	611.967	2.3464	1	1	2	507.813	1014.62	0.0710607	11075	82.8435	609566	13/16
	LSINDLLVK		53.1656	644.617	2.34029	1	1	2	507.813	1014.62	-0.0492508	11570	86.2074	376799	13/16
	LSINDLLVK		22.4426	427.835	2.34708	1	1	2	507.814	1014.62	0.431995	11886	88.3591	303634	12/16
	NVDVSVAVATPTGLLTPIVK		68.4911	1182.48	4.69291	1	1	2	997.58	1994.15	0.023374	10160	76.5515	157344	21/38
	NVDVSVAVATPTGLLTPIVK		67.1652	1368.54	4.3525	1	1	2	997.581	1994.15	0.390658	10200	76.8271	401706	23/38
	NVDVSVAVATPTGLLTPIVK		82.9745	1857.04	4.27522	1	1	2	997.58	1994.15	0.145802	10247	77.1498	297693	25/38
	NVDVSVAVATPTGLLTPIVK		83.9619	1294.55	4.06939	1	1	2	997.58	1994.15	0.023374	10295	77.479	166480	22/38
	NVDVSVAVATPTGLLTPIVK		66.5194	1462.83	3.81722	1	1	2	997.58	1994.15	0.0845881	10339	77.7847	174343	22/38
	NVDVSVAVATPTGLLTPIVK		72.1344	1532.63	3.94216	1	1	2	997.58	1994.15	0.023374	10390	78.1382	215411	23/38
	NVDVSVAVATPTGLLTPIVK		59.7421	1227.8	4.13613	1	1	2	997.58	1994.15	0.023374	10438	78.4702	173093	20/38
	NVDVSVAVATPTGLLTPIVK		87.2936	1516.24	4.52988	1	1	2	997.581	1994.15	0.207016	10480	78.7617	219557	23/38
	NVDVSVAVATPTGLLTPIVK		46.1181	1442.16	4.44522	1	1	2	997.58	1994.15	0.145802	10524	79.0667	207395	22/38
	NVDVSVAVATPTGLLTPIVK		85.4515	1221.59	3.62232	1	1	2	997.581	1994.15	0.329444	10573	79.4055	193010	21/38
	NVDVSVAVATPTGLLTPIVK		54.6527	1416.06	4.05039	1	1	2	997.581	1994.15	0.451872	10618	79.7171	145370	23/38
	QEAPAEETKTSAPEAK		59.8513	670.456	3.01825	1	1	2	843.913	1686.82	-0.149754	3750	26.519	177908	18/30
	QEAPAEETKTSAPEAK		53.6886	586.421	3.15948	1	1	2	843.913	1686.82	-0.00501944	3777	26.7768	176093	18/30
	qSLNATANDKYK	Q1(Deamidated)	46.282	278.839	2.93317	1	1	2	677.335	1353.66	-0.849268	3989	28.8453	236822	13/22
	qSLNATANDKYK	Q1(Deamidated)	25.0269	365.332	2.56297	1	1	2	677.336	1353.66	-0.218024	4043	29.3598	527140	15/22
	qSLNATANDKYK	Q1(Deamidated)	22.5716	426.286	2.47431	1	1	2	677.336	1353.66	-0.398379	4070	29.6174	807322	16/22
	qSLNATANDKYK	Q1(Deamidated)	25.9052	383.987	2.62807	1	1	2	677.336	1353.66	-0.218024	4097	29.8745	793796	15/22
	qSLNATANDKYK	Q1(Deamidated)	27.6081	439.008	2.273	1	1	2	677.336	1353.66	-0.218024	4124	30.1316	806552	16/22
	qSLNATANDKYK	Q1(Deamidated)	44.889	491.134	2.4703	1	1	2	677.336	1353.66	-0.218024	4151	30.3884	751215	17/22
	qSLNATANDKYK	Q1(Deamidated)	35.2762	378.413	2.37998	1	1	2	677.336	1353.66	-0.578735	4185	30.6925	613377	14/22
	qSLNATANDKYK	Q1(Deamidated)	32.5736	373.399	2.69937	1	1	2	677.335	1353.66	-0.668912	4225	31.0413	412936	14/22
	qSLNATANDKYK	Q1(Deamidated)	32.8525	384.638	2.65247	1	1	2	677.336	1353.66	-0.578735	4251	31.2895	451651	14/22
	qSLNATANDKYK	Q1(Deamidated)	39.5433	407	2.84383	1	1	2	677.336	1353.66	-0.578735	4281	31.6006	384694	15/22
	qSLNATANDKYK	Q1(Deamidated)	24.0119	299.297	2.49213	1	1	2	677.335	1353.66	-0.849268	4309	31.8633	336576	13/22
	qSLNATANDKYK	Q1(Deamidated)	29.7869	380.768	2.97872	1	1	2	677.336	1353.66	-0.398379	4335	32.0786	313299	14/22
	qSLNATANDKYK	Q1(Deamidated)	34.7352	429.314	2.23034	1	1	2	677.336	1353.66	-0.488557	4363	32.3773	296346	16/22
	qSLNATANDKYK	Q1(Deamidated)	22.3517	308.107	2.37968	1	1	2	677.336	1353.66	-0.398379	4390	32.6	301479	13/22
	qSLNATANDKYK	Q1(Deamidated)	37.5475	459.706	3.00202	1	1	2	677.336	1353.66	-0.578735	4417	32.8559	305303	16/22
	qSLNATANDKYK	Q1(Deamidated)	37.0008	350.333	2.75838	1	1	2	677.336	1353.66	-0.398379	4444	33.112	293648	14/22
	qSLNATANDKYK	Q1(Deamidated)	47.7767	267.233	2.32613	1	1	2	677.336	1353.66	-0.398379	4481	33.4383	243441	12/22
	qSLNATANDKYK	Q1(Deamidated)	56.8065	320.273	2.68753	1	1	2	677.336	1353.66	-0.488557	4517	33.7575	224212	14/22
	qSLNATANDKYK	Q1(Deamidated)	56.3993	328.447	2.53255	1	1	2	677.336	1353.66	-0.218024	4553	34.0779	200420	14/22
	qSLNATANDKYK	Q1(Deamidated)	28.2714	263.168	2.27593	1	1	2	677.336	1353.66	-0.398379	4596	34.4476	189463	13/22
	qSLNATANDKYK	Q1(Deamidated)	33.7956	435.694	2.53802	1	1	2	677.335	1353.66	-0.75909	4667	35.0443	131308	16/22
	qSLNATANDKYK	Q1(Deamidated)	26.3017	312.039	2.97824	1	1	2	677.336	1353.66	-0.398379	4703	35.3284	118779	14/22
	qSLNATANDKYK	Q1(Deamidated)	36.7957	293.6	2.45675	1	1	2	677.336	1353.66	-0.398379	4757	35.7038	97912	13/22
	QSLNATANDKYK		38.0315	312.355	2.71164	1	1	2	676.844	1352.68	-0.0323649	3804	27.0353	189050	15/22
	QSSQTSGAAAATPAAATSSTTAGSAPSPSSTASYEDVPISTmR	M42(Oxidation)	35.8266	811.104	4.36189	1	1	3	1358.96	4074.87	0.821829	7409	55.6281	522120	36/168
	QSSQTSGAAAATPAAATSSTTAGSAPSPSSTASYEDVPISTmR	M42(Oxidation)	53.8413	912.481	4.07542	1	1	3	1358.96	4074.88	1.8104	7445	55.9209	1.88198e+06	37/168
	QSSQTSGAAAATPAAATSSTTAGSAPSPSSTASYEDVPISTmR	M42(Oxidation)	91.1587	1230.77	4.62809	1	1	3	1358.96	4074.88	1.8104	7481	56.2079	1.87674e+06	41/168
	QSSQTSGAAAATPAAATSSTTAGSAPSPSSTASYEDVPISTmR	M42(Oxidation)	1	536.45	3.38893	1	1	4	1019.47	4074.87	0.803551	7491	56.2806	224411	36/252
	QSSQTSGAAAATPAAATSSTTAGSAPSPSSTASYEDVPISTmR	M42(Oxidation)	87.6417	1430.29	4.84956	1	1	3	1358.96	4074.87	1.45092	7517	56.5005	1.02476e+06	42/168
	QSSQTSGAAAATPAAATSSTTAGSAPSPSSTASYEDVPISTmR	M42(Oxidation)	105.747	936.7	4.04521	1	1	3	1358.96	4074.87	1.45092	7553	56.7855	941094	39/168
	QSSQTSGAAAATPAAATSSTTAGSAPSPSSTASYEDVPISTmR	M42(Oxidation)	87.3787	1135.61	3.71497	1	1	3	1358.96	4074.88	1.72053	7590	57.0812	676714	40/168
	QSSQTSGAAAATPAAATSSTTAGSAPSPSSTASYEDVPISTmR	M42(Oxidation)	73.7739	855.863	4.11275	1	1	3	1358.96	4074.87	1.27118	7626	57.3674	644822	39/168
	QSSQTSGAAAATPAAATSSTTAGSAPSPSSTASYEDVPISTmR	M42(Oxidation)	66.1385	1348.06	4.25988	1	1	3	1358.96	4074.87	1.63066	7654	57.6386	651022	41/168
	QSSQTSGAAAATPAAATSSTTAGSAPSPSSTASYEDVPISTmR	M42(Oxidation)	45.7565	1154.44	4.3639	1	1	3	1358.96	4074.87	1.63066	7690	57.9628	705440	41/168
	QSSQTSGAAAATPAAATSSTTAGSAPSPSSTASYEDVPISTmR	M42(Oxidation)	103.253	817.887	4.22287	1	1	3	1358.96	4074.87	1.54079	7726	58.2532	759832	38/168
	QSSQTSGAAAATPAAATSSTTAGSAPSPSSTASYEDVPISTmR	M42(Oxidation)	84.3297	1353.96	4.65583	1	1	3	1358.96	4074.87	1.45092	7762	58.542	667564	46/168
	QSSQTSGAAAATPAAATSSTTAGSAPSPSSTASYEDVPISTmR	M42(Oxidation)	91.3931	1093.12	4.33452	1	1	3	1358.96	4074.87	1.27118	7798	58.8331	661761	41/168
	QSSQTSGAAAATPAAATSSTTAGSAPSPSSTASYEDVPISTmR	M42(Oxidation)	69.0648	1219.84	4.65071	1	1	3	1358.96	4074.87	0.9117	7834	59.1211	624544	42/168
	QSSQTSGAAAATPAAATSSTTAGSAPSPSSTASYEDVPISTmR	M42(Oxidation)	82.2128	1140.5	4.79615	1	1	3	1358.96	4074.87	1.36105	7870	59.4127	515466	40/168
	QSSQTSGAAAATPAAATSSTTAGSAPSPSSTASYEDVPISTmR	M42(Oxidation)	76.6292	853.897	4.41304	1	1	3	1358.96	4074.87	0.552218	7906	59.7043	424509	36/168
	QSSQTSGAAAATPAAATSSTTAGSAPSPSSTASYEDVPISTmR	M42(Oxidation)	35.5503	620.792	4.52907	1	1	3	1358.96	4074.87	1.09144	7942	59.9968	364417	31/168
	QSSQTSGAAAATPAAATSSTTAGSAPSPSSTASYEDVPISTmR	M42(Oxidation)	25.9394	681.21	3.34962	1	1	3	1358.96	4074.87	0.731959	7981	60.3383	370765	34/168
	QSSQTSGAAAATPAAATSSTTAGSAPSPSSTASYEDVPISTmR	M42(Oxidation)	5.79328	503.257	3.85309	1	1	3	1358.96	4074.87	1.18131	8010	60.6078	275783	31/168
	QSSQTSGAAAATPAAATSSTTAGSAPSPSSTASYEDVPISTmR	M42(Oxidation)	21.3307	605.026	3.54608	1	1	3	1358.96	4074.87	0.552218	8091	61.3093	202788	31/168
	QSSQTSGAAAATPAAATSSTTAGSAPSPSSTASYEDVPISTmR	M42(Oxidation)	52.5207	635.325	3.68466	1	1	3	1358.96	4074.87	0.731959	8130	61.6208	157870	33/168
	QSSQTSGAAAATPAAATSSTTAGSAPSPSSTASYEDVPISTmR	M42(Oxidation)	25.5094	566.831	2.74241	1	1	3	1358.96	4074.87	0.9117	8341	63.2853	154975	31/168
	QSSQTSGAAAATPAAATSSTTAGSAPSPSSTASYEDVPISTmR	M42(Oxidation)	17.4148	347.149	2.76601	1	1	3	1358.96	4074.87	0.731959	8387	63.6125	96485.6	27/168
	QSSQTSGAAAATPAAATSSTTAGSAPSPSSTASYEDVPISTMR		23.9725	276.406	3.03567	1	1	3	1353.63	4058.88	0.62488	7902	59.6769	153993	26/168
	RVPDANAYWLPNENVIR		29.6103	792.561	3.55729	1	1	3	676.353	2027.05	-0.0956495	8066	61.1377	481588	27/64
	RVPDANAYWLPNENVIR		139.376	1025.33	5.4677	1	1	2	1014.03	2027.05	0.483081	8082	61.2453	483454	23/32
	RVPDANAYWLPNENVIR		61.1149	1175.97	3.96709	1	1	3	676.354	2027.05	0.265675	8113	61.5043	1.71435e+06	30/64
	RVPDANAYWLPNENVIR		55.5631	842.934	5.70456	1	1	2	1014.03	2027.05	0.603523	8116	61.5235	1.18824e+06	21/32
	RVPDANAYWLPNENVIR		75.5894	926.893	3.14063	1	1	3	676.354	2027.05	0.356006	8148	61.785	1.9217e+06	29/64
	RVPDANAYWLPNENVIR		144.105	949.127	5.49144	1	1	2	1014.03	2027.05	0.663743	8152	61.8099	1.13531e+06	22/32
	RVPDANAYWLPNENVIR		51.1705	1040.11	3.62178	1	1	3	676.354	2027.05	0.0850129	8188	62.1632	1.19584e+06	29/64
	RVPDANAYWLPNENVIR		122.965	1110.97	5.28333	1	1	2	1014.03	2027.05	0.904626	8190	62.177	754741	23/32
	RVPDANAYWLPNENVIR		45.451	1108.56	3.81533	1	1	3	676.354	2027.05	0.0850129	8233	62.4854	1074313	30/64
	RVPDANAYWLPNENVIR		124.359	1197.17	5.11904	1	1	2	1014.03	2027.05	0.302419	8244	62.5618	538787	24/32
	RVPDANAYWLPNENVIR		60.4162	850.956	3.17524	1	1	3	676.354	2027.05	0.0850129	8278	62.8405	808265	27/64
	RVPDANAYWLPNENVIR		118.942	793.675	5.39966	1	1	2	1014.03	2027.05	0.603523	8291	62.9301	469195	20/32
	RVPDANAYWLPNENVIR		62.7918	989.641	3.76716	1	1	3	676.353	2027.05	-0.0956495	8324	63.1671	728055	29/64
	RVPDANAYWLPNENVIR		112.21	1083.14	5.34521	1	1	2	1014.03	2027.05	0.603523	8332	63.2216	507592	23/32
	RVPDANAYWLPNENVIR		45.5119	903.625	3.69798	1	1	3	676.353	2027.05	-0.00531832	8368	63.481	829791	27/64
	RVPDANAYWLPNENVIR		135.69	914.65	5.26363	1	1	2	1014.03	2027.05	0.723964	8376	63.5358	539831	21/32
	RVPDANAYWLPNENVIR		48.2536	966.987	4.01076	1	1	3	676.354	2027.05	0.175344	8413	63.7987	762126	28/64
	RVPDANAYWLPNENVIR		124.94	1227.89	5.15883	1	1	2	1014.03	2027.05	0.603523	8424	63.8745	554821	24/32
	RVPDANAYWLPNENVIR		37.0667	842.158	2.87586	1	1	3	676.354	2027.05	0.0850129	8457	64.1094	952398	25/64
	RVPDANAYWLPNENVIR		80.107	922.515	4.69323	1	1	2	1014.03	2027.05	0.422861	8468	64.1844	507095	22/32
	RVPDANAYWLPNENVIR		48.3899	1173.38	3.63709	1	1	3	676.354	2027.05	0.265675	8494	64.4009	795352	30/64
	RVPDANAYWLPNENVIR		94.4735	830.482	4.95526	1	1	2	1014.03	2027.05	0.723964	8503	64.4619	407368	20/32
	RVPDANAYWLPNENVIR		46.6045	791.152	3.28462	1	1	3	676.353	2027.05	-0.0956495	8531	64.6876	650170	26/64
	RVPDANAYWLPNENVIR		68.0053	683.76	4.42795	1	1	2	1014.03	2027.05	1.14551	8550	64.8186	379673	19/32
	RVPDANAYWLPNENVIR		48.8618	938.531	2.99864	1	1	3	676.353	2027.05	-0.276312	8567	64.9666	542620	27/64
	RVPDANAYWLPNENVIR		62.1556	1052.83	4.80075	1	1	2	1014.03	2027.05	0.061536	8591	65.1642	370993	21/32
	RVPDANAYWLPNENVIR		46.9544	985.821	3.50463	1	1	3	676.353	2027.04	-0.456974	8604	65.2527	564758	27/64
	RVPDANAYWLPNENVIR		116.533	1183.87	5.07067	1	1	2	1014.03	2027.05	0.242198	8631	65.4687	285705	23/32
	RVPDANAYWLPNENVIR		28.8181	778.947	3.46774	1	1	3	676.353	2027.04	-0.547306	8640	65.5304	411174	26/64
	RVPDANAYWLPNENVIR		38.6312	471.894	2.9154	1	1	3	676.353	2027.05	-0.185981	8675	65.8343	403172	23/64
	RVPDANAYWLPNENVIR		46.1438	785.631	3.0878	1	1	3	676.353	2027.05	-0.185981	8712	66.12	321664	27/64
	RVPDANAYWLPNENVIR		41.3405	939.851	3.80389	1	1	3	676.353	2027.04	-0.637637	8748	66.3979	256470	27/64
	RVPDANAYWLPNENVIR		32.5853	881.377	3.78468	1	1	3	676.353	2027.05	-0.185981	8784	66.6752	237574	28/64
	RVPDANAYWLPNENVIR		45.8371	685.713	3.5158	1	1	3	676.353	2027.04	-0.547306	8883	67.4478	225154	26/64
	TVIENPLEmLL	M9(Oxidation)	28.0604	315.6	1.7045	1	1	1	1287.69	1287.69	0.653606	11790	87.6995	176517	9/20
	TVIENPLEmLL	M9(Oxidation)	34.209	878.357	2.36712	1	1	2	644.347	1287.69	0.0269757	11805	87.8043	2.46171e+06	15/20
	TVIENPLEmLL	M9(Oxidation)	1.42062	173.537	1.97946	0.0656566	1	1	1287.69	1287.69	0.558808	11807	87.8182	564060	7/20
	TVIENPLEmLL	M9(Oxidation)	29.3988	1227.06	2.82276	1	1	2	644.347	1287.69	0.216572	11819	87.9015	4.1913e+06	16/20
	TVIENPLEmLL	M9(Oxidation)	14.9052	326.603	1.62777	1	1	1	1287.69	1287.69	0.369211	11828	87.9623	1.12159e+06	9/20
	TVIENPLEmLL	M9(Oxidation)	15.2259	1085.61	2.84139	1	1	2	644.347	1287.69	0.500966	11849	88.1053	5.32166e+06	16/20
	TVIENPLEmLL	M9(Oxidation)	3.78866	259.25	2.06863	0.222222	1	1	1287.69	1287.69	0.558808	11850	88.1123	1.34124e+06	9/20
	TVIENPLEmLL	M9(Oxidation)	39.3686	1216.06	2.9307	1	1	2	644.347	1287.69	0.31137	11864	88.2108	5920389	16/20
	TVIENPLEmLL	M9(Oxidation)	15.5714	273.24	1.90462	1	1	1	1287.69	1287.69	0.558808	11873	88.2717	1.50648e+06	9/20
	TVIENPLEmLL	M9(Oxidation)	26.1719	837.768	2.68391	1	1	2	644.347	1287.69	0.500966	11891	88.3946	8028334	14/20
	TVIENPLEmLL	M9(Oxidation)	1.0742	318.336	2.0959	0.2	1	1	1287.69	1287.69	0.369211	11895	88.4211	1.46036e+06	10/20
	TVIENPLEmLL	M9(Oxidation)	52.1162	1234.16	3.03257	1	1	2	644.347	1287.69	0.216572	11909	88.5195	5862327	16/20
	TVIENPLEmLL	M9(Oxidation)	36.227	375.567	2.02762	1	1	1	1287.69	1287.69	0.464009	11918	88.5802	1.40179e+06	10/20
	TVIENPLEmLL	M9(Oxidation)	7.34518	1179.57	2.3351	1	1	2	644.347	1287.69	0.31137	11939	88.7242	4351342	16/20
	TVIENPLEmLL	M9(Oxidation)	14.2409	187.283	2.13945	0.228972	1	1	1287.69	1287.69	0.274413	11940	88.7315	1.07196e+06	8/20
	TVIENPLEmLL	M9(Oxidation)	45.0042	1284.94	3.20863	1	1	2	644.347	1287.69	0.121774	11954	88.8301	4737300	16/20
	TVIENPLEmLL	M9(Oxidation)	16.2839	291.995	1.82473	1	1	1	1287.69	1287.69	0.558808	11963	88.8908	1.03757e+06	9/20
	TVIENPLEmLL	M9(Oxidation)	15.4012	957.839	2.56851	1	1	2	644.347	1287.69	0.0269757	11984	89.0347	4032869	15/20
	TVIENPLEmLL	M9(Oxidation)	1	226.114	2.12851		2	1	1287.69	1287.69	0.274413	11985	89.0421	846166	9/20
	TVIENPLEmLL	M9(Oxidation)	38.1266	1283.69	3.23096	1	1	2	644.347	1287.69	0.0269757	11999	89.1386	3.69679e+06	16/20
	TVIENPLEmLL	M9(Oxidation)	31.5441	284.898	1.68667	1	1	1	1287.69	1287.69	0.558808	12010	89.2128	719140	9/20
	TVIENPLEmLL	M9(Oxidation)	1	1021.24	2.68753	1	1	2	644.347	1287.69	0.0269757	12029	89.3431	3.78897e+06	16/20
	TVIENPLEmLL	M9(Oxidation)	10.6236	257.503	1.8482	0.183784	1	1	1287.69	1287.69	0.464009	12031	89.357	756206	9/20
	TVIENPLEmLL	M9(Oxidation)	44.2274	1041.92	2.95213	1	1	2	644.347	1287.69	0.0269757	12044	89.4467	3.03886e+06	16/20
	TVIENPLEmLL	M9(Oxidation)	17.1123	395.227	1.88677	1	1	1	1287.69	1287.69	0.369211	12054	89.5142	714239	10/20
	TVIENPLEmLL	M9(Oxidation)	18.3007	1152.85	2.83136	1	1	2	644.347	1287.69	0.121774	12074	89.6516	4.10591e+06	16/20
	TVIENPLEmLL	M9(Oxidation)	1	169.385	1.79101		2	1	1287.69	1287.69	0.274413	12077	89.6722	742028	7/20
	TVIENPLEmLL	M9(Oxidation)	40.1103	1183.18	2.90281	1	1	2	644.347	1287.69	0.31137	12089	89.7573	3.36072e+06	16/20
	TVIENPLEmLL	M9(Oxidation)	33.9524	270.602	1.74924	1	1	1	1287.69	1287.69	0.274413	12099	89.8252	694674	8/20
	TVIENPLEmLL	M9(Oxidation)	13.7395	730.258	2.55893	1	1	2	644.347	1287.69	0.0269757	12119	89.9622	3.77439e+06	14/20
	TVIENPLEmLL	M9(Oxidation)	1.55711	379.497	2.06535	0.173913	1	1	1287.69	1287.69	0.0848171	12120	89.9695	798804	11/20
	TVIENPLEmLL	M9(Oxidation)	62.264	1245.11	3.04174	1	1	2	644.347	1287.69	0.121774	12134	90.0658	3.78619e+06	16/20
	TVIENPLEmLL	M9(Oxidation)	17.8317	270.561	1.60249	1	1	1	1287.69	1287.69	0.464009	12143	90.1268	972166	8/20
	TVIENPLEmLL	M9(Oxidation)	25.79	727.521	2.86306	1	1	2	644.347	1287.69	0.216572	12164	90.2719	3.92057e+06	14/20
	TVIENPLEmLL	M9(Oxidation)	10.7627	194.234	1.90679	0.141361	1	1	1287.69	1287.69	0.464009	12166	90.2857	760833	8/20
	TVIENPLEmLL	M9(Oxidation)	39.8112	952.729	2.54227	1	1	2	644.347	1287.69	0.216572	12179	90.3755	3.78183e+06	15/20
	TVIENPLEmLL	M9(Oxidation)	31.2314	222.848	1.73806	1	1	1	1287.69	1287.69	0.653606	12188	90.437	674688	8/20
	TVIENPLEmLL	M9(Oxidation)	14.7297	1057.22	2.40005	1	1	2	644.347	1287.69	0.216572	12209	90.5823	3.75951e+06	16/20
	TVIENPLEmLL	M9(Oxidation)	5.72938	214.618	1.49745		5	1	1287.69	1287.69	0.558808	12211	90.5962	789406	8/20
	TVIENPLEmLL	M9(Oxidation)	51.416	1137.44	3.20634	1	1	2	644.347	1287.69	0.216572	12224	90.6872	3.43802e+06	16/20
	TVIENPLEmLL	M9(Oxidation)	19.2811	297.375	1.82786	1	1	1	1287.69	1287.69	0.464009	12233	90.7485	689954	9/20
	TVIENPLEmLL	M9(Oxidation)	6.63974	537.439	2.3304	1	1	2	644.347	1287.69	0.121774	12254	90.8923	3.05897e+06	12/20
	TVIENPLEmLL	M9(Oxidation)	1	223.2	1.52848		4	1	1287.69	1287.69	0.369211	12257	90.9126	642208	8/20
	TVIENPLEmLL	M9(Oxidation)	51.355	1124.62	2.70675	1	1	2	644.347	1287.69	0.121774	12269	90.996	3328567	16/20
	TVIENPLEmLL	M9(Oxidation)	12.7965	334.797	1.96618	1	1	1	1287.69	1287.69	0.558808	12278	91.0591	599577	9/20
	TVIENPLEmLL	M9(Oxidation)	11.0673	1143.42	2.40014	1	1	2	644.347	1287.69	0.121774	12299	91.2027	2.86506e+06	16/20
	TVIENPLEmLL	M9(Oxidation)	1	218.484	1.9944	0.0703518	1	1	1287.69	1287.69	0.464009	12303	91.23	573964	8/20
	TVIENPLEmLL	M9(Oxidation)	53.2212	1330.99	2.61803	1	1	2	644.347	1287.69	0.216572	12314	91.307	2.81695e+06	17/20
	TVIENPLEmLL	M9(Oxidation)	20.8077	326.43	1.97943	1	1	1	1287.69	1287.69	0.464009	12324	91.3768	467220	9/20
	TVIENPLEmLL	M9(Oxidation)	8.25723	675.046	2.74624	1	1	2	644.347	1287.69	-0.162621	12344	91.5137	2.36671e+06	14/20
	TVIENPLEmLL	M9(Oxidation)	51.8624	1169.74	2.6817	1	1	2	644.347	1287.69	0.121774	12359	91.6174	2.11843e+06	16/20
	TVIENPLEmLL	M9(Oxidation)	22.1679	290.598	1.73009	1	1	1	1287.69	1287.69	0.274413	12370	91.6939	384262	9/20
	TVIENPLEmLL	M9(Oxidation)	19.8017	1036.55	2.48771	1	1	2	644.347	1287.69	-0.0678225	12389	91.8245	2016307	15/20
	TVIENPLEmLL	M9(Oxidation)	37.8538	1234.83	2.72905	1	1	2	644.347	1287.69	-0.162621	12404	91.9276	1.93544e+06	16/20
	TVIENPLEmLL	M9(Oxidation)	28.7593	369.013	1.80986	1	1	1	1287.69	1287.69	0.0848171	12415	92.0041	332681	10/20
	TVIENPLEmLL	M9(Oxidation)	45.3435	1108.21	3.13101	1	1	2	644.347	1287.69	-0.162621	12449	92.2365	1.80987e+06	16/20
	TVIENPLEmLL	M9(Oxidation)	28.9902	375.226	1.76307	1	1	1	1287.69	1287.69	0.464009	12460	92.3111	327722	10/20
	TVIENPLEmLL	M9(Oxidation)	39.6459	1166	2.87123	1	1	2	644.347	1287.69	-0.162621	12494	92.5465	1.49383e+06	16/20
	TVIENPLEmLL	M9(Oxidation)	23.2638	218.89	1.7745	1	1	1	1287.69	1287.69	0.558808	12505	92.6212	276056	8/20
	TVIENPLEmLL	M9(Oxidation)	43.9702	1200.24	2.63128	1	1	2	644.347	1287.69	-0.162621	12539	92.8562	1.50703e+06	16/20
	TVIENPLEmLL	M9(Oxidation)	34.3742	312.83	1.55791	1	1	1	1287.69	1287.69	0.179615	12552	92.9452	241255	10/20
	TVIENPLEmLL	M9(Oxidation)	37.7986	1196.34	3.00247	1	1	2	644.347	1287.69	-0.162621	12584	93.1653	1.29718e+06	16/20
	TVIENPLEmLL	M9(Oxidation)	17.4502	409.028	1.65985	1	1	1	1287.69	1287.69	0.464009	12596	93.2481	256333	10/20
	TVIENPLEmLL	M9(Oxidation)	37.7986	1249.39	2.79297	1	1	2	644.347	1287.69	-0.257419	12629	93.4738	1.2079e+06	16/20
	TVIENPLEmLL	M9(Oxidation)	17.6358	214.958	1.63336	1	1	1	1287.69	1287.69	0.464009	12640	93.5489	289005	8/20
	TVIENPLEmLL	M9(Oxidation)	36.1586	1221.97	3.11851	1	1	2	644.347	1287.69	-0.352217	12674	93.782	1.11637e+06	16/20
	TVIENPLEmLL	M9(Oxidation)	18.4525	299.967	1.58907	1	1	1	1287.69	1287.69	0.558808	12687	93.8699	216280	9/20
	TVIENPLEmLL	M9(Oxidation)	40.9667	1049.86	3.01575	1	1	2	644.347	1287.69	-0.257419	12719	94.0894	1.04704e+06	15/20
	TVIENPLEmLL	M9(Oxidation)	6.0502	251.028	1.55008	1	1	1	1287.69	1287.69	0.0848171	12734	94.1912	202676	8/20
	TVIENPLEmLL	M9(Oxidation)	46.9162	1230.11	2.60808	1	1	2	644.347	1287.69	-0.352217	12764	94.3982	918693	16/20
	TVIENPLEmLL	M9(Oxidation)	29.7943	251.786	1.67122	1	1	1	1287.69	1287.69	-0.00998108	12779	94.4992	180708	8/20
	TVIENPLEmLL	M9(Oxidation)	35.1796	1049.81	2.58969	1	1	2	644.347	1287.69	-0.162621	12809	94.707	788688	15/20
	TVIENPLEmLL	M9(Oxidation)	30.3051	322.224	1.58051	1	1	1	1287.69	1287.69	-0.104779	12832	94.862	167191	10/20
	TVIENPLEmLL	M9(Oxidation)	39.742	1239.51	2.7314	1	1	2	644.347	1287.69	-0.352217	12854	95.0145	881443	16/20
	TVIENPLEmLL	M9(Oxidation)	27.8141	319.966	1.68023	1	1	1	1287.69	1287.69	0.464009	12877	95.1697	164414	10/20
	TVIENPLEmLL	M9(Oxidation)	50.6699	932.331	2.74397	1	1	2	644.347	1287.69	-0.352217	12899	95.3226	812890	14/20
	TVIENPLEmLL	M9(Oxidation)	24.1932	368.362	1.6674	1	1	1	1287.69	1287.69	0.0848171	12923	95.484	142906	10/20
	TVIENPLEmLL	M9(Oxidation)	41.6171	1278.05	2.63118	1	1	2	644.347	1287.69	-0.541814	12944	95.6295	476527	16/20
	TVIENPLEmLL	M9(Oxidation)	12.9765	210.393	1.57352	1	1	1	1287.69	1287.69	0.274413	12966	95.7773	165749	7/20
	TVIENPLEmLL	M9(Oxidation)	47.3589	1336.77	2.89523	1	1	2	644.347	1287.69	-0.541814	12989	95.9359	669194	16/20
	TVIENPLEmLL	M9(Oxidation)	42.041	1126.94	2.90722	1	1	2	644.347	1287.69	-0.162621	13034	96.2421	433074	16/20
	TVIENPLEmLL	M9(Oxidation)	31.1054	1101.4	2.64093	1	1	2	644.347	1287.69	-0.447015	13079	96.5477	619168	15/20
	TVIENPLEmLL	M9(Oxidation)	18.6173	244.266	1.78349	1	1	1	1287.69	1287.69	-0.104779	13086	96.5946	135048	8/20
	TVIENPLEmLL	M9(Oxidation)	28.8304	638.768	2.52412	1	1	2	644.347	1287.69	-0.541814	13124	96.8543	591693	13/20
	TVIENPLEmLL	M9(Oxidation)	36.841	1266.67	2.8412	1	1	2	644.347	1287.69	-0.162621	13169	97.1592	614222	16/20
	TVIENPLEmLL	M9(Oxidation)	41.6492	1040.49	2.87327	1	1	2	644.347	1287.69	-0.162621	13259	97.77	542934	16/20
	TVIENPLEmLL	M9(Oxidation)	36.664	1151.23	2.99601	1	1	2	644.347	1287.69	-0.447015	13304	98.0761	432401	15/20
	TVIENPLEmLL	M9(Oxidation)	38.0712	957.995	2.85774	1	1	2	644.347	1287.69	-0.447015	13349	98.3804	514430	14/20
	TVIENPLEmLL	M9(Oxidation)	42.15	789.501	2.52121	1	1	2	644.347	1287.69	-0.352217	13439	98.9906	487461	14/20
	TVIENPLEmLL	M9(Oxidation)	36.5745	1061	2.77166	1	1	2	644.347	1287.69	-0.352217	13530	99.6075	431699	16/20
	TVIENPLEmLL	M9(Oxidation)	37.9402	706.995	2.34969	1	1	2	644.347	1287.69	-0.352217	13574	99.9053	411948	14/20
	TVIENPLEmLL	M9(Oxidation)	41.1305	945.522	2.61208	1	1	2	644.347	1287.69	-0.257419	13620	100.217	420729	15/20
	TVIENPLEmLL	M9(Oxidation)	39.5352	1119.08	2.51207	1	1	2	644.347	1287.69	-0.352217	13665	100.522	414370	16/20
	TVIENPLEmLL	M9(Oxidation)	40.872	1232.23	2.91548	1	1	2	644.347	1287.69	-0.352217	13711	100.834	326718	16/20
	TVIENPLEmLL	M9(Oxidation)	46.215	1098.12	2.42361	1	1	2	644.347	1287.69	-0.352217	13755	101.132	380476	15/20
	TVIENPLEmLL	M9(Oxidation)	38.0079	868.802	2.60684	1	1	2	644.347	1287.69	-0.257419	13800	101.438	308418	14/20
	TVIENPLEmLL	M9(Oxidation)	39.7033	1203.54	2.30878	1	1	2	644.347	1287.69	-0.352217	13845	101.743	287437	16/20
	TVIENPLEmLL	M9(Oxidation)	43.8225	996.144	2.35262	1	1	2	644.347	1287.69	-0.447015	13891	102.055	317870	15/20
	TVIENPLEmLL	M9(Oxidation)	27.6243	1156.74	2.32067	1	1	2	644.347	1287.69	-0.162621	13937	102.366	322937	16/20
	TVIENPLEmLL	M9(Oxidation)	33.5529	783.827	2.41548	1	1	2	644.347	1287.69	-0.447015	13984	102.685	267863	14/20
	TVIENPLEmLL	M9(Oxidation)	43.6127	888.354	2.43311	1	1	2	644.347	1287.69	-0.352217	14073	103.287	268456	15/20
	TVIENPLEmLL	M9(Oxidation)	36.8329	723.872	2.3205	1	1	2	644.347	1287.69	-0.541814	14118	103.593	274614	14/20
	TVIENPLEmLL	M9(Oxidation)	33.0938	1039.84	2.2863	1	1	2	644.346	1287.69	-0.636612	14299	104.822	191441	15/20
	TVIENPLEmLL	M9(Oxidation)	31.6326	712.828	2.36181	1	1	2	644.347	1287.69	-0.447015	14434	105.739	201254	13/20
	TVIENPLEmLL	M9(Oxidation)	36.1311	557.331	2.31446	1	1	2	644.347	1287.69	-0.447015	14479	106.044	193475	12/20
	TVIENPLEmLL	M9(Oxidation)	33.1785	642.233	2.50913	1	1	2	644.347	1287.69	-0.541814	14524	106.35	139466	14/20
	TVIENPLEmLL	M9(Oxidation)	37.033	976.827	2.54275	1	1	2	644.347	1287.69	-0.257419	14568	106.649	202488	15/20
	VAVEDAAAENGFSFDNQVTITGTFDHR		135.835	1005.59	6.36023	1	1	3	971.121	2911.35	-0.245007	9144	69.4465	393831	32/104
	VAVEDAAAENGFSFDNQVTITGTFDHR		300	1301.95	6.11084	1	1	3	971.121	2911.35	-0.496582	9187	69.7415	366869	39/104
	VAVEDAAAENGFSFDNQVTITGTFDHR		122.599	1360.82	6.74208	1	1	3	971.121	2911.35	0.132355	9249	70.199	274392	37/104
	VAVEDAAAENGFSFDNQVTITGTFDHR		117.709	1055.99	6.36014	1	1	3	971.121	2911.35	-0.182113	9293	70.5345	242275	33/104
	VAVEDAAAENGFSFDNQVTITGTFDHR		129.824	1026.98	6.492	1	1	3	971.121	2911.35	-0.119219	9341	70.8653	187544	33/104
	VAVEDAAAENGFSFDNQVTITGTFDHR		129.746	1085.94	6.77447	1	1	3	971.122	2911.35	0.446824	9382	71.1491	221976	36/104
	VAVEDAAAENGFSFDNQVTITGTFDHR		122.387	1260.82	6.37368	1	1	3	971.121	2911.35	-0.182113	9427	71.4628	280067	36/104
	VAVEDAAAENGFSFDNQVTITGTFDHR		129.824	1510.93	5.82062	1	1	3	971.121	2911.35	-0.3079	9471	71.7674	270110	39/104
	VAVEDAAAENGFSFDNQVTITGTFDHR		97.3507	1183.79	6.15304	1	1	3	971.121	2911.35	-0.3079	9517	72.0909	248724	33/104
	VAVEDAAAENGFSFDNQVTITGTFDHR		300	1237.33	6.74546	1	1	3	971.121	2911.35	0.00656805	9563	72.4148	269237	36/104
	VAVEDAAAENGFSFDNQVTITGTFDHR		140.355	1011.86	6.29861	1	1	3	971.122	2911.35	0.38393	9608	72.7312	210857	33/104
	VAVEDAAAENGFSFDNQVTITGTFDHR		128.92	960.785	6.05518	1	1	3	971.121	2911.35	0.00656805	9654	73.0518	169100	33/104
	VAVEDAAAENGFSFDNQVTITGTFDHR		127.592	1124.48	5.38087	1	1	3	971.122	2911.35	0.258143	9700	73.3714	166539	34/104
	VAVEDAAAENGFSFDNQVTITGTFDHR		132.6	1290.94	5.65181	1	1	3	971.122	2911.35	0.38393	9745	73.6853	138838	35/104
	VAVEDAAAENGFSFDNQVTITGTFDHR		132.834	976.722	5.51687	1	1	3	971.121	2911.35	-0.622369	9790	73.9994	115516	32/104
	VAVEDAAAENGFSFDNQVTITGTFDHR		91.747	1167.84	6.06142	1	1	3	971.122	2911.35	0.509717	9834	74.304	85636.8	34/104
	VAVEDAAAENGFSFDNQVTITGTFDHR		131.587	1164.09	6.78392	1	1	3	971.121	2911.35	-0.182113	9880	74.6216	81959	35/104
	VAVEDAAAENGFSFDNQVTITGTFDHR		117.503	1150.98	5.7767	1	1	3	971.121	2911.35	-0.433688	9924	74.9254	84607.1	35/104
	VAVEDAAAENGFSFDNQVTITGTFDHR		128.92	1043.73	5.66025	1	1	3	971.121	2911.35	-0.622369	9979	75.3051	111309	33/104
	VAVEDAAAENGFSFDNQVTITGTFDHR		109.792	980.616	5.89098	1	1	3	971.121	2911.35	0.00656805	10025	75.6229	83704.8	31/104
	VAVEDAAAENGFSFDNQVTITGTFDHR		113.157	1201.52	6.50155	1	1	3	971.121	2911.35	0.0694617	10070	75.9334	83614.7	35/104
	VAVEDAAAENGFSFDNQVTITGTFDHR		300	1213.71	5.50239	1	1	3	971.121	2911.35	-0.0563256	10206	76.8681	60519.4	34/104
	VAVEDAAAENGFSFDNQVTITGTFDHR		88.9222	1066.85	5.83321	1	1	3	971.121	2911.35	-0.245007	10286	77.417	32937.6	35/104
	VPDANAYWLPNENVIR		62.282	997.195	4.24935	1	1	2	935.976	1870.94	0.0911398	8900	67.564	458865	20/30
	VPDANAYWLPNENVIR		65.9015	711.894	4.13215	1	1	2	935.976	1870.94	-0.235087	8932	67.8167	1.46948e+06	17/30
	VPDANAYWLPNENVIR		81.9337	1182.94	4.59993	1	1	2	935.975	1870.94	-0.561313	8966	68.0791	1515109	22/30
	VPDANAYWLPNENVIR		46.6748	617.832	3.84597	1	1	2	935.976	1870.94	-0.365577	9004	68.3662	943706	16/30
	VPDANAYWLPNENVIR		68.1674	691.588	4.58759	1	1	2	935.976	1870.94	-0.300332	9040	68.6413	752121	17/30
	VPDANAYWLPNENVIR		66.269	778.788	4.16249	1	1	2	935.976	1870.94	-0.300332	9076	68.9168	649487	18/30
	VPDANAYWLPNENVIR		43.2199	686.623	3.68695	1	1	2	935.976	1870.94	-0.300332	9112	69.1954	688590	17/30
	VPDANAYWLPNENVIR		81.1132	774.154	4.4323	1	1	2	935.976	1870.94	-0.235087	9151	69.4947	612717	18/30
	VPDANAYWLPNENVIR		62.9173	873.209	4.5389	1	1	2	935.976	1870.94	-0.235087	9193	69.7838	683057	19/30
	VPDANAYWLPNENVIR		68.2263	684.248	4.88473	1	1	2	935.976	1870.94	0.0911398	9240	70.1366	693463	17/30
	VPDANAYWLPNENVIR		32.5842	777.458	4.7554	1	1	2	935.976	1870.94	-0.169841	9285	70.4781	677050	18/30
	VPDANAYWLPNENVIR		77.1861	783.212	4.65091	1	1	2	935.976	1870.94	-0.496068	9331	70.795	561139	18/30
	VPDANAYWLPNENVIR		65.5439	697.289	4.32015	1	1	2	935.976	1870.94	0.0258945	9378	71.1195	487064	17/30
	VPDANAYWLPNENVIR		46.1681	593.171	4.28872	1	1	2	935.976	1870.94	-0.0393508	9423	71.4325	375349	16/30
	VPDANAYWLPNENVIR		66.6932	615.755	4.03247	1	1	2	935.976	1870.95	0.352121	9468	71.7446	359251	16/30
	VPDANAYWLPNENVIR		56.3673	742.978	4.10394	1	1	2	935.976	1870.94	-0.235087	9513	72.0615	295419	17/30
	VPDANAYWLPNENVIR		69.4648	655.568	3.76331	1	1	2	935.976	1870.94	-0.0393508	9558	72.3776	299936	17/30
	VPDANAYWLPNENVIR		58.684	908.121	4.36147	1	1	2	935.976	1870.94	-0.365577	9603	72.694	237220	19/30
	VPDANAYWLPNENVIR		71.5143	868.963	4.35825	1	1	2	935.976	1870.94	0.156385	9664	73.1219	196094	18/30
	VPDANAYWLPNENVIR		38.0964	554.52	3.89478	1	1	2	935.976	1870.95	0.482611	9711	73.4472	183797	15/30
P36112	45.19	176	21	540	61.0445	6.59521	652.371	Uncharacterized protein YKR016W [YKZ6_YEAST]
	Sequence	Modific.	Probability	SpScore	XCorr	Δ Score	Rank	Charge	m/z [Da]	MH+ [Da]	ΔM [ppm]	First Scan	RT [min]	Intensity	Ions Matched
	ANEELLQAK		39.844	1115.61	2.62687	1	1	2	508.275	1015.54	0.136367	4782	35.8784	275626	13/16
	ANEELLQAK		26.7746	1111.28	2.75929	1	1	2	508.275	1015.54	0.196468	4826	36.1845	576261	14/16
	ANEELLQAK		45.8436	1111.81	2.3169	1	1	2	508.275	1015.54	0.256569	4872	36.505	444071	13/16
	ANEELLQAK		35.4217	1046.81	2.51877	1	1	2	508.275	1015.54	0.376771	4908	36.7909	320602	13/16
	ANEELLQAK		31.2898	1021.32	2.65384	1	1	2	508.275	1015.54	-0.0439364	4955	37.151	214450	13/16
	EALSNYmIQR	M7(Oxidation)	27.7953	1069.47	3.2027	1	1	2	620.803	1240.6	0.156749	5753	43.4649	301991	15/18
	EALSNYmIQR	M7(Oxidation)	41.378	798.054	2.69129	1	1	2	620.803	1240.6	0.255145	5798	43.7753	725927	13/18
	EALSNYmIQR	M7(Oxidation)	49.4058	976.033	2.70708	1	1	2	620.803	1240.6	0.353542	5843	44.086	973934	15/18
	EALSNYmIQR	M7(Oxidation)	37.502	1098.28	3.05671	1	1	2	620.803	1240.6	0.0583529	5888	44.3977	664894	15/18
	EALSNYmIQR	M7(Oxidation)	39.3804	1112.8	3.16141	1	1	2	620.803	1240.6	0.156749	5933	44.7102	490541	15/18
	EALSNYmIQR	M7(Oxidation)	38.8291	1073.76	2.82525	1	1	2	620.803	1240.6	0.353542	5978	45.023	416186	15/18
	EALSNYmIQR	M7(Oxidation)	39.6513	1072.33	3.03539	1	1	2	620.803	1240.6	0.156749	6023	45.3323	386781	15/18
	EALSNYmIQR	M7(Oxidation)	37.5996	1073.52	2.56394	1	1	2	620.803	1240.6	0.156749	6071	45.6594	287779	15/18
	EALSNYmIQR	M7(Oxidation)	38.3618	1416.82	2.68718	1	1	2	620.803	1240.6	0.156749	6108	45.9443	284213	16/18
	EALSNYmIQR	M7(Oxidation)	39.3468	959.872	2.74061	1	1	2	620.803	1240.6	-0.0400434	6152	46.2782	305788	15/18
	EALSNYmIQR	M7(Oxidation)	42.6749	1089.57	2.97078	1	1	2	620.803	1240.6	-0.0400434	6197	46.5811	318257	15/18
	EALSNYmIQR	M7(Oxidation)	37.9404	950.558	3.15071	1	1	2	620.803	1240.6	-0.236836	6241	46.8779	290267	14/18
	EALSNYmIQR	M7(Oxidation)	34.5225	851.579	2.99873	1	1	2	620.803	1240.6	0.156749	6288	47.1946	249643	14/18
	EALSNYmIQR	M7(Oxidation)	34.0267	944.372	2.90979	1	1	2	620.803	1240.6	-0.13844	6333	47.5001	261691	14/18
	EALSNYmIQR	M7(Oxidation)	35.1171	1018.2	3.19138	1	1	2	620.803	1240.6	-0.13844	6379	47.8145	256322	15/18
	EALSNYmIQR	M7(Oxidation)	41.2497	1195.68	2.84595	1	1	2	620.803	1240.6	0.255145	6426	48.1337	165013	15/18
	EALSNYmIQR	M7(Oxidation)	44.2569	781.175	2.85161	1	1	2	620.803	1240.6	-0.433629	6471	48.4395	157311	14/18
	EALSNYmIQR	M7(Oxidation)	48.6826	816.803	2.72845	1	1	2	620.803	1240.6	0.255145	6516	48.7454	134227	14/18
	HANEVGLLSITQVK		107.699	1917.9	4.09769	1	1	2	754.925	1508.84	-0.238768	7251	54.2999	256457	21/26
	HANEVGLLSITQVK		108.341	1860.56	4.02115	1	1	2	754.925	1508.84	-0.319672	7283	54.5885	788026	21/26
	HANEVGLLSITQVK		112.828	2043.01	4.1518	1	1	2	754.925	1508.84	-0.319672	7319	54.9045	624164	22/26
	HANEVGLLSITQVK		117.504	1649.88	3.46221	1	1	2	754.925	1508.84	-0.481478	7356	55.194	442188	20/26
	HANEVGLLSITQVK		94.3542	1721.06	3.41542	1	1	2	754.925	1508.84	-0.319672	7394	55.4911	291509	20/26
	ILSLEPLNIETENSDPQLK		83.2131	778.087	5.00752	1	1	2	1077.07	2153.13	0.0628671	9308	70.6376	278667	21/36
	ILSLEPLNIETENSDPQLK		108.497	735.998	4.43494	1	1	2	1077.07	2153.13	-0.0505214	9353	70.9491	626893	21/36
	ILSLEPLNIETENSDPQLK		61.9867	789.684	4.40325	1	1	2	1077.07	2153.13	-0.0505214	9398	71.2614	363071	21/36
	ILSLEPLNIETENSDPQLK		87.799	647.645	4.48405	1	1	2	1077.07	2153.13	0.176256	9448	71.6097	238678	20/36
	ILSLEPLNIETENSDPQLK		97.9085	661.33	5.11877	1	1	2	1077.07	2153.13	-0.390687	9492	71.9174	226308	20/36
	ILSLEPLNIETENSDPQLK		101.007	431.278	3.70273	1	1	2	1077.07	2153.13	-0.16391	9538	72.2408	215922	17/36
	ILSLEPLNIETENSDPQLK		88.1327	769.087	4.16405	1	1	2	1077.07	2153.13	0.403032	9580	72.5371	203682	21/36
	ILSLEPLNIETENSDPQLK		110.729	636.485	4.64502	1	1	2	1077.07	2153.13	0.0628671	9625	72.8512	201891	20/36
	ILSLEPLNIETENSDPQLK		67.0883	713.235	4.19506	1	1	2	1077.07	2153.13	-0.16391	9669	73.158	242226	21/36
	ILSLEPLNIETENSDPQLK		101.9	779.918	4.65169	1	1	2	1077.07	2153.13	-0.0505214	9714	73.47	171958	21/36
	ILSLEPLNIETENSDPQLK		89.2329	437.679	4.0292	1	1	2	1077.07	2153.13	-0.16391	9762	73.8042	153078	17/36
	ILSLEPLNIETENSDPQLK		91.2082	609.916	3.6773	1	1	2	1077.07	2153.13	0.0628671	9808	74.123	171379	19/36
	ILSLEPLNIETENSDPQLK		65.5253	617.467	4.02412	1	1	2	1077.07	2153.13	0.516421	9855	74.4481	145596	19/36
	ILSNEQIYNR		50.6202	956.596	2.65779	1	1	2	625.331	1249.65	0.235979	5565	42.0674	833820	16/18
	ILSNEQIYNR		52.3378	968.284	2.94334	1	1	2	625.331	1249.65	0.333663	5601	42.3475	1.92609e+06	16/18
	ILSNEQIYNR		12.4633	742.704	2.33663	1	1	2	625.331	1249.65	0.138296	5630	42.5848	1.84714e+06	14/18
	ILSNEQIYNR		41.44	928.445	3.00412	1	1	2	625.331	1249.65	0.235979	5640	42.6495	1.67152e+06	16/18
	ILSNEQIYNR		48.3779	949.908	3.32381	1	1	2	625.331	1249.65	0.333663	5686	43.0005	1.11193e+06	16/18
	ILSNEQIYNR		52.97	1022.52	2.99854	1	1	2	625.331	1249.65	0.235979	5732	43.3168	809203	16/18
	ILSNEQIYNR		60.67	955.886	3.10538	1	1	2	625.33	1249.65	0.0406128	5778	43.633	706309	16/18
	ILSNEQIYNR		48.6557	816.837	3.02791	1	1	2	625.33	1249.65	0.0406128	5823	43.944	649577	15/18
	ILSNEQIYNR		53.6759	807.532	3.09077	1	1	2	625.33	1249.65	-0.154754	5868	44.255	603061	15/18
	ILSNEQIYNR		43.342	998.841	3.18833	1	1	2	625.33	1249.65	-0.154754	5913	44.5673	630715	16/18
	ILSNEQIYNR		49.8246	950.365	3.06196	1	1	2	625.33	1249.65	-0.0570706	5958	44.8798	613971	16/18
	ILSNEQIYNR		41.4818	853.972	2.76265	1	1	2	625.33	1249.65	-0.0570706	6002	45.1836	572092	15/18
	ILSNEQIYNR		43.7294	1052.88	3.0184	1	1	2	625.33	1249.65	0.0406128	6047	45.4953	522114	16/18
	ILSNEQIYNR		57.2402	996.79	3.37252	1	1	2	625.33	1249.65	-0.154754	6097	45.8695	424105	16/18
	ILSNEQIYNR		43.1692	980.084	3.04573	1	1	2	625.33	1249.65	-0.154754	6146	46.2351	390739	16/18
	ILSNEQIYNR		34.6438	931.889	2.90494	1	1	2	625.33	1249.65	-0.154754	6191	46.5405	329560	16/18
	ILSNEQIYNR		56.0255	801.041	3.06085	1	1	2	625.33	1249.65	0.0406128	6236	46.8441	267804	15/18
	ILSNEQIYNR		46.898	1010.53	3.32889	1	1	2	625.33	1249.65	-0.154754	6281	47.1469	249514	16/18
	ILSNEQIYNR		45.946	802.452	3.07175	1	1	2	625.33	1249.65	-0.447804	6335	47.5138	234912	15/18
	ILSNEQIYNR		61.1142	967.704	3.08418	1	1	2	625.331	1249.65	0.138296	6381	47.8287	226308	16/18
	ILSNEQIYNR		46.9474	901.275	2.98619	1	1	2	625.331	1249.65	0.138296	6433	48.1825	183416	16/18
	ILSNEQIYNR		56.1553	784.81	2.60807	1	1	2	625.33	1249.65	-0.252437	6478	48.4884	165828	15/18
	ILSNEQIYNR		49.9399	945.577	3.159	1	1	2	625.33	1249.65	-0.252437	6523	48.7944	161852	15/18
	INNNNLPDVNIDK		57.6485	860.493	4.35347	1	1	2	741.881	1482.75	0.0317254	6685	49.8959	253116	19/24
	INNNNLPDVNIDK		46.3271	851.42	4.12241	1	1	2	741.881	1482.75	0.0317254	6728	50.1895	368135	19/24
	INNNNLPDVNIDK		43.7118	893.751	4.03975	1	1	2	741.881	1482.75	-0.0506013	6776	50.5574	219888	19/24
	INNNNLPDVNIDKELSR		24.026	847.163	3.95086	1	1	3	656.676	1968.01	-0.0725862	7325	54.9473	213991	29/64
	INNNNLPDVNIDKELSR		13.4647	634.969	3.73701	1	1	3	656.676	1968.01	-0.0725862	7355	55.1871	722181	25/64
	INNNNLPDVNIDKELSR		81.8825	979.431	4.67612	1	1	2	984.511	1968.01	-0.00372663	7358	55.2082	292670	21/32
	INNNNLPDVNIDKELSR		35.6573	1060.79	3.40684	1	1	3	656.676	1968.01	-0.351708	7391	55.471	711396	30/64
	INNNNLPDVNIDKELSR		78.4971	769.301	4.61846	1	1	2	984.511	1968.01	-0.127781	7397	55.5123	249442	19/32
	INNNNLPDVNIDKELSR		15.1933	1061.34	3.84662	1	1	3	656.676	1968.01	0.0204545	7423	55.7632	377255	30/64
	INNNNLPDVNIDKELSR		17.41	954.696	3.55323	1	1	3	656.676	1968.01	-0.351708	7648	57.5956	252720	29/64
	LAHLEEINSEVNDLSK		97.091	2105.54	4.62027	1	1	2	905.963	1810.92	-0.175061	7384	55.4203	397065	22/30
[truncated: 270 more rows]

## Sheet: spot 10
Accession	Coverage	# PSMs	# Unique Peptides	# AAs	MW [kDa]	calc. pI	Score	Description
[truncated: 2,452 more rows]

[truncated: 2 more sheets: spot 11, spot 15]
