# Supplementary material for: Proteomic Analysis Reveals a Novel Function of the Kinase Sat4p in Saccharomyces cerevisiae Mitochondria
Source: PLoS One. 2014 Aug 12;9(8):e103956. doi: 10.1371/journal.pone.0103956 (PMC4138037; doi:10.1371/journal.pone.0103956)
Supplement: Table S4 — Peptide sequences of post-translationally lipoylated peptides. Corresponding MS/MS spectra are shown in Figure 4 and Figure S3. (XLS) [file pone.0103956.s008.xls]

## Sheet: lipoylated_peptides
Supplemental Table S4: Peptide sequences of post-translationally lipoylated peptides.
Corresponding MS/MS spectra are shown in Figure 4 and Supplemental Figure S1
Spot	SwissProt Accession No.	Sequence	Modification	SpScore	XCorr	Charge	m/z [Da]	Ions Matched
6	P19262	NVGDFIKEDELLATIETDkIDIEVNSPVSGTVTK	K19(Lipoicdicarbamidomethyl)	1142.75	5.9977	3	1332	36/132
6	P19262	NVGDFIKEDELLATIETDkIDIEVNSPVSGTVTK	K19(Lipoicdicarbamidomethyl)	830.775	5.37974	4	999.252	38/198
8	P39726	GSIESVkSASEIY	K7(Lipoicdicarbamidomethyl)	437.95	2.86	2	837.392	15/24
8	P39726	VELPEVGTEIAQGESLGSIESVkSASEIY	K23(Lipoicdicarbamidomethyl)	171.44	3.13	3	1109.21	23/112
8	P39726	VELPEVGTEIAQGESLGSIESVkSASEIY	K23(Lipoicdicarbamidomethyl)	198.43	2.93	3	1109.21	24/112
9	P12695	EGDQLSPGEVIAEIETDkAQmDFEFQEDGYLAK	K18(Lipoicdicarbamidomethyl), M21(Oxidation)	808.481	4.8841	3	1341.6	32/128
9	P12695	KEGDQLSPGEVIAEIETDkAQmDFEFQEDGYLAK	K19(Lipoicdicarbamidomethyl), M22(Oxidation)	821.708	4.18878	3	1384.3	33/132
